# Supplementary material for: Segregation of an MSH1 RNAi transgene produces heritable non-genetic memory in association with methylome reprogramming
Source: Nat Commun. 2020 May 5;11:2214. doi: 10.1038/s41467-020-16036-8 (PMC7200659; doi:10.1038/s41467-020-16036-8)
Supplement: Supplementary file 5 — Supplementary Data 1-13 [file 41467_2020_16036_MOESM5_ESM.xlsx]

## Sheet: Supp Data 1
Supplementary Data 1. Methylome data bisulfite conversion rate and sequencing statistics
Sample name	Sample name in GEO database	bisulfite conversion rate	Sequence reads in total	Unique aligned reads	Average coverage per bp after alignment
Gen1_WT_P1	W-1-1	0.994292	30107906	18365792	20.4064
Gen1_WT_P3	W-1-3	0.994963	32121074	18829992	20.9222
Gen1_WT_P4	W-1-4	0.995778	30266870	18767906	20.8532
Gen1_WT_P5	W-1-5	0.99518	30362378	18780024	20.8667
Gen1_MM_P3	M-1-3	0.994126	27496776	16654634	18.5051
Gen1_MM_P105	M-1-27	0.993898	30192974	18905730	21.0064
Gen1_MM_P105	M-1-105	0.990539	30119628	18611942	20.6799
Gen1_MM_P168	M-1-168	0.99225	30117602	19178118	21.309
Gen1_MM_P105	M-1-179	0.992551	30452622	20404348	22.6715
Gen1_NM_P12	NM-1-12	0.995115	30464910	18788050	20.8756
Gen1_NM_P45	NM-1-45	0.993366	30515978	19458494	21.6205
Gen1_NM_P70	NM-1-70	0.994053	30501182	19525332	21.6948
Gen1_NM_P86	NM-1-86	0.994298	30123358	18860428	20.956
Gen2_WT_P1	W-2-1	0.994698	31704248	18920450	21.0227
Gen2_WT_P2	W-2-2	0.99377	30561926	18531666	20.5907
Gen2_WT_P3	W-2-3	0.992371	30415712	19137222	21.2636
Gen2_WT_P4	W-2-4	0.993987	30400046	19531338	21.7015
Gen2_WT_P5	W-2-5	0.993188	30456466	18913112	21.0146
Gen2_MM_P1	M-2-1	0.993535	30463502	19280122	21.4224
Gen2_MM_P2	M-2-2	0.995647	30467928	19473936	21.6377
Gen2_MM_P3	M-2-3	0.993695	30023444	19847614	22.0529
Gen2_MM_P5	M-2-5	0.993942	29206448	19046858	21.1632
Gen3_WT_P1	W-3-1	0.994452	30410848	18379594	20.4218
Gen3_WT_P2	W-3-2	0.995427	30463638	19652694	21.8363
Gen3_WT_P3	W-3-3	0.994871	30396520	19267626	21.4085
Gen3_WT_P4	W-3-4	0.995086	30440276	19309744	21.4553
Gen3_WT_P5	W-3-5	0.990726	30313488	19383680	21.5374
Gen3_MM_P1	M-3-1	0.994329	30498114	18168586	20.1873
Gen3_MM_P2	M-3-2	0.993769	30425810	18501016	20.5567
Gen3_MM_P3	M-3-3	0.994958	30472500	19917152	22.1302
Gen3_MM_P4	M-3-4	0.995359	30390362	18782720	20.8697
Gen3_MM_P5	M-3-5	0.993845	30178428	20981956	23.3133
Gen4_WT_P1	W-4-1	0.991744	30345496	21983046	24.4256
Gen4_WT_P2	W-4-2	0.992428	30457642	19332290	21.4803
Gen4_WT_P3	W-4-3	0.99347	30231276	19397302	21.5526
Gen4_WT_P4	W-4-4	0.994563	30484796	20018548	22.2428
Gen4_WT_P5	W-4-5	0.994247	30423614	19801114	22.0012
Gen4_MM_P1	M-4-1	0.993819	30397116	19669682	21.8552
Gen4_MM_P2	M-4-2	0.993469	27141032	17351330	19.2793
Gen4_MM_P3	M-4-3	0.993982	30368194	18231216	20.2569
Gen4_MM_P4	M-4-4	0.99434	27491798	18064550	20.0717
Gen4_MM_P5	M-4-5	0.994321	30433006	20444270	22.7159
Gen5_WT_P1	W-5-1	0.994885	30525860	20523356	22.8037
Gen5_WT_P2	W-5-2	0.994722	30364186	19098864	21.221
Gen5_WT_P3	W-5-3	0.994535	30454808	19798928	21.9988
Gen5_WT_P4	W-5-4	0.993135	30476308	20477358	22.7526
Gen5_WT_P5	W-5-5	0.993042	30496684	20742644	23.0474
Gen5_MM_P1	M-5-1	0.994161	30268688	18755342	20.8393
Gen5_MM_P2	M-5-2	0.994541	28969922	18674452	20.7494
Gen5_MM_P3	M-5-3	0.994101	29355864	18983426	21.0927
Gen5_MM_P4	M-5-4	0.994599	30436596	21025378	23.3615
Gen5_MM_P5	M-5-5	0.994639	30701796	20364860	22.6276
Gen6_WT_P1	W-6-1	0.993502	30494272	20025898	22.251
Gen6_WT_P2	W-6-2	0.993004	29974514	18849120	20.9435
Gen6_WT_P3	W-6-3	0.993492	28158268	17976548	19.9739
Gen6_WT_P4	W-6-4	0.995252	30243234	20307794	22.5642
Gen6_WT_P5	W-6-5	0.995252	30308702	19381956	21.5355
Gen6_MM_P1	M-6-1	0.99435	30382928	19758986	21.9544
Gen6_MM_P2	M-6-2	0.994721	29287048	19459608	21.6218
Gen6_MM_P3	M-6-3	0.994142	28218674	18532146	20.5913
Gen6_MM_P4	M-6-4	0.994337	30337964	18963948	21.0711
MM_5AZA_P1_(Gen3)	MLAZA_1	0.996805	34625518	24019112	26.6879
MM_5AZA_P2_(Gen3)	MLAZA_2	0.996402	34503128	23973528	26.6373
MM_5AZA_P3_(Gen3)	MLAZA_3	0.99543	34630156	24005058	26.6723
MM_mock_P1_(Gen3)	ML_1	0.996552	34429622	24551632	27.2796
MM_mock_P2_(Gen3)	ML_2	0.996635	32053532	22554452	25.0605
MM_mock_P3_(Gen3)	ML_3	0.996666	34558796	24746088	27.4957
WT_5AZA_P1(Gen3)	COLAZA_1	0.997116	34683982	25224870	28.0276
WT_5AZA_P2(Gen3)	COLAZA_2	0.997039	34131944	24550602	27.2784
WT_5AZA_P3(Gen3)	COLAZA_3	0.996816	33833262	23893406	26.5482
WT_mock_P1(Gen3)	COL_1	0.997247	34594400	25107344	27.897
WT_mock_P2(Gen3)	COL_2	0.997312	34709062	25649918	28.4999
WT_mock_P3(Gen3)	COL_3	0.997254	34697698	25399528	28.2217

## Sheet: Supp Data2
Supplementary data 2. Networks identified by NEAT for NM vs MM and Gen1-6 WT vs MM
Networks identified by NEAT in NM vs MM							Networks identified by NEAT in Gen3
A	B	nab	expected_nab	pvalue	conclusion		A	B	nab	expected_nab	pvalue	conclusion
AT.DMG	GO:0006281_DNA_repair	5	1.7033	0.00888101	Overenrichment		AT.DMG	GO:0000160_phosphorelay_signal_transduction_system	28	10.415	2.07819e-07	Overenrichment
AT.DMG	GO:0006417_regulation_of_translation	9	4.2583	0.0124204	Overenrichment		AT.DMG	GO:0007623_circadian_rhythm	40	24.996	0.00146713	Overenrichment
AT.DMG	GO:0007020_microtubule_nucleation	6	2.8389	0.0436768	Overenrichment		AT.DMG	GO:0009733_response_to_auxin	114	84.5104	9.27845e-05	Overenrichment
AT.DMG	GO:0007389_pattern_specification_process	6	2.8389	0.0436768	Overenrichment		AT.DMG	GO:0009735_response_to_cytokinin	44	21.7227	1.15175e-06	Overenrichment
AT.DMG	GO:0009585_red,_far-red_light_phototransduction	5	1.9872	0.0251837	Overenrichment		AT.DMG	GO:0009736_cytokinin-activated_signaling_pathway	76	35.2623	1.08367e-12	Overenrichment
AT.DMG	GO:0009630_gravitropism	16	7.9488	0.00158517	Overenrichment		AT.DMG	GO:0010029_regulation_of_seed_germination	29	18.5982	0.0110912	Overenrichment
AT.DMG	GO:0009647_skotomorphogenesis	5	1.9872	0.0251837	Overenrichment		AT.DMG	GO:0010082_regulation_of_root_meristem_growth	10	5.2075	0.0365087	Overenrichment
AT.DMG	GO:0009649_entrainment_of_circadian_clock	5	1.7033	0.00888101	Overenrichment		AT.DMG	GO:0010114_response_to_red_light	16	8.6296	0.011504	Overenrichment
AT.DMG	GO:0009733_response_to_auxin	329	161.247	1.8038e-68	Overenrichment		AT.DMG	GO:0031537_regulation_of_anthocyanin_metabolic_process	26	10.8614	8.23395e-06	Overenrichment
AT.DMG	GO:0009734_auxin-activated_signaling_pathway	11	5.3938	0.00810936	Overenrichment		AT.DMG	GO:0048831_regulation_of_shoot_system_development	24	9.8199	1.24999e-05	Overenrichment
AT.DMG	GO:0009741_response_to_brassinosteroid	32	14.1943	1.51626e-07	Overenrichment		AT.DMG	GO:0080036_regulation_of_cytokinin-activated_signaling_pathway	10	2.2318	7.5603e-06	Overenrichment
AT.DMG	GO:0009826_unidimensional_cell_growth	5	1.9872	0.0251837	Overenrichment
AT.DMG	GO:0010100_negative_regulation_of_photomorphogenesis	5	1.7033	0.00888101	Overenrichment
AT.DMG	GO:0010102_lateral_root_morphogenesis	6	2.8389	0.0436768	Overenrichment		Networks identified by NEAT in Gen4
AT.DMG	GO:0010252_auxin_homeostasis	18	6.8132	2.91015e-06	Overenrichment		A	B	nab	expected_nab	pvalue	conclusion
AT.DMG	GO:0010583_response_to_cyclopentenone	47	21.5753	7.93867e-10	Overenrichment		AT.DMG	GO:0006281_DNA_repair	4	1.102	0.0133658	Overenrichment
							AT.DMG	GO:0006952_defense_response	58	45.9161	0.0410035	Overenrichment
Networks identified by NEAT in Gen1							AT.DMG	GO:0009585_red,_far-red_light_phototransduction	4	1.2857	0.0277195	Overenrichment
A	B	nab	expected_nab	pvalue	conclusion		AT.DMG	GO:0009617_response_to_bacterium	18	10.8362	0.0221514	Overenrichment
AT.DMG	GO:0000160_phosphorelay_signal_transduction_system	36	19.2848	1.94841e-05	Overenrichment		AT.DMG	GO:0009649_entrainment_of_circadian_clock	4	1.102	0.0133658	Overenrichment
AT.DMG	GO:0007623_circadian_rhythm	68	46.2834	0.000171059	Overenrichment		AT.DMG	GO:0009733_response_to_auxin	125	104.321	0.0107539	Overenrichment
AT.DMG	GO:0009695_jasmonic_acid_biosynthetic_process	8	3.5815	0.0124739	Overenrichment		AT.DMG	GO:0010100_negative_regulation_of_photomorphogenesis	4	1.102	0.0133658	Overenrichment
AT.DMG	GO:0009733_response_to_auxin	237	156.482	1.02348e-17	Overenrichment		AT.DMG	GO:0010105_negative_regulation_of_ethylene-activated_signaling_pathway	7	3.1223	0.0302506	Overenrichment
AT.DMG	GO:0009735_response_to_cytokinin	61	40.2225	0.000131493	Overenrichment		AT.DMG	GO:0045727_positive_regulation_of_translation	2	0.3673	0.0336664	Overenrichment
AT.DMG	GO:0009736_cytokinin-activated_signaling_pathway	99	65.2927	6.07533e-07	Overenrichment		AT.DMG	GO:0071281_cellular_response_to_iron_ion	11	4.7753	0.00483453	Overenrichment
AT.DMG	GO:0009741_response_to_brassinosteroid	22	13.7748	0.0121673	Overenrichment		AT.DMG	GO:0080036_regulation_of_cytokinin-activated_signaling_pathway	10	2.755	5.39969e-05	Overenrichment
AT.DMG	GO:0009963_positive_regulation_of_flavonoid_biosynthetic_process	18	11.2954	0.0243855	Overenrichment		AT.DMG	GO:2000028_regulation_of_photoperiodism,_flowering	2	0.3673	0.0336664	Overenrichment
AT.DMG	GO:0010031_circumnutation	5	1.9285	0.0219694	Overenrichment
AT.DMG	GO:0010114_response_to_red_light	26	15.9788	0.00454483	Overenrichment
AT.DMG	GO:0010252_auxin_homeostasis	12	6.6119	0.0206888	Overenrichment		Networks identified by NEAT in Gen5
AT.DMG	GO:0010325_raffinose_family_oligosaccharide_biosynthetic_process	10	5.5099	0.0352376	Overenrichment		A	B	nab	expected_nab	pvalue	conclusion
AT.DMG	GO:0010583_response_to_cyclopentenone	32	20.9377	0.0056379	Overenrichment		AT.DMG	GO:0000160_phosphorelay_signal_transduction_system	32	15.7307	1.35645e-05	Overenrichment
AT.DMG	GO:0031537_regulation_of_anthocyanin_metabolic_process	30	20.1113	0.011427	Overenrichment		AT.DMG	GO:0006281_DNA_repair	5	1.3483	0.00288308	Overenrichment
AT.DMG	GO:0048444_floral_organ_morphogenesis	10	5.5099	0.0352376	Overenrichment		AT.DMG	GO:0007623_circadian_rhythm	59	37.7536	0.000102393	Overenrichment
AT.DMG	GO:0048831_regulation_of_shoot_system_development	28	18.1828	0.00861596	Overenrichment		AT.DMG	GO:0009451_RNA_modification	33	22.2477	0.011315	Overenrichment
AT.DMG	GO:0080036_regulation_of_cytokinin-activated_signaling_pathway	10	4.1325	0.00202845	Overenrichment		AT.DMG	GO:0009630_gravitropism	11	6.2923	0.0454416	Overenrichment
							AT.DMG	GO:0009649_entrainment_of_circadian_clock	5	1.3483	0.00288308	Overenrichment
Networks identified by NEAT in Gen2							AT.DMG	GO:0009733_response_to_auxin	149	127.643	0.0142202	Overenrichment
A	B	nab	expected_nab	pvalue	conclusion		AT.DMG	GO:0009735_response_to_cytokinin	47	32.8097	0.00516056	Overenrichment
AT.DMG	GO:0000160_phosphorelay_signal_transduction_system	24	9.7969	1.35279e-05	Overenrichment		AT.DMG	GO:0009736_cytokinin-activated_signaling_pathway	78	53.2596	9.28529e-05	Overenrichment
AT.DMG	GO:0006281_DNA_repair	3	0.8397	0.0436857	Overenrichment		AT.DMG	GO:0009938_negative_regulation_of_gibberellic_acid_mediated_signaling_pathway	8	3.5956	0.0174766	Overenrichment
AT.DMG	GO:0006355_regulation_of_transcription,_DNA-templated	63	49.6843	0.030446	Overenrichment		AT.DMG	GO:0009963_positive_regulation_of_flavonoid_biosynthetic_process	15	9.2137	0.0392443	Overenrichment
AT.DMG	GO:0007623_circadian_rhythm	39	23.5126	0.000816338	Overenrichment		AT.DMG	GO:0010017_red_or_far-red_light_signaling_pathway	9	4.7192	0.0387178	Overenrichment
AT.DMG	GO:0009451_RNA_modification	22	13.8556	0.0231552	Overenrichment		AT.DMG	GO:0010100_negative_regulation_of_photomorphogenesis	5	1.3483	0.00288308	Overenrichment
AT.DMG	GO:0009733_response_to_auxin	113	79.4949	5.86841e-06	Overenrichment		AT.DMG	GO:0010105_negative_regulation_of_ethylene-activated_signaling_pathway	8	3.8203	0.0272787	Overenrichment
AT.DMG	GO:0009735_response_to_cytokinin	36	20.4336	0.000378505	Overenrichment		AT.DMG	GO:0010114_response_to_red_light	23	13.034	0.00300766	Overenrichment
AT.DMG	GO:0009736_cytokinin-activated_signaling_pathway	66	33.1695	2.88908e-09	Overenrichment		AT.DMG	GO:0010218_response_to_far_red_light	14	7.6406	0.0146154	Overenrichment
AT.DMG	GO:0010082_regulation_of_root_meristem_growth	10	4.8985	0.0240875	Overenrichment		AT.DMG	GO:0010227_floral_organ_abscission	6	1.7978	0.00249057	Overenrichment
AT.DMG	GO:0010100_negative_regulation_of_photomorphogenesis	3	0.8397	0.0436857	Overenrichment		AT.DMG	GO:0010325_raffinose_family_oligosaccharide_biosynthetic_process	10	4.4945	0.00763178	Overenrichment
AT.DMG	GO:0010114_response_to_red_light	14	8.1174	0.0362285	Overenrichment		AT.DMG	GO:0010583_response_to_cyclopentenone	27	17.079	0.0085398	Overenrichment
AT.DMG	GO:0031537_regulation_of_anthocyanin_metabolic_process	24	10.2168	3.08984e-05	Overenrichment		AT.DMG	GO:0015824_proline_transport	3	0.8989	0.0401336	Overenrichment
AT.DMG	GO:0045727_positive_regulation_of_translation	2	0.2799	0.0195345	Overenrichment		AT.DMG	GO:0046777_protein_autophosphorylation	15	8.7642	0.0237948	Overenrichment
AT.DMG	GO:0048831_regulation_of_shoot_system_development	22	9.2371	5.3484e-05	Overenrichment		AT.DMG	GO:0048444_floral_organ_morphogenesis	10	4.4945	0.00763178	Overenrichment
AT.DMG	GO:0071368_cellular_response_to_cytokinin_stimulus	8	3.9188	0.0439912	Overenrichment		AT.DMG	GO:0048608_reproductive_structure_development	7	2.6967	0.00887741	Overenrichment
AT.DMG	GO:0080036_regulation_of_cytokinin-activated_signaling_pathway	10	2.0993	4.23599e-06	Overenrichment		AT.DMG	GO:0048831_regulation_of_shoot_system_development	22	14.8318	0.0401224	Overenrichment
AT.DMG	GO:0080113_regulation_of_seed_growth	8	3.9188	0.0439912	Overenrichment		AT.DMG	GO:0080036_regulation_of_cytokinin-activated_signaling_pathway	10	3.3709	0.000338328	Overenrichment
							AT.DMG	GO:2000033_regulation_of_seed_dormancy_process	6	2.6967	0.0407944	Overenrichment
							Networks identified by NEAT in Gen6
							A	B	nab	expected_nab	pvalue	conclusion
							AT.DMG	GO:0000160_phosphorelay_signal_transduction_system	24	10.755	7.02073e-05	Overenrichment
							AT.DMG	GO:0006281_DNA_repair	4	0.9219	0.00679661	Overenrichment
							AT.DMG	GO:0009585_red,_far-red_light_phototransduction	5	1.0755	0.00141676	Overenrichment
							AT.DMG	GO:0009649_entrainment_of_circadian_clock	4	0.9219	0.00679661	Overenrichment
							AT.DMG	GO:0009733_response_to_auxin	120	87.2689	1.91286e-05	Overenrichment
							AT.DMG	GO:0009736_cytokinin-activated_signaling_pathway	55	36.4132	0.000767111	Overenrichment
							AT.DMG	GO:0010100_negative_regulation_of_photomorphogenesis	4	0.9219	0.00679661	Overenrichment
							AT.DMG	GO:0010114_response_to_red_light	15	8.9113	0.0360569	Overenrichment
							AT.DMG	GO:0010227_floral_organ_abscission	4	1.2291	0.026102	Overenrichment
							AT.DMG	GO:0031537_regulation_of_anthocyanin_metabolic_process	19	11.2159	0.0166944	Overenrichment
							AT.DMG	GO:0035304_regulation_of_protein_dephosphorylation	10	5.0702	0.029582	Overenrichment
							AT.DMG	GO:0048608_reproductive_structure_development	5	1.8437	0.0311133	Overenrichment
							AT.DMG	GO:0048831_regulation_of_shoot_system_development	18	10.1404	0.0118189	Overenrichment
							AT.DMG	GO:0071281_cellular_response_to_iron_ion	9	3.9947	0.0153028	Overenrichment
							AT.DMG	GO:0080036_regulation_of_cytokinin-activated_signaling_pathway	10	2.3046	1.02333e-05	Overenrichment

## Sheet: Supp Data3
Supplementary Data 3 Networks and genes in 1854 DMGs from Gen3 WT vs WT comparison by NEAT analysis.(Wild type plants from genertaion 3 plant No. 1 to 3 were useds as control , compare to plant No.4 and 5)
GeneID	Network	name.gene_id	name.Name	name.description
AT2G02550	GO:0006281_DNA_repair	AT2G02550	NA	PIN domain-like family protein [Source:UniProtKB/TrEMBL;Acc:F4IR78]
AT5G24850	GO:0006281_DNA_repair	AT5G24850	CRYD	Cryptochrome DASH, chloroplastic/mitochondrial [Source:UniProtKB/Swiss-Prot;Acc:Q84KJ5]
AT5G39770	GO:0006281_DNA_repair	AT5G39770	NA	Restriction endonuclease, type II-like superfamily protein [Source:UniProtKB/TrEMBL;Acc:F4KFU8]
AT1G01120	GO:0009409_response_to_cold	AT1G01120	KCS1	3-ketoacyl-CoA synthase [Source:UniProtKB/TrEMBL;Acc:A0A178W124]
AT1G24360	GO:0009409_response_to_cold	AT1G24360	NA	3-oxoacyl-[acyl-carrier-protein] reductase, chloroplastic [Source:UniProtKB/Swiss-Prot;Acc:P33207]
AT1G28480	GO:0009409_response_to_cold	AT1G28480	GRXC9	Glutaredoxin-C9 [Source:UniProtKB/Swiss-Prot;Acc:Q9SGP6]
AT1G42700	GO:0009409_response_to_cold	AT1G42700	NA	Putative uncharacterized protein F8D11.10 [Source:UniProtKB/TrEMBL;Acc:Q9C843]
AT1G56600	GO:0009409_response_to_cold	AT1G56600	GOLS2	Galactinol synthase 2 [Source:UniProtKB/Swiss-Prot;Acc:Q9FXB2]
AT2G03440	GO:0009409_response_to_cold	AT2G03440	NRP1	Nodulin-related protein 1 [Source:UniProtKB/Swiss-Prot;Acc:Q9ZQ80]
AT2G04540	GO:0009409_response_to_cold	AT2G04540	KAS	3-oxoacyl-[acyl-carrier-protein] synthase [Source:UniProtKB/TrEMBL;Acc:A0A178VUN0]
AT2G13950	GO:0009409_response_to_cold	AT2G13950	NA	Cysteine/Histidine-rich C1 domain family protein [Source:UniProtKB/TrEMBL;Acc:Q9ZPU3]
AT2G16500	GO:0009409_response_to_cold	AT2G16500	SPE1	Arginine decarboxylase 1 [Source:UniProtKB/Swiss-Prot;Acc:Q9SI64]
AT3G16450	GO:0009409_response_to_cold	AT3G16450	JAL33	Jacalin-related lectin 33 [Source:UniProtKB/Swiss-Prot;Acc:O04311]
AT3G25770	GO:0009409_response_to_cold	AT3G25770	AOC2	AOC2 [Source:UniProtKB/TrEMBL;Acc:A0A178VKE4]
AT3G28930	GO:0009409_response_to_cold	AT3G28930	AIG2A	Protein AIG2 A [Source:UniProtKB/Swiss-Prot;Acc:P54121]
AT3G45140	GO:0009409_response_to_cold	AT3G45140	LOX2	Lipoxygenase 2, chloroplastic [Source:UniProtKB/Swiss-Prot;Acc:P38418]
AT4G00550	GO:0009409_response_to_cold	AT4G00550	DGD2	Digalactosyldiacylglycerol synthase 2, chloroplastic [Source:UniProtKB/Swiss-Prot;Acc:Q8W1S1]
AT4G04490	GO:0009409_response_to_cold	AT4G04490	CRK36	Cysteine-rich receptor-like protein kinase 36 [Source:UniProtKB/Swiss-Prot;Acc:Q9XEC6]
AT4G04650	GO:0009409_response_to_cold	AT4G04650	NA	AT4g04650 protein [Source:UniProtKB/TrEMBL;Acc:Q9S9V5]
AT4G08180	GO:0009409_response_to_cold	AT4G08180	ORP1C	Oxysterol-binding protein-related protein 1C [Source:UniProtKB/Swiss-Prot;Acc:Q8L751]
AT4G09650	GO:0009409_response_to_cold	AT4G09650	ATPD	PDE332 [Source:UniProtKB/TrEMBL;Acc:A0A178V1L3]
AT4G12720	GO:0009409_response_to_cold	AT4G12720	AtNUDT7	MutT/nudix family protein [Source:UniProtKB/TrEMBL;Acc:F4JRE7]
AT5G27200	GO:0009409_response_to_cold	AT5G27200	ACP5	Acyl carrier protein 5, chloroplastic [Source:UniProtKB/Swiss-Prot;Acc:O04652]
AT5G38470	GO:0009409_response_to_cold	AT5G38470	RAD23D	Ubiquitin receptor RAD23d [Source:UniProtKB/Swiss-Prot;Acc:Q84L30]
AT5G59560	GO:0009585_red,_far-red_light_phototransduction	AT5G59560	SRR1	Protein SENSITIVITY TO RED LIGHT REDUCED 1 [Source:UniProtKB/Swiss-Prot;Acc:Q8GWZ6]
AT1G73177	GO:0009640_photomorphogenesis	AT1G73177	APC13	Anaphase-promoting complex subunit 13 [Source:UniProtKB/Swiss-Prot;Acc:Q8L981]
AT2G02850	GO:0009640_photomorphogenesis	AT2G02850	ARPN	Basic blue protein [Source:UniProtKB/Swiss-Prot;Acc:Q8LG89]
AT2G06990	GO:0009640_photomorphogenesis	AT2G06990	HEN2	DExH-box ATP-dependent RNA helicase DExH10 [Source:UniProtKB/Swiss-Prot;Acc:Q9ZVW2]
AT2G39795	GO:0009640_photomorphogenesis	AT2G39795	NA	Uncharacterized protein At2g39795, mitochondrial [Source:UniProtKB/Swiss-Prot;Acc:Q8W487]
AT2G41460	GO:0009640_photomorphogenesis	AT2G41460	ARP	DNA-(apurinic or apyrimidinic site) lyase, chloroplastic [Source:UniProtKB/Swiss-Prot;Acc:P45951]
AT4G08920	GO:0009640_photomorphogenesis	AT4G08920	CRY1	Cryptochrome-1 [Source:UniProtKB/Swiss-Prot;Acc:Q43125]
AT4G28860	GO:0009640_photomorphogenesis	AT4G28860	CKL4	Casein kinase 1-like protein 4 [Source:UniProtKB/Swiss-Prot;Acc:Q8LPI7]
AT4G28880	GO:0009640_photomorphogenesis	AT4G28880	CKL3	Ckl3 [Source:UniProtKB/TrEMBL;Acc:A0A178UXY3]
AT5G35910	GO:0009640_photomorphogenesis	AT5G35910	RRP6L2	Protein RRP6-like 2 [Source:UniProtKB/Swiss-Prot;Acc:A9LLI7]
AT5G64680	GO:0009640_photomorphogenesis	AT5G64680	NA	Mediator-associated protein 2 [Source:UniProtKB/Swiss-Prot;Acc:F4KF27]
AT1G44000	GO:0009658_chloroplast_organization	AT1G44000	SGRL	Protein STAY-GREEN LIKE, chloroplastic [Source:UniProtKB/Swiss-Prot;Acc:Q94AQ9]
AT2G04530	GO:0009658_chloroplast_organization	AT2G04530	TRZ2	tRNase Z TRZ2, chloroplastic [Source:UniProtKB/Swiss-Prot;Acc:Q8L633]
AT2G48120	GO:0009658_chloroplast_organization	AT2G48120	PAC	Protein PALE CRESS, chloroplastic [Source:UniProtKB/Swiss-Prot;Acc:Q39089]
AT5G24120	GO:0009658_chloroplast_organization	AT5G24120	SIGE	RNA polymerase sigma factor sigE, chloroplastic/mitochondrial [Source:UniProtKB/Swiss-Prot;Acc:Q9ZNX9]
AT1G34010	GO:0009736_cytokinin-activated_signaling_pathway	AT1G34010	NA	unknown protein; BEST Arabidopsis thaliana protein match is: unknown protein (TAIR:AT1G22790.2)
AT2G07440	GO:0009736_cytokinin-activated_signaling_pathway	AT2G07440	NA	Putative two-component response regulator protein [Source:UniProtKB/TrEMBL;Acc:Q9ZQJ8]
AT3G29350	GO:0009736_cytokinin-activated_signaling_pathway	AT3G29350	AHP2	AHP2 [Source:UniProtKB/TrEMBL;Acc:A0A178VEN2]
AT4G30020	GO:0009736_cytokinin-activated_signaling_pathway	AT4G30020	SBT2.6	Subtilisin-like protease SBT2.6 [Source:UniProtKB/Swiss-Prot;Acc:Q9SZV5]
AT2G17880	GO:0009744_response_to_sucrose	AT2G17880	NA	At2g17880 [Source:UniProtKB/TrEMBL;Acc:O48828]
AT3G60140	GO:0009744_response_to_sucrose	AT3G60140	BGLU30	Beta-glucosidase 30 [Source:UniProtKB/Swiss-Prot;Acc:Q9M1C9]
AT4G08790	GO:0009744_response_to_sucrose	AT4G08790	NLP2	Nitrilase-like protein 2 [Source:UniProtKB/Swiss-Prot;Acc:Q94JV5]
AT4G10910	GO:0009744_response_to_sucrose	AT4G10910	NA	Putative uncharacterized protein [Source:UniProtKB/TrEMBL;Acc:Q9SN61]
AT5G24850	GO:0009744_response_to_sucrose	AT5G24850	CRYD	Cryptochrome DASH, chloroplastic/mitochondrial [Source:UniProtKB/Swiss-Prot;Acc:Q84KJ5]
AT3G48040	GO:0009788_negative_regulation_of_abscisic_acid-activated_signaling_pathway	AT3G48040	ARAC8	ROP10 [Source:UniProtKB/TrEMBL;Acc:A0A178VHB5]
AT5G24850	GO:0009813_flavonoid_biosynthetic_process	AT5G24850	CRYD	Cryptochrome DASH, chloroplastic/mitochondrial [Source:UniProtKB/Swiss-Prot;Acc:Q84KJ5]
AT2G06850	GO:0009826_unidimensional_cell_growth	AT2G06850	XTH4	Xyloglucan endotransglucosylase/hydrolase protein 4 [Source:UniProtKB/Swiss-Prot;Acc:Q39099]
AT3G60570	GO:0009826_unidimensional_cell_growth	AT3G60570	EXPB5	Expansin-B5 [Source:UniProtKB/Swiss-Prot;Acc:Q9M203]
AT4G01630	GO:0009826_unidimensional_cell_growth	AT4G01630	EXPA17	EXPA17 [Source:UniProtKB/TrEMBL;Acc:A0A178UWZ2]
AT5G26240	GO:0009826_unidimensional_cell_growth	AT5G26240	CLC-D	Chloride channel protein CLC-d [Source:UniProtKB/Swiss-Prot;Acc:P92943]
AT1G44900	GO:0010082_regulation_of_root_meristem_growth	AT1G44900	MCM2	DNA replication licensing factor MCM2 [Source:UniProtKB/Swiss-Prot;Acc:Q9LPD9]
AT1G69380	GO:0010082_regulation_of_root_meristem_growth	AT1G69380	NA	RRG [Source:UniProtKB/TrEMBL;Acc:A0A178WN95]
AT2G04025	GO:0010082_regulation_of_root_meristem_growth	AT2G04025	RGF3	Root meristem growth factor 3 [Source:UniProtKB/Swiss-Prot;Acc:Q6ID76]
AT4G09010	GO:0010218_response_to_far_red_light	AT4G09010	APX4	ascorbate peroxidase 4 [Source:TAIR;Acc:AT4G09010]
AT5G24120	GO:0010218_response_to_far_red_light	AT5G24120	SIGE	RNA polymerase sigma factor sigE, chloroplastic/mitochondrial [Source:UniProtKB/Swiss-Prot;Acc:Q9ZNX9]
AT5G24850	GO:0010224_response_to_UV-B	AT5G24850	CRYD	Cryptochrome DASH, chloroplastic/mitochondrial [Source:UniProtKB/Swiss-Prot;Acc:Q84KJ5]
AT5G41360	GO:0010224_response_to_UV-B	AT5G41360	XPB2	XPB2 [Source:UniProtKB/TrEMBL;Acc:A0A178UFA0]
AT3G29350	GO:0031537_regulation_of_anthocyanin_metabolic_process	AT3G29350	AHP2	AHP2 [Source:UniProtKB/TrEMBL;Acc:A0A178VEN2]
AT4G08920	GO:0046283_anthocyanin-containing_compound_metabolic_process	AT4G08920	CRY1	Cryptochrome-1 [Source:UniProtKB/Swiss-Prot;Acc:Q43125]
AT1G44900	GO:0048364_root_development	AT1G44900	MCM2	DNA replication licensing factor MCM2 [Source:UniProtKB/Swiss-Prot;Acc:Q9LPD9]
AT1G51190	GO:0048364_root_development	AT1G51190	PLT2	AP2-like ethylene-responsive transcription factor PLT2 [Source:UniProtKB/Swiss-Prot;Acc:Q5YGP7]
AT2G18470	GO:0048364_root_development	AT2G18470	PERK4	Proline-rich receptor-like protein kinase PERK4 [Source:UniProtKB/Swiss-Prot;Acc:Q9ZNQ8]
AT5G17400	GO:0048364_root_development	AT5G17400	ER-ANT1	ADP,ATP carrier protein ER-ANT1 [Source:UniProtKB/Swiss-Prot;Acc:Q8LB08]
AT5G17400	GO:0048367_shoot_system_development	AT5G17400	ER-ANT1	ADP,ATP carrier protein ER-ANT1 [Source:UniProtKB/Swiss-Prot;Acc:Q8LB08]
AT1G45976	GO:0048573_photoperiodism,_flowering	AT1G45976	SBP1	SBP1 [Source:UniProtKB/TrEMBL;Acc:A0A178WK23]
AT2G41460	GO:0048573_photoperiodism,_flowering	AT2G41460	ARP	DNA-(apurinic or apyrimidinic site) lyase, chloroplastic [Source:UniProtKB/Swiss-Prot;Acc:P45951]
AT3G01460	GO:0048573_photoperiodism,_flowering	AT3G01460	MBD9	MBD9 [Source:UniProtKB/TrEMBL;Acc:A0A178VJY9]
AT3G44110	GO:0048573_photoperiodism,_flowering	AT3G44110	ATJ3	DnaJ protein homolog atj3 [Source:UniProtKB/TrEMBL;Acc:Q0WW92]

## Sheet: Supp Data4
Supplementary Data 4. 4231 DMGs from WT VS MM GEN3 specific (excluding 1374 DMGs overlapped with WT vs WT)
A	B	nab	expected_nab	Fold_Enrichment	pvalue
AT.DMG	GO:0009733_response_to_auxin	218	113.349	1.92326	5.61493e-34
AT.DMG	GO:0009736_cytokinin-activated_signaling_pathway	67	47.2954	1.41663	0.00112706
AT.DMG	GO:0007623_circadian_rhythm	44	33.5258	1.31242	0.041136
AT.DMG	GO:0009735_response_to_cytokinin	39	29.1355	1.33857	0.0406764
AT.DMG	GO:0010583_response_to_cyclopentenone	30	15.1664	1.97806	7.14138e-05
AT.DMG	GO:0000160_phosphorelay_signal_transduction_system	28	13.9691	2.00442	9.59561e-05
AT.DMG	GO:0009741_response_to_brassinosteroid	20	9.9779	2.00443	0.00105229
AT.DMG	GO:0048831_regulation_of_shoot_system_development	20	13.1709	1.5185	0.0421699
AT.DMG	GO:0010114_response_to_red_light	18	11.5744	1.55516	0.0425262
AT.DMG	GO:0010252_auxin_homeostasis	12	4.7894	2.50553	0.00108977
AT.DMG	GO:0080036_regulation_of_cytokinin-activated_signaling_pathway	10	2.9934	3.34068	0.000115607
AT.DMG	GO:0009734_auxin-activated_signaling_pathway	8	3.7916	2.10993	0.0288303
AT.DMG	GO:0045727_positive_regulation_of_translation	2	0.3991	5.01128	0.039753
In total 5605 DMGs from gen3(supplemental table 5), 1374 of them overlapped with Wt vs Wt DMGs. the 4231 DMGs only specific to WT vs MM is used for NEAT analysis.

## Sheet: Supp Data5
Supplementary Data 5 Total 5045 differentially expressed genes (DEGs) in the in NM vs MM comparison
ID	baseMean	log2FoldChange	lfcSE	stat	pvalue	padj	adj.pval	Name	description
AT1G01060	296.19	0.911537	0.281299	3.24046	0.00119337	0.00335646	0.00157161	LHY	LHY1 [Source:UniProtKB/TrEMBL;Acc:A0A178W761]
AT1G01070	184.2	0.624941	0.259354	2.40961	0.0159697	0.0338378	0.0183903	NA	WAT1-related protein [Source:UniProtKB/TrEMBL;Acc:A0A178WFU3]
AT1G01100	9133.15	-0.572847	0.0553349	-10.3524	4.08337e-25	1.07816e-23	2.99866e-24	RPP1A	60S acidic ribosomal protein P1-1 [Source:UniProtKB/Swiss-Prot;Acc:Q8LCW9]
AT1G01120	4321.14	-0.68909	0.0996054	-6.9182	4.5743e-12	4.30612e-11	1.28066e-11	KCS1	3-ketoacyl-CoA synthase [Source:UniProtKB/TrEMBL;Acc:A0A178W124]
AT1G01130	94.3689	-1.86526	0.238466	-7.82191	5.20268e-15	6.61216e-14	1.88387e-14	NA	CONTAINS InterPro DOMAIN/s: CBL-interacting protein kinase (InterPro:IPR020660), Calcium/calmodulin-dependent protein kinase-like (InterPro:IPR020636); BEST Arabidopsis thaliana protein match is: unknown protein (TAIR:AT5G47170.1); Has 176 Blast hit /.../76 proteins in 20 species: Archae - 0; Bacteria - 0; Metazoa - 0; Fungi - 0; Plants - 176; Viruses - 0; Other Eukaryotes - 0 (source: NCBI BLink…
AT1G01240	2514.07	1.00395	0.140574	7.14177	9.21396e-13	9.26085e-12	2.72843e-12	NA	At1g01240/F6F3_11 [Source:UniProtKB/TrEMBL;Acc:Q9LNJ7]
AT1G01250	290.998	0.605636	0.171308	3.53536	0.000407217	0.0012743	0.000566577	ERF023	Ethylene-responsive transcription factor ERF023 [Source:UniProtKB/Swiss-Prot;Acc:Q1ECI2]
AT1G01340	1423.26	-0.853538	0.153674	-5.55421	2.78864e-08	1.70302e-07	5.67123e-08	CNGC10	Probable cyclic nucleotide-gated ion channel 10 [Source:UniProtKB/Swiss-Prot;Acc:Q9LNJ0]
AT1G01355	17.3337	1.1393	0.371686	3.06524	0.00217497	0.00576443	0.00278748	NA	Putative endonuclease or glycosyl hydrolase [Source:UniProtKB/TrEMBL;Acc:F4HSA3]
AT1G01370	208.165	-0.687885	0.159872	-4.30272	1.68717e-05	6.85206e-05	2.67464e-05	HTR12	Histone H3-like centromeric protein HTR12 [Source:UniProtKB/Swiss-Prot;Acc:Q8RVQ9]
AT1G01420	706.95	0.8483	0.0875694	9.68717	3.41857e-22	7.48523e-21	2.08415e-21	UGT72B3	UDP-glucosyl transferase 72B3 [Source:TAIR;Acc:AT1G01420]
AT1G01480	20.3012	1.83385	0.429666	4.26808	1.97164e-05	7.89214e-05	3.09877e-05	ACS2	1-aminocyclopropane-1-carboxylate synthase 2 [Source:UniProtKB/Swiss-Prot;Acc:Q06402]
AT1G01500	2130.81	0.678784	0.0590351	11.498	1.35058e-30	4.87642e-29	1.35626e-29	NA	Uncharacterized protein At1g01500 [Source:UniProtKB/Swiss-Prot;Acc:Q8GUH2]
AT1G01540	6497.89	-0.816378	0.084807	-9.6263	6.1918e-22	1.33357e-20	3.71305e-21	NA	Probable serine/threonine-protein kinase At1g01540 [Source:UniProtKB/Swiss-Prot;Acc:Q3EDL4]
AT1G01560	1741.42	-1.00059	0.273988	-3.65195	0.00026026	0.000845139	0.000370173	MPK11	Mitogen-activated protein kinase 11 [Source:UniProtKB/Swiss-Prot;Acc:Q9LMM5]
AT1G01570	190.083	-0.889756	0.191856	-4.63763	3.52421e-06	1.59677e-05	5.90918e-06	NA	F22L4.11 protein [Source:UniProtKB/TrEMBL;Acc:Q9LMM4]
AT1G01620	9484.83	-0.855172	0.0825554	-10.3588	3.81826e-25	1.01358e-23	2.81904e-24	PIP1-3	TMP-B [Source:UniProtKB/TrEMBL;Acc:A0A178WIA6]
AT1G01680	367.345	0.903408	0.450578	2.005	0.0449635	0.0835117	0.0490165	PUB54	U-box domain-containing protein 54 [Source:UniProtKB/Swiss-Prot;Acc:Q9LQ92]
AT1G01715	117.997	-0.608955	0.241237	-2.5243	0.0115929	0.0255421	0.0136097	NA	NA
AT1G01920	1460.23	-0.779708	0.0720886	-10.816	2.89194e-27	8.60179e-26	2.39239e-26	NA	SET domain-containing protein [Source:UniProtKB/TrEMBL;Acc:F4HU79]
AT1G01940	1041.76	-0.678187	0.0800379	-8.47332	2.38494e-17	3.69142e-16	1.03643e-16	CYP18-1	Peptidyl-prolyl cis-trans isomerase CYP18-1 [Source:UniProtKB/Swiss-Prot;Acc:Q9LPC7]
AT1G01950	1557.72	-0.767106	0.105069	-7.30099	2.85661e-13	3.04304e-12	8.87019e-13	ARK2	Kinesin-like protein [Source:UniProtKB/TrEMBL;Acc:F4HU83]
AT1G01970	1869.5	0.635328	0.123454	5.14626	2.65738e-07	1.41274e-06	4.92808e-07	NA	Pentatricopeptide repeat-containing protein At1g01970 [Source:UniProtKB/Swiss-Prot;Acc:Q9LPC4]
AT1G02220	197.313	0.941744	0.33311	2.82713	0.00469678	0.0115046	0.00579893	NAC003	NAC domain-containing protein 3 [Source:UniProtKB/Swiss-Prot;Acc:Q5PP28]
AT1G02230	188.931	-0.556718	0.205556	-2.70835	0.00676179	0.0158945	0.00817577	NAC004	NAC domain-containing protein 4 [Source:UniProtKB/Swiss-Prot;Acc:O81913]
AT1G02270	2338.92	0.832289	0.097958	8.49639	1.95584e-17	3.05599e-16	8.56048e-17	NA	Uncharacterized calcium-binding protein At1g02270 [Source:UniProtKB/Swiss-Prot;Acc:O81916]
AT1G02300	2474.03	1.1247	0.132984	8.45745	2.73279e-17	4.21991e-16	1.18479e-16	CATHB1	Cathepsin B-like protease 1 [Source:UniProtKB/Swiss-Prot;Acc:F4HVZ1]
AT1G02340	179.523	0.980872	0.433136	2.26458	0.0235382	0.0476702	0.0265222	HFR1	Transcription factor HFR1 [Source:UniProtKB/Swiss-Prot;Acc:Q9FE22]
AT1G02350	130.221	0.505326	0.173443	2.9135	0.00357397	0.00903789	0.00448011	NA	Protoporphyrinogen oxidase-like protein [Source:UniProtKB/TrEMBL;Acc:F4HVZ8]
AT1G02380	377.052	-2.38428	0.142419	-16.7413	6.55114e-63	8.68355e-61	2.41513e-61	NA	T6A9.7 protein [Source:UniProtKB/TrEMBL;Acc:Q9FZ23]
AT1G02390	674.776	-1.51374	0.152989	-9.89445	4.40043e-23	1.02729e-21	2.86054e-22	GPAT2	Probable glycerol-3-phosphate acyltransferase 2 [Source:UniProtKB/Swiss-Prot;Acc:Q9FZ22]
AT1G02460	160.009	1.32324	0.249776	5.2977	1.17274e-07	6.54835e-07	2.24924e-07	NA	At1g02460 [Source:UniProtKB/TrEMBL;Acc:Q9FWX5]
AT1G02470	84.8038	0.931504	0.321047	2.90146	0.0037143	0.00934132	0.00464118	NA	Polyketide cyclase/dehydrase and lipid transport superfamily protein [Source:UniProtKB/TrEMBL;Acc:F4HXI8]
AT1G02610	699.524	-2.59227	0.219271	-11.8222	2.99637e-32	1.16493e-30	3.23997e-31	NA	RING/FYVE/PHD zinc finger-containing protein [Source:UniProtKB/TrEMBL;Acc:F4HXK4]
AT1G02620	45.7969	-2.02419	0.345338	-5.86146	4.58802e-09	3.09578e-08	9.96126e-09	NA	Ras-related small GTP-binding family protein [Source:UniProtKB/TrEMBL;Acc:Q3E6Q3]
AT1G02640	831.465	-2.11079	0.105052	-20.0927	8.54962e-90	2.31308e-87	6.4333e-88	BXL2	Probable beta-D-xylosidase 2 [Source:UniProtKB/Swiss-Prot;Acc:Q94KD8]
AT1G02650	35.2321	-1.45512	0.339214	-4.28969	1.78919e-05	7.22038e-05	2.82496e-05	NA	T14P4.7 protein [Source:UniProtKB/TrEMBL;Acc:Q9FWY3]
AT1G02660	1273.56	-1.39641	0.264296	-5.28351	1.26733e-07	7.03876e-07	2.42138e-07	NA	Alpha/beta-Hydrolases superfamily protein [Source:UniProtKB/TrEMBL;Acc:F4HXL0]
AT1G02670	177.587	-0.601398	0.17074	-3.5223	0.000427822	0.00133294	0.000594342	NA	P-loop containing nucleoside triphosphate hydrolases superfamily protein [Source:TAIR;Acc:AT1G02670]
AT1G02705	227.358	-0.615809	0.22951	-2.68315	0.00729319	0.0169799	0.00878348	NA	NA
AT1G02750	723.188	-0.564869	0.0984589	-5.7371	9.63108e-09	6.23856e-08	2.03475e-08	DI19-2	Protein DEHYDRATION-INDUCED 19 homolog 2 [Source:UniProtKB/Swiss-Prot;Acc:Q8GWK1]
AT1G02816	755.455	-1.02477	0.129759	-7.89744	2.84682e-15	3.69413e-14	1.05162e-14	NA	F22D16.19 protein [Source:UniProtKB/TrEMBL;Acc:Q9SRX5]
AT1G02820	272.317	1.59869	0.272311	5.87082	4.33652e-09	2.93108e-08	9.42639e-09	LEA2	LEA3 [Source:UniProtKB/TrEMBL;Acc:A0A178WJ88]
AT1G02850	1037.99	-0.864563	0.173426	-4.98521	6.18954e-07	3.13525e-06	1.11108e-06	BGLU11	Beta-glucosidase 11 [Source:UniProtKB/Swiss-Prot;Acc:B3H5Q1]
AT1G02870	1002.74	-0.753111	0.0857411	-8.78355	1.584e-18	2.66413e-17	7.42861e-18	NA	At1g02870 [Source:UniProtKB/TrEMBL;Acc:Q8RWK5]
AT1G02900	67.473	-0.644702	0.260998	-2.47014	0.0135059	0.0292064	0.0157045	RALF1	RALFL1 [Source:UniProtKB/TrEMBL;Acc:A0A178WER1]
AT1G03010	117.712	-1.10449	0.258859	-4.26677	1.98322e-05	7.93207e-05	3.11608e-05	NA	BTB/POZ domain-containing protein At1g03010 [Source:UniProtKB/Swiss-Prot;Acc:Q9SA69]
AT1G03055	228.219	0.595201	0.194792	3.05557	0.0022463	0.00592871	0.00287153	D27	Beta-carotene isomerase D27, chloroplastic [Source:UniProtKB/Swiss-Prot;Acc:Q7XA78]
AT1G03110	553.202	-0.96593	0.108801	-8.87792	6.8125e-19	1.18231e-17	3.29411e-18	TRM82	tRNA (guanine-N(7)-)-methyltransferase non-catalytic subunit [Source:UniProtKB/TrEMBL;Acc:A0A178VZV6]
AT1G03130	54067.6	1.76503	0.102671	17.1911	3.09495e-66	4.73839e-64	1.31787e-64	PSAD2	Photosystem I reaction center subunit II-2, chloroplastic [Source:UniProtKB/Swiss-Prot;Acc:Q9SA56]
AT1G03150	803.714	0.747913	0.0933475	8.01214	1.12727e-15	1.5197e-14	4.31204e-15	NAA20	N-terminal acetyltransferase B complex catalytic subunit NAA20 [Source:UniProtKB/Swiss-Prot;Acc:Q8LGI8]
AT1G03220	3981.04	-1.32248	0.141851	-9.32304	1.13049e-20	2.25072e-19	6.26616e-20	NA	Eukaryotic aspartyl protease family protein [Source:UniProtKB/TrEMBL;Acc:Q9ZVS4]
AT1G03300	567.845	-1.30878	0.117918	-11.099	1.26826e-28	4.0783e-27	1.13428e-27	DUF1	DUF724 domain-containing protein 1 [Source:UniProtKB/Swiss-Prot;Acc:Q9ZVT1]
AT1G03310	7192.18	1.26427	0.0948362	13.3311	1.52661e-40	8.49312e-39	2.36216e-39	ISA2	ISA2 [Source:UniProtKB/TrEMBL;Acc:A0A178WGA8]
AT1G03340	279.303	0.722965	0.149512	4.83551	1.32802e-06	6.42696e-06	2.31729e-06	NA	F15K9.6 [Source:UniProtKB/TrEMBL;Acc:Q9ZVT5]
AT1G03360	729.292	-0.975422	0.131922	-7.39393	1.42556e-13	1.56589e-12	4.55001e-13	RRP4	RRP4 [Source:UniProtKB/TrEMBL;Acc:A0A178W3N1]
AT1G03380	4334.59	0.509511	0.0725462	7.02325	2.16758e-12	2.10367e-11	6.23378e-12	ATG18G	Autophagy-related protein 18g [Source:UniProtKB/Swiss-Prot;Acc:Q8GUL1]
AT1G03410	1179.94	0.661883	0.140858	4.69894	2.61517e-06	1.21243e-05	4.44465e-06	2A6	1-aminocyclopropane-1-carboxylate oxidase homolog 5 [Source:UniProtKB/Swiss-Prot;Acc:Q43383]
AT1G03440	684.758	0.785813	0.110544	7.10861	1.17218e-12	1.16804e-11	3.44504e-12	NA	Leucine-rich repeat (LRR) family protein [Source:UniProtKB/TrEMBL;Acc:F4I0W7]
AT1G03457	220.977	-1.81034	0.231596	-7.81681	5.41796e-15	6.86808e-14	1.95666e-14	NA	RNA-binding (RRM/RBD/RNP motifs) family protein [Source:UniProtKB/TrEMBL;Acc:F4I0X0]
AT1G03470	318.953	-0.993946	0.206762	-4.8072	1.5306e-06	7.33543e-06	2.65558e-06	NET3A	NET3A [Source:UniProtKB/TrEMBL;Acc:A0A178W5C1]
AT1G03550	673.161	0.591785	0.211506	2.79796	0.00514264	0.0124745	0.00631676	SCAMP2	Secretory carrier-associated membrane protein 2 [Source:UniProtKB/Swiss-Prot;Acc:Q9LR68]
AT1G03590	1008.17	-0.814251	0.0955597	-8.52087	1.5836e-17	2.48816e-16	6.97013e-17	PPC6-6	Probable protein phosphatase 2C 1 [Source:UniProtKB/Swiss-Prot;Acc:Q9LR65]
AT1G03600	24307.2	0.675724	0.0990228	6.82392	8.85863e-12	8.11869e-11	2.43059e-11	PSB27-1	Photosystem II repair protein PSB27-H1, chloroplastic [Source:UniProtKB/Swiss-Prot;Acc:Q9LR64]
AT1G03610	2105.73	-0.705787	0.0947871	-7.44602	9.61968e-14	1.07217e-12	3.10829e-13	NA	Plant/protein (DUF789) [Source:UniProtKB/TrEMBL;Acc:Q8LF98]
AT1G03630	22571.8	0.57614	0.102645	5.61294	1.98915e-08	1.24204e-07	4.09997e-08	PORC	Protochlorophyllide reductase C, chloroplastic [Source:UniProtKB/Swiss-Prot;Acc:O48741]
AT1G03650	486.449	-0.897108	0.108628	-8.2585	1.47511e-16	2.15644e-15	6.06044e-16	NA	Acyl-CoA N-acyltransferases (NAT) superfamily protein [Source:UniProtKB/TrEMBL;Acc:Q8GWN1]
AT1G03760	978.441	-0.666954	0.11193	-5.95866	2.54319e-09	1.77359e-08	5.68338e-09	NA	Prefoldin chaperone subunit family protein [Source:UniProtKB/TrEMBL;Acc:Q8GWP1]
AT1G03770	195.573	-0.684638	0.225789	-3.03221	0.0024277	0.00635903	0.00309118	RING1B	RING 1B [Source:UniProtKB/TrEMBL;Acc:F4I2H4]
AT1G03860	5498.28	-0.515876	0.0701634	-7.35249	1.94555e-13	2.09856e-12	6.09983e-13	PHB2	PHB2 [Source:UniProtKB/TrEMBL;Acc:A0A178WBG3]
AT1G03870	3716.96	-2.19885	0.0968632	-22.7005	4.42574e-114	2.36239e-111	6.57043e-112	FLA9	At1g03870 [Source:UniProtKB/TrEMBL;Acc:B3LF88]
AT1G03905	113.539	-0.883389	0.219926	-4.01676	5.90048e-05	0.000216889	8.91646e-05	ABCI19	ABC transporter I family member 19 [Source:UniProtKB/Swiss-Prot;Acc:Q3EDJ0]
AT1G03980	17.6603	-0.953979	0.417339	-2.28586	0.0222625	0.0453844	0.0251984	ATPCS2	phytochelatin synthase 2 [Source:TAIR;Acc:AT1G03980]
AT1G04020	931.55	-0.585273	0.157242	-3.72211	0.000197566	0.000656007	0.000283721	ATBARD1	ROW1 [Source:UniProtKB/TrEMBL;Acc:A0A178W540]
AT1G04040	2675.85	-0.646863	0.114955	-5.62712	1.83241e-08	1.15035e-07	3.79541e-08	NA	At1g04040/F21M11_2 [Source:UniProtKB/TrEMBL;Acc:Q9ZWC4]
AT1G04050	162.869	-0.671978	0.194074	-3.46248	0.00053522	0.00163328	0.000735911	SUVR1	Probable inactive histone-lysine N-methyltransferase SUVR1 [Source:UniProtKB/Swiss-Prot;Acc:Q946J2]
AT1G04180	32.2269	4.08631	0.41781	9.78031	1.36793e-22	3.08761e-21	8.5973e-22	YUC9	Flavin-containing monooxygenase [Source:UniProtKB/TrEMBL;Acc:A0A178WB22]
AT1G04187	30.9439	-0.896479	0.312702	-2.86688	0.00414541	0.0102984	0.00514826	NA	NA
AT1G04220	63.1834	0.769887	0.264317	2.91274	0.00358272	0.00905538	0.00448903	KCS2	3-ketoacyl-CoA synthase 2 [Source:UniProtKB/Swiss-Prot;Acc:Q5XEP9]
AT1G04240	4206.45	-0.860342	0.0882207	-9.75216	1.80588e-22	4.03463e-21	1.12341e-21	SHY2	AUX/IAA transcriptional regulator family protein [Source:TAIR;Acc:AT1G04240]
AT1G04270	11960.2	-0.525742	0.0880712	-5.9695	2.37975e-09	1.66372e-08	5.33114e-09	RPS15A	40S ribosomal protein S15-1 [Source:UniProtKB/Swiss-Prot;Acc:Q08112]
AT1G04310	350.758	-0.527702	0.184397	-2.86176	0.0042129	0.0104476	0.00522735	ERS2	Ethylene response sensor 2 [Source:UniProtKB/Swiss-Prot;Acc:P93825]
AT1G04350	3403.91	0.79891	0.0752814	10.6123	2.6117e-26	7.43243e-25	2.06716e-25	NA	1-aminocyclopropane-1-carboxylate oxidase homolog 6 [Source:UniProtKB/Swiss-Prot;Acc:P93824]
AT1G04430	10719.2	-1.06383	0.073614	-14.4514	2.45504e-47	1.7696e-45	4.92173e-46	NA	Probable methyltransferase PMT8 [Source:UniProtKB/Swiss-Prot;Acc:Q940J9]
AT1G04480	4830.36	-0.674014	0.0830703	-8.11377	4.90713e-16	6.84433e-15	1.93502e-15	RPL23A	At2g33370 [Source:UniProtKB/TrEMBL;Acc:Q1H559]
AT1G04490	57.7658	-0.992332	0.274971	-3.60886	0.000307544	0.000984917	0.000433719	NA	At1g04490 [Source:UniProtKB/TrEMBL;Acc:Q67XK9]
AT1G04513	50.2959	-0.740031	0.280523	-2.63804	0.00833859	0.0191208	0.0099617	NA	NA
AT1G04530	4319.73	0.741028	0.104801	7.07082	1.5402e-12	1.51113e-11	4.46927e-12	TPR4	Putative uncharacterized protein At1g04530 [Source:UniProtKB/TrEMBL;Acc:Q8VZ31]
AT1G04540	6.94276	1.97508	0.449489	4.39405	1.11258e-05	4.65046e-05	1.78853e-05	NA	Calcium-dependent lipid-binding (CaLB domain) family protein [Source:UniProtKB/TrEMBL;Acc:F4I5P7]
AT1G04570	281.407	1.77842	0.212832	8.35599	6.48888e-17	9.7605e-16	2.7418e-16	NA	Probable folate-biopterin transporter 8, chloroplastic [Source:UniProtKB/Swiss-Prot;Acc:F4I5Q2]
AT1G04600	485.392	1.31292	0.401635	3.26895	0.00107947	0.00306734	0.00142949	XI-A	Myosin-7 [Source:UniProtKB/Swiss-Prot;Acc:F4I5Q6]
AT1G04680	4674.41	-1.018	0.108119	-9.41553	4.70691e-21	9.65332e-20	2.68764e-20	NA	Pectate lyase [Source:UniProtKB/TrEMBL;Acc:A0A178W464]
AT1G04730	726.883	-0.666335	0.102277	-6.51497	7.27019e-11	6.09708e-10	1.86613e-10	CTF18	P-loop containing nucleoside triphosphate hydrolases superfamily protein [Source:UniProtKB/TrEMBL;Acc:F4I5S3]
AT1G04760	65.0397	0.973623	0.269972	3.60638	0.0003105	0.000993085	0.000437393	VAMP726	Putative vesicle-associated membrane protein 726 [Source:UniProtKB/Swiss-Prot;Acc:Q9MAS5]
AT1G04770	3884.4	-1.45749	0.160956	-9.0552	1.36314e-19	2.5083e-18	6.98274e-19	NA	Protein SULFUR DEFICIENCY-INDUCED 2 [Source:UniProtKB/Swiss-Prot;Acc:Q8L730]
AT1G04840	180.629	-0.54603	0.161311	-3.38495	0.000711902	0.00211112	0.000962935	PCMP-H64	Pentatricopeptide repeat-containing protein At1g04840 [Source:UniProtKB/Swiss-Prot;Acc:Q9MAT2]
AT1G04870	2277.37	-0.592393	0.0742947	-7.97356	1.54167e-15	2.05314e-14	5.82823e-15	PRMT10	PRMT10 [Source:UniProtKB/TrEMBL;Acc:A0A178WKU5]
AT1G04900	976.325	-0.852549	0.0828909	-10.2852	8.21798e-25	2.11886e-23	5.90083e-24	NA	NADH dehydrogenase ubiquinone complex I, assembly factor-like protein (DUF185) [Source:UniProtKB/TrEMBL;Acc:Q94C90]
AT1G04930	282.942	0.713048	0.132202	5.39363	6.90496e-08	3.99569e-07	1.35509e-07	NA	Hydroxyproline-rich glycoprotein family protein [Source:UniProtKB/TrEMBL;Acc:F4I764]
AT1G04970	2086.57	0.533586	0.115204	4.63167	3.62735e-06	1.64124e-05	6.08026e-06	NA	Putative BPI/LBP family protein At1g04970 [Source:UniProtKB/Swiss-Prot;Acc:Q9MAU5]
AT1G05000	198.411	-0.747265	0.268111	-2.78715	0.00531735	0.0128572	0.00652114	NA	Phosphotyrosine protein phosphatases superfamily protein [Source:UniProtKB/TrEMBL;Acc:F4I780]
AT1G05010	24436.7	-0.625016	0.0827952	-7.54894	4.38829e-14	5.06834e-13	1.46179e-13	ACO4	1-aminocyclopropane-1-carboxylate oxidase 4 [Source:UniProtKB/Swiss-Prot;Acc:Q06588]
AT1G05020	108.453	-0.664274	0.299905	-2.21495	0.0267635	0.0532787	0.029923	AP180	Clathrin coat assembly protein AP180 [Source:UniProtKB/Swiss-Prot;Acc:Q9ZVN6]
AT1G05065	90.3632	1.0279	0.212569	4.8356	1.32748e-06	6.42589e-06	2.31707e-06	CLE20	CLAVATA3/ESR (CLE)-related protein 20 [Source:UniProtKB/Swiss-Prot;Acc:Q3EDI6]
AT1G05100	39.6888	-1.74014	0.292793	-5.94323	2.79458e-09	1.93591e-08	6.20728e-09	MAPKKK18	Mitogen-activated protein kinase kinase kinase 18 [Source:UniProtKB/Swiss-Prot;Acc:Q9ZVP5]
AT1G05170	1287.31	0.921506	0.0727023	12.6751	8.12951e-37	3.93524e-35	1.09449e-35	B3GALT2	Hexosyltransferase (Fragment) [Source:UniProtKB/TrEMBL;Acc:W8Q3U9]
AT1G05200	3984.07	0.978452	0.0575004	17.0164	6.20299e-65	8.8136e-63	2.4513e-63	GLR3.4	Glutamate receptor [Source:UniProtKB/TrEMBL;Acc:Q53YX3]
AT1G05300	859.892	0.972633	0.157084	6.19179	5.94857e-10	4.46369e-09	1.40479e-09	ZIP5	Zinc transporter 5 [Source:UniProtKB/Swiss-Prot;Acc:O23039]
AT1G05385	1141.8	0.718805	0.125256	5.73871	9.54e-09	6.18362e-08	2.01706e-08	PSB27-2	Psb27-H1 [Source:UniProtKB/TrEMBL;Acc:A0A178WJM6]
AT1G05400	50.3923	0.614076	0.293597	2.09156	0.0364778	0.0696275	0.0401387	NA	Putative uncharacterized protein [Source:UniProtKB/TrEMBL;Acc:Q5XVL8]
AT1G05560	1822.16	-0.787664	0.253967	-3.10144	0.0019258	0.00516422	0.00248086	UGT1	UDP-glucosyltransferase 75B1 [Source:TAIR;Acc:AT1G05560]
AT1G05575	240.848	-1.70916	0.23489	-7.27642	3.42786e-13	3.62033e-12	1.05604e-12	NA	Putative uncharacterized protein [Source:UniProtKB/TrEMBL;Acc:Q8LC91]
AT1G05610	28.9646	-0.811908	0.360056	-2.25495	0.0241367	0.0486726	0.0271241	APS2	ADP-glucose pyrophosphorylase small subunit 2 [Source:TAIR;Acc:AT1G05610]
AT1G05630	5038.96	-0.627615	0.103128	-6.08576	1.15942e-09	8.40932e-09	2.6692e-09	AT5PTASE13	Endonuclease/exonuclease/phosphatase family protein [Source:TAIR;Acc:AT1G05630]
AT1G05640	274.255	-0.553332	0.1228	-4.50594	6.60801e-06	2.86894e-05	1.08384e-05	NA	Ankyrin repeat family protein [Source:UniProtKB/TrEMBL;Acc:Q9SYK5]
AT1G05675	221.928	-1.86828	0.323157	-5.78132	7.41158e-09	4.87279e-08	1.58227e-08	UGT74E1	UDP-Glycosyltransferase superfamily protein (Fragment) [Source:UniProtKB/TrEMBL;Acc:A0A1W6AJW6]
AT1G05680	16.9128	0.957479	0.451394	2.12116	0.0339083	0.0653801	0.0374464	UGT74E2	Glycosyltransferase (Fragment) [Source:UniProtKB/TrEMBL;Acc:A0A0K1SBE8]
AT1G05710	345.394	-0.975951	0.171126	-5.70313	1.1763e-08	7.54283e-08	2.46807e-08	NA	NA
AT1G05730	80.4931	-0.584665	0.238504	-2.45138	0.0142309	0.0306033	0.0165056	NA	FAM136A-like protein (DUF842) [Source:UniProtKB/TrEMBL;Acc:Q5BQ23]
AT1G05770	67.2228	0.535942	0.242604	2.20912	0.0271661	0.0539932	0.0303608	JAL2	Jacalin-related lectin 2 [Source:UniProtKB/Swiss-Prot;Acc:Q9MA49]
AT1G05810	491.734	-0.692309	0.113514	-6.09891	1.06797e-09	7.77454e-09	2.46588e-09	ARA	RAB GTPase homolog A5E [Source:TAIR;Acc:AT1G05810]
AT1G05870	1296.96	0.533224	0.102136	5.22074	1.78207e-07	9.68514e-07	3.34777e-07	NA	At1g05870 [Source:UniProtKB/TrEMBL;Acc:Q9MA39]
AT1G05880	21.3925	1.87854	0.450883	4.16636	3.09507e-05	0.000119881	4.78907e-05	ARI12	Probable E3 ubiquitin-protein ligase ARI12 [Source:UniProtKB/Swiss-Prot;Acc:Q84RQ9]
AT1G05900	1231.6	0.759001	0.0726304	10.4502	1.46246e-25	4.0284e-24	1.12041e-24	NTH2	Endonuclease III homolog [Source:UniProtKB/TrEMBL;Acc:A0A178W393]
AT1G05950	463.932	-0.779645	0.130554	-5.9718	2.34657e-09	1.64285e-08	5.2611e-09	NA	unknown protein; Has 50 Blast hits to 45 proteins in 14 species: Archae - 5; Bacteria - 0; Metazoa - 4; Fungi - 0; Plants - 34; Viruses - 0; Other Eukaryotes - 7 (source: NCBI BLink). [Source:TAIR;Acc:AT1G05950]
AT1G06040	12217.3	1.06264	0.0754997	14.0747	5.43097e-45	3.56351e-43	9.91106e-44	BBX24	B-box zinc finger protein 24 [Source:UniProtKB/Swiss-Prot;Acc:Q96288]
AT1G06080	142.578	3.03911	0.245148	12.397	2.71133e-35	1.21426e-33	3.37717e-34	ADS1	Delta-9 acyl-lipid desaturase 1 [Source:UniProtKB/Swiss-Prot;Acc:O65797]
AT1G06090	46.3683	0.814527	0.366896	2.22005	0.0264155	0.0526816	0.029558	NA	Delta-9 desaturase-like 1 protein [Source:UniProtKB/Swiss-Prot;Acc:Q9LND9]
AT1G06160	99.6729	-0.939386	0.270587	-3.47166	0.000517243	0.00158331	0.000712083	ERF094	Ethylene-responsive transcription factor ERF094 [Source:UniProtKB/Swiss-Prot;Acc:Q9LND1]
AT1G06210	1914.97	0.560983	0.0720458	7.78649	6.88985e-15	8.6298e-14	2.46264e-14	TOL2	TOM1-like protein 2 [Source:UniProtKB/Swiss-Prot;Acc:Q9LNC6]
AT1G06430	10020.9	0.513421	0.122916	4.17703	2.95345e-05	0.000114734	4.57897e-05	FTSH8	ATP-dependent zinc metalloprotease FTSH 8, chloroplastic [Source:UniProtKB/Swiss-Prot;Acc:Q8W585]
AT1G06475	69.638	-1.02753	0.247221	-4.15632	3.23414e-05	0.000124925	4.99862e-05	NA	Putative uncharacterized protein [Source:UniProtKB/TrEMBL;Acc:Q6DSU2]
AT1G06520	50.6278	-0.933495	0.294238	-3.17258	0.00151089	0.00415023	0.0019662	GPAT1	Glycerol-3-phosphate acyltransferase 1 [Source:UniProtKB/Swiss-Prot;Acc:Q9SHJ5]
AT1G06540	17.2099	-0.936784	0.370316	-2.52969	0.0114165	0.0251899	0.0134112	NA	F12K11.13 [Source:UniProtKB/TrEMBL;Acc:Q9SHJ7]
AT1G06560	1188.48	-0.679524	0.0970814	-6.99953	2.56827e-12	2.4731e-11	7.33238e-12	NA	At1g06560 [Source:UniProtKB/TrEMBL;Acc:Q84MA1]
AT1G06570	1434.79	1.1847	0.0962997	12.3022	8.81023e-35	3.8496e-33	1.07068e-33	HPD	4-hydroxyphenylpyruvate dioxygenase [Source:UniProtKB/Swiss-Prot;Acc:P93836]
AT1G06590	807.802	-0.730373	0.0902227	-8.09522	5.71603e-16	7.93335e-15	2.24433e-15	APC5	Anaphase-promoting complex subunit 5 [Source:UniProtKB/Swiss-Prot;Acc:Q8H1U4]
AT1G06620	266.505	0.701548	0.276589	2.53643	0.0111988	0.0247623	0.0131583	NA	1-aminocyclopropane-1-carboxylate oxidase homolog 1 [Source:UniProtKB/Swiss-Prot;Acc:Q84MB3]
AT1G06680	310918	0.79302	0.074165	10.6926	1.10186e-26	3.20969e-25	8.92699e-26	PSBP1	Oxygen-evolving enhancer protein 2-1, chloroplastic [Source:UniProtKB/Swiss-Prot;Acc:Q42029]
AT1G06720	3358.65	-0.78081	0.0742127	-10.5212	6.89541e-26	1.93169e-24	5.37255e-25	NA	P-loop containing nucleoside triphosphate hydrolases superfamily protein [Source:TAIR;Acc:AT1G06720]
AT1G06760	8792.96	0.633704	0.107281	5.90693	3.48546e-09	2.38028e-08	7.64296e-09	NA	Histone H1.1 [Source:UniProtKB/Swiss-Prot;Acc:P26568]
AT1G06830	648.197	-0.660849	0.155625	-4.24643	2.17199e-05	8.62767e-05	3.40489e-05	GRXS11	Monothiol glutaredoxin-S11 [Source:UniProtKB/Swiss-Prot;Acc:Q9M9Y9]
AT1G06963	11.546	0.924431	0.451352	2.04814	0.0405466	0.0763535	0.0444201	NA	NA
AT1G06980	176.326	1.54608	0.214106	7.22109	5.15744e-13	5.33854e-12	1.56173e-12	NA	6,7-dimethyl-8-ribityllumazine synthase [Source:UniProtKB/TrEMBL;Acc:Q9LMJ2]
AT1G06993	55.9333	0.96593	0.294978	3.27458	0.00105819	0.00301272	0.00140368	NA	NA
AT1G07000	7481.9	-1.35768	0.130042	-10.4404	1.62156e-25	4.44186e-24	1.2354e-24	ATEXO70B2	EXO70B2 [Source:UniProtKB/TrEMBL;Acc:A0A178WCB5]
AT1G07010	4097.07	0.596742	0.0683134	8.73536	2.42882e-18	4.03103e-17	1.12492e-17	NA	Calcineurin-like metallo-phosphoesterase superfamily protein [Source:UniProtKB/TrEMBL;Acc:F4HNW0]
AT1G07050	7957.87	0.73855	0.147659	5.00172	5.6821e-07	2.89754e-06	1.02569e-06	NA	CCT motif family protein [Source:TAIR;Acc:AT1G07050]
AT1G07090	895.469	0.938039	0.175147	5.35574	8.52064e-08	4.8707e-07	1.6603e-07	LSH6	LSH6 [Source:UniProtKB/TrEMBL;Acc:A0A178WE41]
AT1G07128	332.581	-0.80031	0.147857	-5.41274	6.20668e-08	3.61385e-07	1.2233e-07	NA	NA
AT1G07135	3830.05	-1.34885	0.413067	-3.26546	0.00109288	0.00310075	0.00144515	NA	At1g07135 [Source:UniProtKB/TrEMBL;Acc:Q9LMK6]
AT1G07150	126.114	-1.08394	0.327114	-3.31366	0.000920845	0.00265732	0.00122891	MAPKKK13	F10K1.14 protein [Source:UniProtKB/TrEMBL;Acc:Q9LMK8]
AT1G07160	42.8704	-2.34858	0.399246	-5.88254	4.04016e-09	2.74015e-08	8.80308e-09	NA	PP2C-type phosphatase AP2C2 [Source:UniProtKB/TrEMBL;Acc:F6LPR6]
AT1G07180	1430.05	1.43495	0.174259	8.23458	1.80188e-16	2.61863e-15	7.36438e-16	NDA1	Internal alternative NAD(P)H-ubiquinone oxidoreductase A1, mitochondrial [Source:UniProtKB/Swiss-Prot;Acc:Q8GWA1]
AT1G07200	2139.27	-0.980485	0.0675297	-14.5193	9.14112e-48	6.73646e-46	1.87359e-46	SMXL6	Protein SMAX1-LIKE 6 [Source:UniProtKB/Swiss-Prot;Acc:Q9LML2]
AT1G07250	3446.73	0.628663	0.0532407	11.8079	3.55191e-32	1.3782e-30	3.83314e-31	UGT71C4	UDP-glycosyltransferase 71C4 [Source:UniProtKB/Swiss-Prot;Acc:Q9LML6]
AT1G07270	109.242	-0.583217	0.239453	-2.43562	0.0148663	0.0317827	0.017188	CDC6B	Cell division control protein 6 homolog B [Source:UniProtKB/Swiss-Prot;Acc:Q8W032]
AT1G07280	14471.7	0.852035	0.0886084	9.61574	6.86161e-22	1.46981e-20	4.09238e-21	NA	At1g07280/F22G5_32 [Source:UniProtKB/TrEMBL;Acc:Q8VZC8]
AT1G07400	58.7177	-0.70478	0.315038	-2.23712	0.0252782	0.0506693	0.0283606	HSP17.8	17.8 kDa class I heat shock protein [Source:UniProtKB/Swiss-Prot;Acc:Q9LNW0]
AT1G07430	577.672	0.946497	0.381123	2.48344	0.013012	0.0282559	0.0151623	AIP1	Protein phosphatase 2C 3 [Source:UniProtKB/Swiss-Prot;Acc:Q9LNW3]
AT1G07450	67.1499	1.11302	0.282876	3.93464	8.33204e-05	0.000297143	0.000124066	NA	Tropinone reductase homolog At1g07450 [Source:UniProtKB/Swiss-Prot;Acc:Q8RX32]
AT1G07477	15.597	0.878182	0.393093	2.23403	0.0254808	0.051034	0.028582	NA	NA
AT1G07490	64.8903	-0.9105	0.238471	-3.81807	0.000134497	0.000461487	0.000196122	RTFL3	RTFL3 [Source:UniProtKB/TrEMBL;Acc:A0A178W1R5]
AT1G07513	47.8721	-1.85181	0.316275	-5.85504	4.76884e-09	3.20465e-08	1.03171e-08	NA	NA
AT1G07520	1016.54	-0.922581	0.092323	-9.99296	1.63617e-23	3.94236e-22	1.09781e-22	NA	GRAS family transcription factor [Source:TAIR;Acc:AT1G07520]
AT1G07570	221.806	0.506074	0.154962	3.2658	0.00109157	0.00309793	0.00144377	APK1A	Protein kinase superfamily protein [Source:TAIR;Acc:AT1G07570]
AT1G07610	747.105	-0.836543	0.141073	-5.92987	3.03168e-09	2.08844e-08	6.69871e-09	MT1C	Metallothionein-like protein 1C [Source:UniProtKB/Swiss-Prot;Acc:Q38804]
AT1G07615	739.172	-0.516193	0.109325	-4.72162	2.33972e-06	1.09449e-05	3.99753e-06	ATOBGM	Probable GTP-binding protein OBGM, mitochondrial [Source:UniProtKB/Swiss-Prot;Acc:F4HSD4]
AT1G07720	3198.03	-0.91728	0.0950012	-9.65546	4.66072e-22	1.01042e-20	2.81333e-21	KCS3	3-ketoacyl-CoA synthase 3 [Source:TAIR;Acc:AT1G07720]
AT1G07780	871.799	-0.81388	0.10663	-7.63276	2.29784e-14	2.71101e-13	7.79618e-14	PAI1	N-(5'-phosphoribosyl)anthranilate isomerase 1, chloroplastic [Source:UniProtKB/Swiss-Prot;Acc:Q42440]
AT1G07830	1105.88	-0.650299	0.0840999	-7.73247	1.05484e-14	1.29157e-13	3.69529e-14	NA	At1g07830/F24B9_7 [Source:UniProtKB/TrEMBL;Acc:Q94JQ7]
AT1G07870	841.826	-0.646014	0.15532	-4.15924	3.19307e-05	0.000123435	4.93654e-05	NA	Protein kinase superfamily protein [Source:UniProtKB/TrEMBL;Acc:F4HSH9]
AT1G07890	24160.6	0.877755	0.130702	6.71572	1.87144e-11	1.66641e-10	5.02928e-11	APX1	MEE6 [Source:UniProtKB/TrEMBL;Acc:A0A178W5I1]
AT1G08043	41.9677	-0.702726	0.317619	-2.21248	0.0269334	0.0535955	0.0301069	NA	NA
AT1G08070	242.733	-0.661624	0.143002	-4.62667	3.71599e-06	1.67635e-05	6.21746e-06	PCMP-H12	Pentatricopeptide repeat-containing protein At1g08070, chloroplastic [Source:UniProtKB/Swiss-Prot;Acc:Q9LN01]
AT1G08173	22.2194	0.926931	0.451484	2.05307	0.0400654	0.0755553	0.0439104	NA	NA
AT1G08250	646.082	1.52943	0.0960529	15.9228	4.40566e-57	4.67805e-55	1.30109e-55	ADT6	Arogenate dehydratase [Source:UniProtKB/TrEMBL;Acc:A0A178W954]
AT1G08260	2345.77	-0.751913	0.124905	-6.01989	1.7454e-09	1.24044e-08	3.95687e-09	POL2A	DNA polymerase epsilon catalytic subunit A [Source:UniProtKB/Swiss-Prot;Acc:F4HW04]
AT1G08270	62.6622	0.957791	0.251094	3.81448	0.000136471	0.000468014	0.000198947	NA	CONTAINS InterPro DOMAIN/s: MIT (InterPro:IPR007330); BEST Arabidopsis thaliana protein match is: AAA-type ATPase family protein (TAIR:AT2G27600.1); Has 35333 Blast hits to 34131 proteins in 2444 species: Archae - 798; Bacteria - 22429; Metazoa - 97 /.../gi - 991; Plants - 531; Viruses - 0; Other Eukaryotes - 9610 (source: NCBI BLink). [Source:TAIR;Acc:AT1G08270]
AT1G08280	255.207	1.07676	0.15179	7.09378	1.30501e-12	1.29128e-11	3.81095e-12	GALT29A	Beta-1,6-galactosyltransferase GALT29A [Source:UniProtKB/Swiss-Prot;Acc:Q9SGD2]
AT1G08293	42.235	-1.07331	0.308285	-3.48157	0.00049849	0.00153423	0.000688857	NA	NA
AT1G08300	300.513	0.506032	0.135875	3.72426	0.000195891	0.000650994	0.000281536	NVL	No vein-like protein [Source:UniProtKB/TrEMBL;Acc:F4HW09]
AT1G08380	175046	0.912987	0.0586009	15.5797	9.99574e-55	9.49115e-53	2.63974e-53	PSAO	PSAO [Source:UniProtKB/TrEMBL;Acc:A0A178W5Y5]
AT1G08390	370.945	0.647181	0.134314	4.8184	1.44711e-06	6.96405e-06	2.51869e-06	NA	Putative uncharacterized protein At1g08390 [Source:UniProtKB/TrEMBL;Acc:Q8RX36]
AT1G08550	13698.7	0.591197	0.108556	5.44604	5.15043e-08	3.03192e-07	1.02135e-07	VDE1	NPQ1 [Source:UniProtKB/TrEMBL;Acc:A0A178WLQ5]
AT1G08610	679.45	-0.532194	0.118227	-4.50144	6.74931e-06	2.92514e-05	1.10536e-05	NA	Pentatricopeptide repeat-containing protein At1g08610 [Source:UniProtKB/Swiss-Prot;Acc:Q9FRS4]
AT1G08650	9226.44	1.45763	0.140425	10.3801	3.0538e-25	8.20579e-24	2.28225e-24	PPCK1	Phosphoenolpyruvate carboxylase kinase 1 [Source:UniProtKB/Swiss-Prot;Acc:Q9SPK4]
AT1G08810	420.728	0.655238	0.113038	5.79659	6.76749e-09	4.48066e-08	1.44927e-08	MYB60	MYB60 [Source:UniProtKB/TrEMBL;Acc:A0A178WD25]
AT1G08840	906.438	-0.681878	0.102219	-6.67073	2.54536e-11	2.23426e-10	6.77078e-11	emb2411	DNA replication helicase, putative [Source:TAIR;Acc:AT1G08840]
AT1G08890	3720.69	0.598323	0.119111	5.02322	5.08122e-07	2.6066e-06	9.2116e-07	SUGTL4	Sugar transporter ERD6-like 1 [Source:UniProtKB/Swiss-Prot;Acc:Q9SCW7]
AT1G08920	1630.38	-0.754828	0.0786245	-9.60042	7.96183e-22	1.69996e-20	4.73315e-21	ESL1	ERD (early response to dehydration) six-like 1 [Source:TAIR;Acc:AT1G08920]
AT1G08930	25556.3	-1.67273	0.135328	-12.3605	4.27229e-35	1.9004e-33	5.28551e-34	ERD6	ERD6 [Source:UniProtKB/TrEMBL;Acc:A0A178W9Q9]
AT1G09070	15976.6	-0.985232	0.277981	-3.54425	0.000393736	0.00123512	0.000548932	SRC2	Protein SRC2 homolog [Source:UniProtKB/Swiss-Prot;Acc:O04023]
AT1G09155	12.9011	1.048	0.397412	2.63706	0.0083629	0.0191676	0.00998856	PP2B15	F-box protein PP2-B15 [Source:UniProtKB/Swiss-Prot;Acc:O80494]
AT1G09160	1937.15	-0.943139	0.0862957	-10.9292	8.36181e-28	2.56836e-26	7.1433e-27	NA	Probable protein phosphatase 2C 5 [Source:UniProtKB/Swiss-Prot;Acc:O80492]
AT1G09180	126.196	1.05997	0.202299	5.23962	1.6091e-07	8.80082e-07	3.04052e-07	ATSAR1	Putative GTP-binding protein, SAR1B [Source:UniProtKB/TrEMBL;Acc:O80489]
AT1G09230	773.718	0.804218	0.135508	5.93485	2.94122e-09	2.0318e-08	6.51456e-09	SNRNP65	U11/U12 small nuclear ribonucleoprotein 65 kDa protein [Source:UniProtKB/Swiss-Prot;Acc:Q8RWV8]
AT1G09240	57.1716	2.30829	0.399664	5.77557	7.66911e-09	5.02705e-08	1.63407e-08	NAS3	Nicotianamine synthase 3 [Source:UniProtKB/Swiss-Prot;Acc:O80483]
AT1G09250	706.723	1.09924	0.124113	8.85671	8.24121e-19	1.41904e-17	3.95362e-18	BHLH149	Transcription factor bHLH149 [Source:UniProtKB/Swiss-Prot;Acc:O80482]
AT1G09257	44.3851	1.44871	0.356168	4.06749	4.75231e-05	0.00017837	7.24922e-05	NA	NA
AT1G09297	19.4333	-1.7285	0.380911	-4.53781	5.68414e-06	2.49304e-05	9.37908e-06	NA	NA
AT1G09300	957.691	-0.522044	0.101629	-5.13678	2.79487e-07	1.48224e-06	5.17258e-07	ICP55	Intermediate cleaving peptidase 55, mitochondrial [Source:UniProtKB/Swiss-Prot;Acc:F4HZG9]
AT1G09350	1170.3	4.23369	0.136773	30.9541	2.23416e-210	5.51558e-207	1.53403e-207	GOLS3	Hexosyltransferase (Fragment) [Source:UniProtKB/TrEMBL;Acc:W8PVD7]
AT1G09420	277.175	0.594272	0.15245	3.89815	9.69287e-05	0.00034203	0.000143396	G6PD4	Glucose-6-phosphate 1-dehydrogenase [Source:UniProtKB/TrEMBL;Acc:F4I0Y8]
AT1G09421	52.8446	-0.82841	0.264779	-3.12869	0.00175588	0.0047479	0.0022715	NA	NA
AT1G09460	89.2887	-1.29135	0.265181	-4.86969	1.11776e-06	5.46563e-06	1.96726e-06	NA	Carbohydrate-binding X8 domain superfamily protein [Source:UniProtKB/TrEMBL;Acc:F4I0Z2]
AT1G09467	43.803	-0.896382	0.316638	-2.83094	0.00464118	0.0113839	0.00573543	NA	NA
AT1G09500	168.212	1.18082	0.313365	3.76821	0.000164424	0.000553876	0.000237804	NA	At1g09500/F14J9_16 [Source:UniProtKB/TrEMBL;Acc:O80533]
AT1G09520	1765.38	-0.617649	0.0588944	-10.4874	9.87168e-26	2.75375e-24	7.65892e-25	NA	At1g09520/F14J9_18 [Source:UniProtKB/TrEMBL;Acc:O80535]
AT1G09560	5685.81	-0.836324	0.243485	-3.43481	0.000592975	0.00179153	0.000811261	GLP4	Germin-like protein subfamily 2 member 1 [Source:UniProtKB/Swiss-Prot;Acc:P94014]
AT1G09575	221.209	-1.68018	0.195119	-8.61105	7.23919e-18	1.17096e-16	3.26745e-17	NA	Calcium uniporter protein 6, mitochondrial [Source:UniProtKB/Swiss-Prot;Acc:F4I111]
AT1G09680	455.377	-0.541593	0.0962227	-5.62854	1.8174e-08	1.14183e-07	3.76575e-08	NA	Putative pentatricopeptide repeat-containing protein At1g09680 [Source:UniProtKB/Swiss-Prot;Acc:O04491]
AT1G09750	5975.48	1.2778	0.16738	7.63413	2.27358e-14	2.68399e-13	7.71865e-14	AED3	Aspartyl protease AED3 [Source:UniProtKB/Swiss-Prot;Acc:O04496]
AT1G09900	1276.19	0.588159	0.0924648	6.36089	2.00587e-10	1.59613e-09	4.95203e-10	NA	Pentatricopeptide repeat-containing protein At1g09900 [Source:UniProtKB/Swiss-Prot;Acc:Q3EDF8]
AT1G09950	103.302	-2.04812	0.376195	-5.44429	5.20137e-08	3.05735e-07	1.03033e-07	RAS1	At1g09950 [Source:UniProtKB/TrEMBL;Acc:O04515]
AT1G09970	16013.7	-1.0788	0.11103	-9.71625	2.57071e-22	5.6728e-21	1.57952e-21	LRR XI-23	Leucine-rich receptor-like protein kinase family protein [Source:UniProtKB/TrEMBL;Acc:F4I2N7]
AT1G10000	36.153	-0.749522	0.289784	-2.58648	0.00969613	0.021781	0.0114762	NA	Ribonuclease H-like superfamily protein [Source:UniProtKB/TrEMBL;Acc:F4I2P2]
AT1G10020	4387.88	-2.13462	0.0662329	-32.229	6.9329e-228	1.95607e-224	5.44035e-225	NA	At1g10020 [Source:UniProtKB/TrEMBL;Acc:O80593]
AT1G10060	667.338	1.0729	0.129461	8.28743	1.15719e-16	1.70049e-15	4.77929e-16	ATBCAT-1	branched-chain amino acid transaminase 1 [Source:TAIR;Acc:AT1G10060]
AT1G10070	77.5543	1.83629	0.352308	5.21217	1.86647e-07	1.01216e-06	3.50035e-07	BCAT2	Branched-chain-amino-acid aminotransferase 2, chloroplastic [Source:UniProtKB/Swiss-Prot;Acc:Q9M439]
AT1G10090	4730.16	0.639133	0.11177	5.71827	1.07612e-08	6.92741e-08	2.26393e-08	NA	Hyperosmolality-gated Ca2+ permeable channel 2.2 [Source:UniProtKB/TrEMBL;Acc:A0A097NUS5]
AT1G10120	1142.67	-0.862658	0.0751777	-11.4749	1.76317e-30	6.33137e-29	1.76092e-29	BHLH74	Transcription factor bHLH74 [Source:UniProtKB/Swiss-Prot;Acc:Q6NKN9]
AT1G10150	2438.85	-1.21097	0.111813	-10.8303	2.47404e-27	7.38102e-26	2.05286e-26	PP2A10	Protein PHLOEM PROTEIN 2-LIKE A10 [Source:UniProtKB/Swiss-Prot;Acc:Q9SY57]
AT1G10155	56.5922	-0.69536	0.317126	-2.19269	0.0283297	0.0560127	0.0315905	ATPP2-A10	Phloem protein 2-A10 [Source:UniProtKB/TrEMBL;Acc:F4I2R3]
AT1G10280	381.819	0.818038	0.137196	5.96253	2.48354e-09	1.73383e-08	5.55461e-09	NA	At1g10280 [Source:UniProtKB/TrEMBL;Acc:Q9SY70]
AT1G10330	98.0263	0.503754	0.246792	2.04121	0.0412302	0.0774415	0.0451241	PCMP-E71	Putative pentatricopeptide repeat-containing protein At1g10330 [Source:UniProtKB/Swiss-Prot;Acc:Q9SY75]
AT1G10340	2232.74	-0.779109	0.29819	-2.61279	0.00898057	0.0203916	0.0106845	NA	Ankyrin repeat-containing protein [Source:UniProtKB/TrEMBL;Acc:Q9SY76]
AT1G10410	1604.93	1.11125	0.138557	8.02014	1.05621e-15	1.42877e-14	4.0515e-15	NA	At1g10410/F14N23_31 [Source:UniProtKB/TrEMBL;Acc:Q8LPT2]
AT1G10450	2457.64	-0.550683	0.0666743	-8.2593	1.46527e-16	2.14363e-15	6.02448e-16	SNL6	Paired amphipathic helix protein Sin3-like 6 [Source:UniProtKB/Swiss-Prot;Acc:Q9XIK6]
AT1G10520	117.482	-0.52808	0.191214	-2.76172	0.0057498	0.0137965	0.00701703	POLL	DNA polymerase lambda [Source:UniProtKB/Swiss-Prot;Acc:Q9FNY4]
AT1G10550	155.166	-3.64287	0.23755	-15.3352	4.45177e-53	3.97629e-51	1.10591e-51	XTH33	Probable xyloglucan endotransglucosylase/hydrolase protein 33 [Source:UniProtKB/Swiss-Prot;Acc:Q8LC45]
AT1G10560	257.49	0.591555	0.266226	2.222	0.0262833	0.0524497	0.0294221	PUB18	U-box domain-containing protein 18 [Source:UniProtKB/Swiss-Prot;Acc:Q9XIJ5]
AT1G10585	26.2893	1.39147	0.358328	3.88322	0.000103083	0.000361679	0.000152171	BHLH167	Transcription factor bHLH167 [Source:UniProtKB/Swiss-Prot;Acc:F4I4E1]
AT1G10610	669.959	0.546511	0.11915	4.58676	4.50187e-06	2.00478e-05	7.48904e-06	BHLH90	Transcription factor bHLH90 [Source:UniProtKB/Swiss-Prot;Acc:Q0WNR2]
AT1G10640	81.2344	1.18538	0.257478	4.60378	4.14881e-06	1.85508e-05	6.91427e-06	NA	Pectin lyase-like superfamily protein [Source:UniProtKB/TrEMBL;Acc:F4I5U6]
AT1G10682	1155.78	0.610654	0.116681	5.23353	1.66307e-07	9.0784e-07	3.1371e-07	NA	NA
AT1G10690	268.269	0.9297	0.199856	4.65186	3.28962e-06	1.49729e-05	5.53272e-06	SMR8	Cyclin-dependent protein kinase inhibitor SMR8 [Source:UniProtKB/Swiss-Prot;Acc:Q9SAD3]
AT1G10760	123444	0.528611	0.0922628	5.7294	1.00787e-08	6.50714e-08	2.12522e-08	GWD1	Alpha-glucan water dikinase 1, chloroplastic [Source:UniProtKB/Swiss-Prot;Acc:Q9SAC6]
AT1G10770	88.9301	0.935759	0.201434	4.6455	3.39259e-06	1.54067e-05	5.69196e-06	NA	At1g10770 [Source:UniProtKB/TrEMBL;Acc:Q9SAC5]
AT1G10900	2668.16	0.763758	0.0743236	10.2761	9.02931e-25	2.31897e-23	6.45808e-24	PIP5K7	Phosphatidylinositol 4-phosphate 5-kinase 7 [Source:UniProtKB/Swiss-Prot;Acc:Q9SUI2]
AT1G11050	1882.27	-0.81147	0.108841	-7.45557	8.9477e-14	1.00123e-12	2.9014e-13	NA	Probable receptor-like protein kinase At1g11050 [Source:UniProtKB/Swiss-Prot;Acc:O04086]
AT1G11070	25.9393	0.848961	0.391898	2.16628	0.0302901	0.0593128	0.0336672	NA	BEST Arabidopsis thaliana protein match is: Hydroxyproline-rich glycoprotein family protein (TAIR:AT1G61080.1); Has 579 Blast hits to 567 proteins in 152 species: Archae - 0; Bacteria - 68; Metazoa - 159; Fungi - 113; Plants - 172; Viruses - 0; Othe /.../ryotes - 67 (source: NCBI BLink). [Source:TAIR;Acc:AT1G11070]
AT1G11130	1446.72	-0.512787	0.126528	-4.05275	5.06191e-05	0.000188841	7.7065e-05	SUB	Leucine-rich repeat receptor-like protein kinase (Fragment) [Source:UniProtKB/TrEMBL;Acc:C0LGE3]
AT1G11170	351.957	0.834123	0.147939	5.63827	1.71768e-08	1.08176e-07	3.56449e-08	NA	At1g11170/T28P6_16 [Source:UniProtKB/TrEMBL;Acc:Q8S9J5]
AT1G11185	13.9031	-1.52917	0.397948	-3.84263	0.000121722	0.000420723	0.000178251	NA	NA
AT1G11210	2497.89	1.72467	0.152274	11.3261	9.74169e-30	3.28325e-28	9.13158e-29	NA	At1g11210 [Source:UniProtKB/TrEMBL;Acc:Q9SXA7]
AT1G11220	84.4427	0.852888	0.301091	2.83266	0.0046162	0.0113311	0.00570584	NA	Cotton fiber, putative (DUF761) [Source:UniProtKB/TrEMBL;Acc:Q9SXA8]
AT1G11260	25805.9	-2.69365	0.150979	-17.8412	3.38526e-71	6.30744e-69	1.75427e-69	STP1	STP1 [Source:UniProtKB/TrEMBL;Acc:A0A178WJ63]
AT1G11290	1057.46	-0.524352	0.104735	-5.00647	5.54375e-07	2.83283e-06	1.00203e-06	PCMP-H40	CRR22 [Source:UniProtKB/TrEMBL;Acc:A0A178WFR8]
AT1G11310	25623.1	-0.877088	0.0727668	-12.0534	1.8608e-33	7.5619e-32	2.10316e-32	MLO2	MLO-like protein [Source:UniProtKB/TrEMBL;Acc:A0A178WQL2]
AT1G11320	359.216	0.836637	0.12317	6.79255	1.10171e-11	1.00087e-10	3.00333e-11	NA	GDSL esterase/lipase [Source:UniProtKB/TrEMBL;Acc:Q9SXB7]
AT1G11340	169.485	0.814676	0.185487	4.3921	1.12261e-05	4.68742e-05	1.80307e-05	RKS1	G-type lectin S-receptor-like serine/threonine-protein kinase RKS1 [Source:UniProtKB/Swiss-Prot;Acc:Q9ZT07]
AT1G11380	845.869	-1.99232	0.127744	-15.5962	7.73034e-55	7.37557e-53	2.05134e-53	NA	At1g11380 [Source:UniProtKB/TrEMBL;Acc:Q8LFV5]
AT1G11400	831.971	-0.629749	0.0839847	-7.49837	6.46154e-14	7.35112e-13	2.12662e-13	PYM	PYM [Source:UniProtKB/TrEMBL;Acc:A0A178W3L1]
AT1G11440	787.06	0.942012	0.140401	6.70945	1.95356e-11	1.73406e-10	5.23459e-11	NA	At1g11440 [Source:UniProtKB/TrEMBL;Acc:Q9LPZ0]
AT1G11700	590.131	1.36701	0.185164	7.38269	1.5512e-13	1.69261e-12	4.91676e-13	NA	At1g11700 [Source:UniProtKB/TrEMBL;Acc:Q9SAA7]
AT1G11720	4072.46	0.594174	0.103556	5.7377	9.59725e-09	6.21869e-08	2.02838e-08	ATSS3	SS3 [Source:UniProtKB/TrEMBL;Acc:A0A178W4M9]
AT1G11740	36.6439	-1.03063	0.284032	-3.62855	0.000285019	0.000917394	0.000403196	NA	Ankyrin repeat family protein [Source:UniProtKB/TrEMBL;Acc:F4IAG4]
AT1G11900	133.766	0.895774	0.166915	5.36663	8.02193e-08	4.60695e-07	1.56757e-07	NA	Pentatricopeptide repeat-containing protein At1g11900 [Source:UniProtKB/Swiss-Prot;Acc:Q5BIV3]
AT1G11960	1745.83	-0.505658	0.107355	-4.71015	2.47531e-06	1.15246e-05	4.21739e-06	NA	Hyperosmolality-gated Ca2+ permeable channel 1.3 [Source:UniProtKB/TrEMBL;Acc:A0A097NUP7]
AT1G12000	4333.08	-0.555795	0.101319	-5.4856	4.12063e-08	2.46091e-07	8.25779e-08	PFP-BETA1	Pyrophosphate--fructose 6-phosphate 1-phosphotransferase subunit beta 1 [Source:UniProtKB/Swiss-Prot;Acc:Q8W4M5]
AT1G12030	630.44	-1.22317	0.434471	-2.81531	0.00487301	0.0118964	0.00600167	NA	At1g12030 [Source:UniProtKB/TrEMBL;Acc:O65376]
AT1G12090	45847.8	0.909372	0.0780023	11.6583	2.08244e-31	7.78943e-30	2.16645e-30	ELP	ELP [Source:UniProtKB/TrEMBL;Acc:A0A178W1A4]
AT1G12200	1251.93	-0.580482	0.125963	-4.60835	4.05885e-06	1.82022e-05	6.77256e-06	NA	Flavin-containing monooxygenase [Source:UniProtKB/TrEMBL;Acc:A0A178W1K3]
AT1G12220	2832.19	-0.865339	0.0563223	-15.364	2.85209e-53	2.5958e-51	7.21961e-52	RPS5	Disease resistance protein [Source:UniProtKB/TrEMBL;Acc:Q56YM8]
AT1G12300	173.257	0.731669	0.199681	3.66418	0.000248129	0.00080827	0.000353467	NA	Pentatricopeptide repeat-containing protein At1g12300, mitochondrial [Source:UniProtKB/Swiss-Prot;Acc:Q0WKV3]
AT1G12320	399.523	0.510375	0.140532	3.63173	0.000281524	0.000907178	0.000398559	NA	Ankyrin repeat/KH domain protein (DUF1442) [Source:UniProtKB/TrEMBL;Acc:Q9LNB3]
AT1G12370	347.126	-0.667302	0.180965	-3.68746	0.000226507	0.00074422	0.000323842	PHR1	Deoxyribodipyrimidine photo-lyase [Source:UniProtKB/Swiss-Prot;Acc:Q9SB00]
AT1G12380	474.22	0.615332	0.167357	3.67677	0.000236206	0.000773388	0.000337359	NA	unknown protein; BEST Arabidopsis thaliana protein match is: unknown protein (TAIR:AT1G62870.1); Has 173 Blast hits to 170 proteins in 34 species: Archae - 0; Bacteria - 4; Metazoa - 25; Fungi - 8; Plants - 123; Viruses - 7; Other Eukaryotes - 6 (so /.../NCBI BLink). [Source:TAIR;Acc:AT1G12380]
AT1G12420	1936.74	-0.723531	0.1079	-6.70556	2.00638e-11	1.77775e-10	5.36564e-11	ACR8	ACT domain-containing protein ACR8 [Source:UniProtKB/Swiss-Prot;Acc:Q9LNA5]
AT1G12440	5485.05	-0.687404	0.0899551	-7.64164	2.14469e-14	2.53791e-13	7.29912e-14	SAP1	Zinc finger A20 and AN1 domain-containing stress-associated protein 1 [Source:UniProtKB/Swiss-Prot;Acc:Q6NNI8]
AT1G12450	722.742	-0.713005	0.126882	-5.61944	1.91581e-08	1.19928e-07	3.9592e-08	NA	At1g12450 [Source:UniProtKB/TrEMBL;Acc:Q6NQK3]
AT1G12480	451.222	0.806132	0.121522	6.63361	3.27565e-11	2.83621e-10	8.61328e-11	SLAC1	SLAC1 [Source:UniProtKB/TrEMBL;Acc:A0A178WLC1]
AT1G12570	64.5545	-1.0361	0.343889	-3.0129	0.00258764	0.0067313	0.00328038	NA	At1g12570 [Source:UniProtKB/TrEMBL;Acc:Q66GI5]
AT1G12580	3479.33	-1.40207	0.0891492	-15.7273	9.83744e-56	9.76329e-54	2.71543e-54	PEPKR1	PEPKR1 [Source:UniProtKB/TrEMBL;Acc:A0A178WE53]
AT1G12620	347.504	0.940764	0.127358	7.38679	1.50412e-13	1.64396e-12	4.77578e-13	NA	Pentatricopeptide repeat-containing protein At1g12620 [Source:UniProtKB/Swiss-Prot;Acc:Q9ASZ8]
AT1G12672	14.7981	-0.777836	0.383146	-2.03013	0.042343	0.0792752	0.0463143	NA	unknown protein; LOCATED IN: endomembrane system; BEST Arabidopsis thaliana protein match is: unknown protein (TAIR:AT1G12663.1); Has 4 Blast hits to 4 proteins in 1 species: Archae - 0; Bacteria - 0; Metazoa - 0; Fungi - 0; Plants - 4; Viruses - 0; /.../ Eukaryotes - 0 (source: NCBI BLink). [Source:TAIR;Acc:AT1G12672]
AT1G12710	3828.81	-0.892706	0.135514	-6.58754	4.47182e-11	3.82331e-10	1.16526e-10	AtPP2-A12	phloem protein 2-A12 [Source:TAIR;Acc:AT1G12710]
AT1G12775	271.974	0.521186	0.150925	3.45328	0.00055382	0.00168458	0.000759584	NA	Pentatricopeptide repeat-containing protein At1g12775, mitochondrial [Source:UniProtKB/Swiss-Prot;Acc:Q9LPX2]
AT1G12780	3135.25	-0.559244	0.111939	-4.99599	5.85345e-07	2.97876e-06	1.05489e-06	UGE1	Bifunctional UDP-glucose 4-epimerase and UDP-xylose 4-epimerase 1 [Source:UniProtKB/Swiss-Prot;Acc:Q42605]
AT1G12800	17818.4	0.629956	0.132239	4.76376	1.90017e-06	9.01474e-06	3.27301e-06	NA	Nucleic acid-binding, OB-fold-like protein [Source:UniProtKB/TrEMBL;Acc:Q94AJ9]
AT1G12845	780.635	1.10358	0.202653	5.44566	5.16124e-08	3.03738e-07	1.02312e-07	NA	At1g12845 [Source:UniProtKB/TrEMBL;Acc:Q0IGM1]
AT1G12900	91444.8	0.529526	0.140718	3.76304	0.00016786	0.000564583	0.000242582	GAPA-2	glyceraldehyde 3-phosphate dehydrogenase A subunit 2 [Source:TAIR;Acc:AT1G12900]
AT1G12910	2382.76	-0.546079	0.0597557	-9.13853	6.33081e-20	1.1874e-18	3.30562e-19	LWD1	WD repeat-containing protein LWD1 [Source:UniProtKB/Swiss-Prot;Acc:Q9LPV9]
AT1G13030	892.333	-0.508352	0.0927233	-5.48246	4.19442e-08	2.50271e-07	8.39954e-08	COIL	Coilin [Source:UniProtKB/Swiss-Prot;Acc:Q8RWK8]
AT1G13080	918.866	1.18935	0.164848	7.21485	5.39944e-13	5.57735e-12	1.63231e-12	CYP71B2	Cytochrome P450 71B2 [Source:UniProtKB/Swiss-Prot;Acc:O65788]
AT1G13195	593.945	-0.768714	0.128658	-5.97487	2.30272e-09	1.61558e-08	5.16911e-09	NA	At1g13195 [Source:UniProtKB/TrEMBL;Acc:Q9SAF3]
AT1G13260	10575.6	-0.689109	0.158452	-4.349	1.36757e-05	5.6517e-05	2.18755e-05	RAV1	AP2/ERF and B3 domain-containing transcription factor RAV1 [Source:UniProtKB/Swiss-Prot;Acc:Q9ZWM9]
AT1G13280	2789.6	0.555188	0.0859015	6.46307	1.02599e-10	8.42545e-10	2.59234e-10	AOC4	Allene oxide cyclase 4, chloroplastic [Source:UniProtKB/Swiss-Prot;Acc:Q93ZC5]
AT1G13340	552.867	1.22711	0.451481	2.71796	0.00656852	0.0154992	0.00795609	NA	Putative uncharacterized protein At1g13340 [Source:UniProtKB/TrEMBL;Acc:Q9FX63]
AT1G13360	3237.35	1.8885	0.15805	11.9487	6.59358e-33	2.60968e-31	7.25823e-32	NA	Putative uncharacterized protein At1g13360 [Source:UniProtKB/TrEMBL;Acc:Q9FX61]
AT1G13380	1186.97	-0.505089	0.0849605	-5.94499	2.76478e-09	1.91661e-08	6.14606e-09	NA	Expressed protein [Source:UniProtKB/TrEMBL;Acc:Q9FX59]
AT1G13460	1027.22	0.696744	0.117708	5.91927	3.23383e-09	2.22328e-08	7.13466e-09	B'THETA	Serine/threonine protein phosphatase 2A 57 kDa regulatory subunit B' theta isoform [Source:UniProtKB/Swiss-Prot;Acc:Q8LF36]
AT1G13600	14.346	-1.8117	0.415736	-4.3578	1.31374e-05	5.44519e-05	2.1039e-05	AtbZIP58	BZIP58 [Source:UniProtKB/TrEMBL;Acc:A0A178WP44]
AT1G13640	4148.04	-1.07629	0.104983	-10.252	1.15887e-24	2.96473e-23	8.25639e-24	PI4KG6	Phosphatidylinositol 4-kinase gamma 6 [Source:UniProtKB/Swiss-Prot;Acc:Q8W4R8]
AT1G13650	531.036	3.23852	0.181659	17.8274	4.32727e-71	7.98726e-69	2.22147e-69	NA	At1g13650 [Source:UniProtKB/TrEMBL;Acc:A2RVL9]
AT1G13670	76.7353	-1.9211	0.295384	-6.50372	7.83569e-11	6.55186e-10	2.00566e-10	NA	At1g13670 [Source:UniProtKB/TrEMBL;Acc:Q9LMY0]
AT1G13700	691.383	-1.63049	0.192748	-8.45919	2.69252e-17	4.16097e-16	1.16825e-16	PGL1	Probable 6-phosphogluconolactonase 1 [Source:UniProtKB/Swiss-Prot;Acc:Q9LMX8]
AT1G13780	431.39	-0.553467	0.11836	-4.67614	2.92326e-06	1.34422e-05	4.94532e-06	NA	F-box/FBD/LRR-repeat protein At1g13780 [Source:UniProtKB/Swiss-Prot;Acc:Q56XS8]
AT1G13790	364.141	-0.645812	0.193242	-3.34199	0.000831803	0.00242553	0.00111523	FDM4	Factor of DNA methylation 4 [Source:UniProtKB/Swiss-Prot;Acc:Q9LMH6]
AT1G13910	175.769	1.05199	0.177749	5.9184	3.25092e-09	2.23324e-08	7.16872e-09	NA	Leucine-rich repeat (LRR) family protein [Source:UniProtKB/TrEMBL;Acc:Q8GYK0]
AT1G13930	92979.5	1.29222	0.0849107	15.2186	2.66177e-52	2.28565e-50	6.357e-51	NA	At1g13930/F16A14.27 [Source:UniProtKB/TrEMBL;Acc:Q9XI93]
AT1G13940	1142.84	0.949548	0.0874691	10.8558	1.8714e-27	5.6256e-26	1.56463e-26	NA	F16A14.15 [Source:UniProtKB/TrEMBL;Acc:Q9LMG4]
AT1G13970	139.119	0.790189	0.291198	2.71358	0.00665611	0.0156703	0.00805331	NA	Beta-hexosaminidase (DUF1336) [Source:UniProtKB/TrEMBL;Acc:Q9XI89]
AT1G13990	3859.3	0.796631	0.161791	4.92382	8.48709e-07	4.21686e-06	1.50921e-06	NA	unknown protein; FUNCTIONS IN: molecular_function unknown; INVOLVED IN: biological_process unknown; LOCATED IN: chloroplast; EXPRESSED IN: 23 plant structures; EXPRESSED DURING: 13 growth stages; CONTAINS InterPro DOMAIN/s: Protein of unknown functi /.../3110 (InterPro:IPR021503); Has 25 Blast hits to 25 proteins in 8 species: Archae - 0; Bacteria - 0; Metazoa - 0; Fungi - 0; Plants - 25; Viruses…
AT1G14030	3542.13	0.609778	0.125746	4.8493	1.23899e-06	6.0108e-06	2.16468e-06	LSMT-L	[Fructose-bisphosphate aldolase]-lysine N-methyltransferase, chloroplastic [Source:UniProtKB/Swiss-Prot;Acc:Q9XI84]
AT1G14060	759.21	-0.881223	0.129593	-6.79994	1.04661e-11	9.53435e-11	2.8602e-11	NA	F7A19.14 protein [Source:UniProtKB/TrEMBL;Acc:Q9XI82]
AT1G14170	3332.95	-0.553343	0.0624082	-8.86651	7.54743e-19	1.30413e-17	3.63348e-18	NA	F7A19.25 protein [Source:UniProtKB/TrEMBL;Acc:Q9XI71]
AT1G14190	140.152	-0.557841	0.182045	-3.0643	0.00218184	0.00577941	0.00279497	NA	Glucose-methanol-choline (GMC) oxidoreductase family protein [Source:TAIR;Acc:AT1G14190]
AT1G14205	547.551	-0.7285	0.131883	-5.52382	3.31703e-08	2.00279e-07	6.69378e-08	NA	Ribosomal L18p/L5e family protein [Source:TAIR;Acc:AT1G14205]
AT1G14250	6663.37	1.61356	0.291377	5.5377	3.06467e-08	1.8618e-07	6.20961e-08	APY5	Probable apyrase 5 [Source:UniProtKB/Swiss-Prot;Acc:Q6NQA8]
AT1G14290	1439.54	-0.752772	0.119012	-6.32519	2.52926e-10	1.99413e-09	6.1968e-10	SBH2	SBH2 [Source:UniProtKB/TrEMBL;Acc:A0A178WPE2]
AT1G14300	1191.08	-0.606378	0.0727591	-8.33405	7.81214e-17	1.16445e-15	3.27323e-16	NA	ARM repeat superfamily protein [Source:UniProtKB/TrEMBL;Acc:F4HUI7]
AT1G14340	1355.06	-0.591886	0.108251	-5.46773	4.55844e-08	2.70383e-07	9.08302e-08	NA	Putative uncharacterized protein At1g14340 [Source:UniProtKB/TrEMBL;Acc:Q949S4]
AT1G14360	4482.46	-0.603169	0.241842	-2.49407	0.0126289	0.0275451	0.0147503	UTR3	UDP-galactose/UDP-glucose transporter 3 [Source:UniProtKB/Swiss-Prot;Acc:Q9M9S6]
AT1G14410	1624.25	0.526191	0.0765107	6.87735	6.0977e-12	5.686e-11	1.69422e-11	WHY1	Single-stranded DNA-binding protein WHY1, chloroplastic [Source:UniProtKB/Swiss-Prot;Acc:Q9M9S3]
AT1G14440	263.023	0.709801	0.145962	4.86293	1.1566e-06	5.6402e-06	2.03107e-06	ZHD4	Zinc-finger homeodomain protein 4 [Source:UniProtKB/Swiss-Prot;Acc:Q9M9S0]
AT1G14470	210.598	-0.613147	0.152875	-4.01076	6.05225e-05	0.000222043	9.13324e-05	PCMP-A4	Pentatricopeptide repeat-containing protein At1g14470 [Source:UniProtKB/Swiss-Prot;Acc:Q9M9R6]
AT1G14480	376.795	-0.722272	0.14332	-5.03957	4.66577e-07	2.40661e-06	8.49208e-07	NA	Ankyrin repeat family protein [Source:UniProtKB/TrEMBL;Acc:Q9M9R5]
AT1G14510	2548.04	-0.541171	0.0776817	-6.96651	3.24898e-12	3.10137e-11	9.20405e-12	AL7	AtAL7 [Source:UniProtKB/TrEMBL;Acc:A0A178WNG6]
AT1G14520	1014.33	-1.02152	0.0986599	-10.354	4.01355e-25	1.06257e-23	2.95528e-24	MIOX1	myo-inositol oxygenase 1 [Source:TAIR;Acc:AT1G14520]
AT1G14530	493.351	-0.983203	0.107933	-9.10938	8.28514e-20	1.54369e-18	4.29747e-19	THH1	Protein TOM THREE HOMOLOG 1 [Source:UniProtKB/Swiss-Prot;Acc:Q948R8]
AT1G14540	47.3992	-1.99296	0.38123	-5.22771	1.71619e-07	9.34511e-07	3.23064e-07	PER4	Peroxidase [Source:UniProtKB/TrEMBL;Acc:A0A178WND9]
AT1G14580	1631.71	0.506041	0.0956824	5.28875	1.23152e-07	6.84949e-07	2.35459e-07	NA	C2H2-like zinc finger protein [Source:TAIR;Acc:AT1G14580]
AT1G14600	123.987	0.648902	0.190911	3.39897	0.000676394	0.0020168	0.000918103	NA	Putative Myb family transcription factor At1g14600 [Source:UniProtKB/Swiss-Prot;Acc:Q700D9]
AT1G14620	1341.35	-0.743961	0.0748221	-9.94306	2.70378e-23	6.41823e-22	1.78723e-22	DECOY	At1g14620/T5E21_15 [Source:UniProtKB/TrEMBL;Acc:Q8L7U3]
AT1G14680	142.628	-0.881721	0.217995	-4.04468	5.23948e-05	0.000194877	7.9548e-05	NA	Early endosome antigen [Source:UniProtKB/TrEMBL;Acc:Q9LE70]
AT1G14740	7137.4	-1.02772	0.0875652	-11.7366	8.27038e-32	3.15938e-30	8.78708e-31	OBE3	Protein OBERON 3 [Source:UniProtKB/Swiss-Prot;Acc:Q94B71]
AT1G14770	411.417	-0.546236	0.141311	-3.8655	0.000110861	0.000386156	0.000162998	NA	F10B6.17 [Source:UniProtKB/TrEMBL;Acc:Q9LQV4]
AT1G14850	3313.3	-0.518569	0.0695774	-7.45312	9.11571e-14	1.01945e-12	2.95413e-13	NUP155	NUP155 [Source:UniProtKB/TrEMBL;Acc:A0A178WJ50]
AT1G14980	5769.66	-0.800058	0.102712	-7.78936	6.73516e-15	8.45104e-14	2.41175e-14	CPN10	10 kDa chaperonin, mitochondrial [Source:UniProtKB/Swiss-Prot;Acc:P34893]
AT1G15000	931.825	-0.681644	0.087503	-7.78995	6.70344e-15	8.41659e-14	2.40196e-14	SCPL50	Serine carboxypeptidase-like 50 [Source:UniProtKB/Swiss-Prot;Acc:Q9M9Q6]
AT1G15050	31.3434	0.637088	0.296645	2.14765	0.0317418	0.0617393	0.0351882	IAA34	Auxin-responsive protein IAA34 [Source:UniProtKB/Swiss-Prot;Acc:Q9C5X0]
AT1G15085	20.567	-1.17453	0.411439	-2.8547	0.00430774	0.0106494	0.0053402	NA	NA
AT1G15110	418.569	-0.734238	0.121763	-6.03007	1.63892e-09	1.1677e-08	3.7247e-09	NA	Phosphatidyl serine synthase family protein [Source:UniProtKB/TrEMBL;Acc:F4HXY6]
AT1G15250	1348.78	-0.948578	0.0783602	-12.1054	9.89366e-34	4.08786e-32	1.13694e-32	RPL37A	60S ribosomal protein L37-1 [Source:UniProtKB/Swiss-Prot;Acc:Q8LFH7]
AT1G15420	1401.19	-0.568299	0.0865949	-6.56274	5.28285e-11	4.48758e-10	1.37075e-10	NA	Putative uncharacterized protein [Source:UniProtKB/TrEMBL;Acc:Q8L403]
AT1G15430	623.839	-0.879499	0.121157	-7.25919	3.89418e-13	4.08011e-12	1.19102e-12	NA	Putative uncharacterized protein At1g15430 [Source:UniProtKB/TrEMBL;Acc:Q9C5E6]
AT1G15480	895.748	-0.786401	0.104441	-7.52961	5.08923e-14	5.84714e-13	1.68811e-13	NA	Pentatricopeptide repeat-containing protein At1g15480, mitochondrial [Source:UniProtKB/Swiss-Prot;Acc:Q9XI21]
AT1G15520	745.714	0.958927	0.441915	2.16993	0.0300119	0.0588556	0.0333715	ABCG40	ABC transporter G family member 40 [Source:UniProtKB/Swiss-Prot;Acc:Q9M9E1]
AT1G15550	228.503	-1.43906	0.256802	-5.60378	2.09732e-08	1.30463e-07	4.31482e-08	GA3OX1	Gibberellin 3-beta-dioxygenase 1 [Source:UniProtKB/Swiss-Prot;Acc:Q39103]
AT1G15580	138.912	0.819923	0.210133	3.90193	9.54279e-05	0.000336915	0.00014129	IAA5	Auxin-responsive protein IAA5 [Source:UniProtKB/Swiss-Prot;Acc:P33078]
AT1G15670	691.307	-1.28755	0.225919	-5.69916	1.20398e-08	7.70784e-08	2.52231e-08	NA	F-box/kelch-repeat protein At1g15670 [Source:UniProtKB/Swiss-Prot;Acc:Q9LMR5]
AT1G15710	1402.11	0.518587	0.12222	4.24305	2.20506e-05	8.75025e-05	3.45477e-05	TYRAAT2	Arogenate dehydrogenase 2, chloroplastic [Source:UniProtKB/Swiss-Prot;Acc:Q9LMR3]
AT1G15740	8658.21	-0.593128	0.115777	-5.12301	3.00704e-07	1.58964e-06	5.5559e-07	NA	Leucine-rich repeat family protein [Source:UniProtKB/TrEMBL;Acc:Q8H1Q4]
AT1G15750	11429.8	-0.559811	0.0684636	-8.17677	2.91554e-16	4.15454e-15	1.17155e-15	TPL	Protein TOPLESS [Source:UniProtKB/Swiss-Prot;Acc:Q94AI7]
AT1G15820	241987	1.48175	0.0730174	20.2931	1.48035e-91	4.23723e-89	1.17849e-89	LHCB6	Chlorophyll a-b binding protein, chloroplastic [Source:UniProtKB/TrEMBL;Acc:Q9LMQ2]
AT1G15830	522.998	0.65868	0.174699	3.77038	0.000163	0.000549831	0.000236119	NA	unknown protein; Has 165982 Blast hits to 57214 proteins in 2459 species: Archae - 263; Bacteria - 44622; Metazoa - 55751; Fungi - 10656; Plants - 17613; Viruses - 2527; Other Eukaryotes - 34550 (source: NCBI BLink). [Source:TAIR;Acc:AT1G15830]
AT1G15870	101.809	-1.07973	0.270384	-3.99333	6.51527e-05	0.000237674	9.80504e-05	NA	At1g15870/F7H2_19 [Source:UniProtKB/TrEMBL;Acc:Q9LMP8]
AT1G15890	1192.13	-0.605653	0.0874842	-6.92299	4.42195e-12	4.16866e-11	1.23991e-11	NA	Probable disease resistance protein At1g15890 [Source:UniProtKB/Swiss-Prot;Acc:Q9LMP6]
AT1G15900	90.037	-1.54019	0.289187	-5.32592	1.00445e-07	5.6696e-07	1.94003e-07	NA	unknown protein; Has 19 Blast hits to 19 proteins in 10 species: Archae - 0; Bacteria - 2; Metazoa - 0; Fungi - 0; Plants - 15; Viruses - 0; Other Eukaryotes - 2 (source: NCBI BLink). [Source:TAIR;Acc:AT1G15900]
AT1G15910	1678.63	-0.99769	0.0821825	-12.1399	6.48762e-34	2.72618e-32	7.58223e-33	FDM1	IDP1 [Source:UniProtKB/TrEMBL;Acc:A0A178W3T4]
AT1G15930	7469.44	-0.599929	0.0672171	-8.92524	4.44732e-19	7.84938e-18	2.18703e-18	RPS12A	40S ribosomal protein S12-1 [Source:UniProtKB/Swiss-Prot;Acc:Q9S9P1]
AT1G15950	6337.1	0.921265	0.114884	8.0191	1.06526e-15	1.44003e-14	4.08337e-15	CCR1	Cinnamoyl-CoA reductase 1 [Source:UniProtKB/Swiss-Prot;Acc:Q9S9N9]
AT1G16020	1308.48	0.567451	0.0931137	6.09418	1.10001e-09	7.99309e-09	2.53561e-09	CCZ1A	Vacuolar fusion protein CCZ1 homolog A [Source:UniProtKB/Swiss-Prot;Acc:F4I2S4]
AT1G16060	311.622	0.535666	0.154862	3.45898	0.000542224	0.00165287	0.000744609	ADAP	AP2-like ethylene-responsive transcription factor At1g16060 [Source:UniProtKB/Swiss-Prot;Acc:Q94AN4]
AT1G16130	894.424	-2.61308	0.289314	-9.03199	1.68583e-19	3.08003e-18	8.57432e-19	WAKL2	Wall-associated receptor kinase-like 2 [Source:UniProtKB/Swiss-Prot;Acc:Q7X8C5]
AT1G16150	15.5662	-2.65941	0.422523	-6.29413	3.09128e-10	2.41315e-09	7.52677e-10	WAKL4	Wall-associated receptor kinase-like 4 [Source:UniProtKB/Swiss-Prot;Acc:Q9S9M2]
AT1G16170	1082.49	-1.1877	0.0864874	-13.7326	6.47507e-43	3.87523e-41	1.0778e-41	NA	Ephrin-A3 protein [Source:UniProtKB/TrEMBL;Acc:Q94K72]
AT1G16220	181.357	-0.552479	0.167285	-3.30262	0.000957862	0.00275288	0.00127429	NA	Probable protein phosphatase 2C 6 [Source:UniProtKB/Swiss-Prot;Acc:Q9SA22]
AT1G16250	902.555	-0.678334	0.104586	-6.48592	8.81935e-11	7.32473e-10	2.24593e-10	NA	F-box/kelch-repeat protein At1g16250 [Source:UniProtKB/Swiss-Prot;Acc:Q0WW40]
AT1G16280	710.225	0.567694	0.0852051	6.66268	2.68881e-11	2.35703e-10	7.14198e-11	RH36	DEAD-box ATP-dependent RNA helicase 36 [Source:UniProtKB/Swiss-Prot;Acc:Q9SA27]
AT1G16400	183.631	1.29745	0.30225	4.29265	1.76556e-05	7.13669e-05	2.79006e-05	CYP79F2	Hexahomomethionine N-hydroxylase [Source:UniProtKB/Swiss-Prot;Acc:Q9FUY7]
AT1G16410	13640.5	0.627663	0.258406	2.42898	0.0151412	0.0322971	0.0174875	CYP79F1	Dihomomethionine N-hydroxylase [Source:UniProtKB/Swiss-Prot;Acc:Q949U1]
AT1G16445	224.611	-0.596016	0.165717	-3.59659	0.000322421	0.00102756	0.000453187	NA	Putative uncharacterized protein At1g16445 [Source:UniProtKB/TrEMBL;Acc:Q8GUP2]
AT1G16500	803.984	1.32315	0.164594	8.03889	9.06544e-16	1.23905e-14	3.51174e-15	NA	>F3O9.30 [Source:UniProtKB/TrEMBL;Acc:Q9SA48]
AT1G16515	38.8868	0.908367	0.296539	3.06323	0.00218961	0.00579844	0.00280427	NA	unknown protein; Has 35333 Blast hits to 34131 proteins in 2444 species: Archae - 798; Bacteria - 22429; Metazoa - 974; Fungi - 991; Plants - 531; Viruses - 0; Other Eukaryotes - 9610 (source: NCBI BLink). [Source:TAIR;Acc:AT1G16515]
AT1G16520	1011.92	-1.19657	0.0882916	-13.5525	7.65934e-42	4.44917e-40	1.23743e-40	NA	At1g16520 [Source:UniProtKB/TrEMBL;Acc:Q9SA50]
AT1G16640	84.73	-1.49883	0.24254	-6.17972	6.42147e-10	4.8003e-09	1.51127e-09	NA	Putative uncharacterized protein At1g16640 (Fragment) [Source:UniProtKB/TrEMBL;Acc:C0SUV7]
AT1G16720	13588	0.848818	0.0776395	10.9328	8.03229e-28	2.47099e-26	6.87249e-27	HCF173	high chlorophyll fluorescence phenotype 173 [Source:TAIR;Acc:AT1G16720]
AT1G16730	290.497	1.90737	0.226024	8.43878	3.20658e-17	4.93224e-16	1.38473e-16	UP6	F17F16.6 protein [Source:UniProtKB/TrEMBL;Acc:Q9FWQ7]
AT1G16850	2025.56	0.727724	0.152211	4.78102	1.74412e-06	8.30833e-06	3.01366e-06	NA	At1g16880 [Source:UniProtKB/TrEMBL;Acc:Q9FE54]
AT1G16920	1280.81	-0.608769	0.119276	-5.10386	3.32801e-07	1.74995e-06	6.12831e-07	RABA1B	RABA1b [Source:UniProtKB/TrEMBL;Acc:A0A178WJV5]
AT1G17020	72.5354	0.582167	0.282627	2.05984	0.0394137	0.0745113	0.0432393	SRG1	Protein SRG1 [Source:UniProtKB/Swiss-Prot;Acc:Q39224]
AT1G17050	2017.54	0.545104	0.0880169	6.19317	5.89665e-10	4.42809e-09	1.39373e-09	SPS2	SPS2 [Source:UniProtKB/TrEMBL;Acc:A0A178W8X1]
AT1G17060	366.178	-2.09857	0.164438	-12.7621	2.66935e-37	1.32795e-35	3.69338e-36	CYP72C1	cytochrome p450 72c1 [Source:TAIR;Acc:AT1G17060]
AT1G17070	980.813	0.595755	0.110284	5.402	6.59004e-08	3.82579e-07	1.29606e-07	STIPL1	Septin and tuftelin-interacting protein 1 homolog 1 [Source:UniProtKB/Swiss-Prot;Acc:Q9SHG6]
AT1G17232	239.202	0.786785	0.147425	5.33684	9.45784e-08	5.36451e-07	1.83252e-07	NA	NA
AT1G17380	286.573	-0.863046	0.263101	-3.28029	0.001037	0.00295709	0.00137657	TIFY11A	Protein TIFY 11A [Source:UniProtKB/Swiss-Prot;Acc:Q9LDU5]
AT1G17460	1133.13	0.845937	0.101972	8.29577	1.07886e-16	1.59248e-15	4.47595e-16	TRFL3	TRF-like 3 [Source:UniProtKB/TrEMBL;Acc:F4I7K3]
AT1G17560	177.296	-0.621441	0.181322	-3.42727	0.000609675	0.00183553	0.00083245	HLL	50S ribosomal protein HLL, mitochondrial [Source:UniProtKB/Swiss-Prot;Acc:Q84JG5]
AT1G17590	545.855	-0.638901	0.132618	-4.81761	1.45291e-06	6.98857e-06	2.52799e-06	NFYA8	Putative uncharacterized protein At1g17590 (Fragment) [Source:UniProtKB/TrEMBL;Acc:C0SUW0]
AT1G17600	2110.15	-0.857618	0.0775537	-11.0584	1.99671e-28	6.34004e-27	1.76333e-27	NA	Disease resistance protein (TIR-NBS-LRR class) family [Source:UniProtKB/TrEMBL;Acc:F4I901]
AT1G17620	3645.66	-1.89135	0.118701	-15.9337	3.69877e-57	3.94869e-55	1.09824e-55	NA	At1g17620/F11A6_23 [Source:UniProtKB/TrEMBL;Acc:Q9LNP3]
AT1G17665	1533.5	0.597857	0.146647	4.07685	4.56495e-05	0.000171893	6.97504e-05	NA	unknown protein; FUNCTIONS IN: molecular_function unknown; INVOLVED IN: biological_process unknown; LOCATED IN: endomembrane system; EXPRESSED IN: 15 plant structures; EXPRESSED DURING: 11 growth stages; Has 149 Blast hits to 146 proteins in 39 spec /.../rchae - 0; Bacteria - 4; Metazoa - 21; Fungi - 5; Plants - 30; Viruses - 0; Other Eukaryotes - 89 (source: NCBI BLink). [Source:TAIR;Acc:AT1G176…
AT1G17700	132.51	0.901155	0.183592	4.90847	9.1788e-07	4.53884e-06	1.62642e-06	PRA1F1	PRA1 family protein F1 [Source:UniProtKB/Swiss-Prot;Acc:Q9FZ63]
AT1G17745	5826.14	-0.600063	0.236112	-2.54144	0.0110398	0.0244517	0.0129825	PGDH	D-3-phosphoglycerate dehydrogenase [Source:TAIR;Acc:AT1G17745]
AT1G17830	54.9884	1.16673	0.32948	3.54114	0.000398409	0.00124839	0.000554884	NA	At1g17830 [Source:UniProtKB/TrEMBL;Acc:Q9LMU5]
AT1G17980	2939.83	-0.526352	0.0785384	-6.70185	2.05804e-11	1.81944e-10	5.49844e-11	PAPS1	Nuclear poly(A) polymerase 1 [Source:UniProtKB/Swiss-Prot;Acc:Q9LMT2]
AT1G17990	15.1831	-1.6839	0.387757	-4.34267	1.4076e-05	5.80401e-05	2.24831e-05	NA	Putative 12-oxophytodienoate reductase-like protein 2B [Source:UniProtKB/Swiss-Prot;Acc:P0DI09]
AT1G18020	35.6387	-2.1313	0.365239	-5.83536	5.36748e-09	3.58497e-08	1.15667e-08	NA	Putative 12-oxophytodienoate reductase-like protein 2B [Source:UniProtKB/Swiss-Prot;Acc:P0DI09]
AT1G18030	1258.24	-1.11356	0.088913	-12.5241	5.51055e-36	2.55477e-34	7.10551e-35	NA	Probable protein phosphatase 2C 8 [Source:UniProtKB/Swiss-Prot;Acc:Q9LMT1]
AT1G18150	4448.13	0.742499	0.0542699	13.6816	1.30774e-42	7.75614e-41	2.15719e-41	MPK8	Mitogen-activated protein kinase 8 [Source:UniProtKB/Swiss-Prot;Acc:Q9LM33]
AT1G18210	5023.83	-1.00262	0.0972221	-10.3127	6.17555e-25	1.60906e-23	4.48115e-24	CML27	Probable calcium-binding protein CML27 [Source:UniProtKB/Swiss-Prot;Acc:Q9LE22]
AT1G18265	270.002	1.42651	0.220057	6.48247	9.02309e-11	7.48451e-10	2.29569e-10	NA	Protein FLOURY 1-like [Source:UniProtKB/Swiss-Prot;Acc:Q9LM24]
AT1G18320	151.277	-0.937363	0.19517	-4.8028	1.56462e-06	7.48577e-06	2.71033e-06	NA	Mitochondrial import inner membrane translocase subunit Tim17/Tim22/Tim23 family protein [Source:TAIR;Acc:AT1G18320]
AT1G18330	714.956	2.10061	0.1186	17.7117	3.40509e-70	6.11369e-68	1.70038e-68	RVE7	Protein REVEILLE 7 [Source:UniProtKB/Swiss-Prot;Acc:B3H5A8]
AT1G18360	3618.28	1.34976	0.122745	10.9965	3.97142e-28	1.23715e-26	3.44086e-27	NA	Alpha/beta-Hydrolases superfamily protein [Source:UniProtKB/TrEMBL;Acc:Q8VYJ0]
AT1G18382	76.2416	-1.47212	0.237252	-6.20487	5.47421e-10	4.12183e-09	1.29667e-09	NA	NA
AT1G18410	33.002	0.899241	0.322696	2.78665	0.00532557	0.0128739	0.00652976	NA	P-loop containing nucleoside triphosphate hydrolases superfamily protein [Source:TAIR;Acc:AT1G18410]
AT1G18420	20.9417	1.32063	0.390012	3.38612	0.000708881	0.0021034	0.000959084	ALMT3	Putative aluminum-activated malate transporter 3 [Source:UniProtKB/Swiss-Prot;Acc:Q9LPQ8]
AT1G18460	2057.73	0.624827	0.0894264	6.98706	2.80716e-12	2.69263e-11	7.98949e-12	NA	Alpha/beta-Hydrolases superfamily protein [Source:UniProtKB/TrEMBL;Acc:Q8LPF5]
AT1G18540	13353.5	-0.55283	0.0757449	-7.29857	2.90836e-13	3.09484e-12	9.02068e-13	RPL6A	60S ribosomal protein L6-1 [Source:UniProtKB/Swiss-Prot;Acc:Q9FZ76]
AT1G18570	2530.56	-0.819411	0.142121	-5.7656	8.13702e-09	5.31964e-08	1.72975e-08	MYB51	Transcription factor MYB51 [Source:UniProtKB/Swiss-Prot;Acc:O49782]
AT1G18590	1972.66	0.933187	0.246322	3.78848	0.000151571	0.000514174	0.000219968	SOT17	Sulfotransferase [Source:UniProtKB/TrEMBL;Acc:A0A178WDI6]
AT1G18670	1289.78	-0.669486	0.0942334	-7.10455	1.20712e-12	1.20104e-11	3.54205e-12	IBS1	Protein kinase superfamily protein [Source:TAIR;Acc:AT1G18670]
AT1G18740	3047.88	-0.797596	0.122246	-6.5245	6.82306e-11	5.73428e-10	1.75546e-10	NA	At1g18740/F6A14_15 [Source:UniProtKB/TrEMBL;Acc:Q9M9U5]
AT1G18773	263.641	-0.619179	0.132633	-4.66837	3.03601e-06	1.39153e-05	5.12501e-06	NA	FUNCTIONS IN: molecular_function unknown; INVOLVED IN: biological_process unknown; LOCATED IN: endomembrane system; BEST Arabidopsis thaliana protein match is: carboxylesterases (TAIR:AT4G22300.1); Has 30201 Blast hits to 17322 proteins in 780 speci /.../chae - 12; Bacteria - 1396; Metazoa - 17338; Fungi - 3422; Plants - 5037; Viruses - 0; Other Eukaryotes - 2996 (source: NCBI BLink). [Source:TAI…
AT1G18800	2004.83	-0.626264	0.0881752	-7.1025	1.22522e-12	1.21721e-11	3.58941e-12	NRP2	NRP2 [Source:UniProtKB/TrEMBL;Acc:A0A178W8U0]
AT1G18810	479.074	1.43309	0.157047	9.12523	7.15852e-20	1.3363e-18	3.72013e-19	PKS3	Protein PHYTOCHROME KINASE SUBSTRATE 3 [Source:UniProtKB/Swiss-Prot;Acc:Q8GXS8]
AT1G18890	2985.93	-0.758913	0.251079	-3.02261	0.00250609	0.00654267	0.00318288	CPK10	Calcium-dependent protein kinase 10 [Source:UniProtKB/Swiss-Prot;Acc:Q9M9V8]
AT1G19020	1043.8	-1.17406	0.414062	-2.83547	0.00457578	0.0112444	0.00565971	NA	CDP-diacylglycerol-glycerol-3-phosphate 3-phosphatidyltransferase [Source:UniProtKB/TrEMBL;Acc:Q8VYY6]
AT1G19025	222.148	-0.525069	0.169019	-3.10656	0.00189275	0.00508595	0.00244	NA	DNA repair metallo-beta-lactamase family protein [Source:UniProtKB/TrEMBL;Acc:F4IDZ7]
AT1G19050	1749.16	-1.03461	0.30679	-3.37237	0.000745242	0.00219745	0.00100506	ARR7	At1g19050 [Source:UniProtKB/TrEMBL;Acc:Q2HIJ6]
AT1G19190	21.916	-1.35583	0.37181	-3.64657	0.000265768	0.000861607	0.000377323	CXE1	Probable carboxylesterase 1 [Source:UniProtKB/Swiss-Prot;Acc:Q9LMA7]
AT1G19230	24.5046	0.911281	0.341567	2.66794	0.00763169	0.0176742	0.00915903	RBOHE	Respiratory burst oxidase homolog protein E [Source:UniProtKB/Swiss-Prot;Acc:O81211]
AT1G19250	235.085	1.88806	0.448127	4.21322	2.51759e-05	9.90289e-05	3.92873e-05	FMO1	Probable flavin-containing monooxygenase 1 [Source:UniProtKB/Swiss-Prot;Acc:Q9LMA1]
AT1G19300	1798.88	-0.535643	0.118694	-4.51279	6.39815e-06	2.78395e-05	1.05099e-05	GATL1	Probable galacturonosyltransferase-like 1 [Source:UniProtKB/Swiss-Prot;Acc:Q9LN68]
AT1G19330	1383.65	-0.51242	0.0659186	-7.77352	7.63347e-15	9.49377e-14	2.7087e-14	NA	unknown protein; BEST Arabidopsis thaliana protein match is: unknown protein (TAIR:AT1G75060.1); Has 145 Blast hits to 145 proteins in 43 species: Archae - 0; Bacteria - 0; Metazoa - 40; Fungi - 0; Plants - 104; Viruses - 0; Other Eukaryotes - 1 (so /.../NCBI BLink). [Source:TAIR;Acc:AT1G19330]
AT1G19350	8392.06	-0.656182	0.0892141	-7.35514	1.9073e-13	2.06068e-12	5.99018e-13	BES1	Brassinosteroid signaling positive regulator (BZR1) family protein [Source:UniProtKB/TrEMBL;Acc:F4HP45]
AT1G19370	2542.31	0.730105	0.0937935	7.78418	7.0166e-15	8.77075e-14	2.50274e-14	NA	F18O14.9 [Source:UniProtKB/TrEMBL;Acc:Q9LN61]
AT1G19380	1645.7	-2.14498	0.341412	-6.28265	3.32843e-10	2.585e-09	8.06843e-10	NA	At1g19380 [Source:UniProtKB/TrEMBL;Acc:Q9LN60]
AT1G19440	1909.18	-0.780249	0.107175	-7.28013	3.33493e-13	3.52407e-12	1.02799e-12	KCS4	3-ketoacyl-CoA synthase 4 [Source:UniProtKB/Swiss-Prot;Acc:Q9LN49]
AT1G19510	178.048	-0.98357	0.171121	-5.74782	9.04025e-09	5.87899e-08	1.91508e-08	RL5	Protein RADIALIS-like 5 [Source:UniProtKB/Swiss-Prot;Acc:Q8GW75]
AT1G19530	16.9148	-1.17242	0.378688	-3.09601	0.00196146	0.00525415	0.00252562	NA	DNA polymerase epsilon catalytic subunit A [Source:UniProtKB/TrEMBL;Acc:Q93WK6]
AT1G19650	2576.13	0.50553	0.0617678	8.18436	2.73756e-16	3.91222e-15	1.10326e-15	SFH4	Phosphatidylinositol/phosphatidylcholine transfer protein SFH4 [Source:UniProtKB/Swiss-Prot;Acc:F4HP88]
AT1G19660	14525.9	0.602673	0.10135	5.94645	2.74014e-09	1.90087e-08	6.09376e-09	BBD2	Bifunctional nuclease 2 [Source:UniProtKB/Swiss-Prot;Acc:Q93VH2]
AT1G19670	6337.94	0.744561	0.133559	5.57479	2.47834e-08	1.52531e-07	5.06454e-08	CLH1	Chlorophyllase-1 [Source:UniProtKB/Swiss-Prot;Acc:O22527]
AT1G19740	8929.67	0.991843	0.0791592	12.5297	5.13334e-36	2.39112e-34	6.65034e-35	NA	ATP-dependent protease La (LON) domain protein [Source:UniProtKB/TrEMBL;Acc:Q9FXH3]
AT1G19770	8781.48	-0.999225	0.121868	-8.19921	2.41965e-16	3.46793e-15	9.7729e-16	PUP14	PUP14 [Source:UniProtKB/TrEMBL;Acc:A0A178WHV5]
AT1G19835	7506.32	-0.821564	0.0839968	-9.78089	1.36004e-22	3.07634e-21	8.56592e-22	FPP4	Filament-like plant protein 4 [Source:UniProtKB/Swiss-Prot;Acc:Q0WSY2]
AT1G19860	1456.02	0.587245	0.0804487	7.29962	2.88585e-13	3.07254e-12	8.95592e-13	NA	Zinc finger C-x8-C-x5-C-x3-H type family protein [Source:TAIR;Acc:AT1G19860]
AT1G19940	143.61	-0.549448	0.249743	-2.20006	0.027803	0.0551037	0.0310347	AtGH9B5	Endoglucanase 2 [Source:UniProtKB/Swiss-Prot;Acc:Q9FXI9]
AT1G19980	190.357	0.610898	0.202588	3.01546	0.00256587	0.00668284	0.00325429	NA	Cytomatrix protein-like protein [Source:UniProtKB/TrEMBL;Acc:Q84JE5]
AT1G20010	19347.6	0.501166	0.0602515	8.31791	8.95295e-17	1.33048e-15	3.73981e-16	TUBB5	Tubulin beta-5 chain [Source:UniProtKB/Swiss-Prot;Acc:P29513]
AT1G20030	1331.09	2.08025	0.150452	13.8267	1.75923e-43	1.08239e-41	3.01043e-42	NA	Pathogenesis-related thaumatin superfamily protein [Source:UniProtKB/TrEMBL;Acc:Q9LNT0]
AT1G20060	274.07	-0.669893	0.171304	-3.91055	9.20874e-05	0.000325995	0.000136676	NA	ATP binding microtubule motor family protein [Source:TAIR;Acc:AT1G20060]
AT1G20070	733.898	2.33054	0.342837	6.79782	1.06213e-11	9.67127e-11	2.90117e-11	NA	Putative uncharacterized protein At1g20070 [Source:UniProtKB/TrEMBL;Acc:Q9LNT3]
AT1G20090	2663.94	-1.13411	0.0841971	-13.4697	2.35892e-41	1.3504e-39	3.75581e-40	ARAC4	RAC-like GTP-binding protein ARAC4 [Source:UniProtKB/TrEMBL;Acc:Q0WU07]
AT1G20100	5561.36	-0.516624	0.0943708	-5.47441	4.3897e-08	2.60899e-07	8.76504e-08	NA	DNA ligase-like protein [Source:UniProtKB/TrEMBL;Acc:Q9LNT6]
AT1G20140	589.191	-0.575424	0.129301	-4.45027	8.57612e-06	3.65512e-05	1.39375e-05	ASK4	SK4 [Source:UniProtKB/TrEMBL;Acc:A0A178W187]
AT1G20190	1756	1.07816	0.143012	7.53895	4.73754e-14	5.45895e-13	1.57526e-13	EXPA11	Expansin-A11 [Source:UniProtKB/Swiss-Prot;Acc:Q9LNU3]
AT1G20310	84.4183	-2.30438	0.375412	-6.13827	8.34229e-10	6.15006e-09	1.94417e-09	NA	Putative uncharacterized protein [Source:UniProtKB/TrEMBL;Acc:Q8L956]
AT1G20330	7547.6	-0.797457	0.0681759	-11.6971	1.31946e-31	4.97316e-30	1.38317e-30	SMT2	24-methylenesterol C-methyltransferase 2 [Source:UniProtKB/Swiss-Prot;Acc:Q39227]
AT1G20380	433.087	0.763026	0.116409	6.55469	5.57575e-11	4.72218e-10	1.44538e-10	NA	Prolyl oligopeptidase family protein [Source:UniProtKB/TrEMBL;Acc:F4HSS5]
AT1G20440	32541.7	0.55546	0.0907641	6.11982	9.36835e-10	6.86294e-09	2.17224e-09	COR47	Dehydrin COR47 [Source:UniProtKB/Swiss-Prot;Acc:P31168]
AT1G20450	27656.3	1.14036	0.1253	9.10101	8.94985e-20	1.66284e-18	4.62915e-19	ERD10	Dehydrin ERD10 [Source:UniProtKB/Swiss-Prot;Acc:P42759]
AT1G20460	794.767	-0.517334	0.108107	-4.78538	1.70667e-06	8.14369e-06	2.95174e-06	NA	Putative uncharacterized protein At1g20460 [Source:UniProtKB/TrEMBL;Acc:Q8L6Z1]
AT1G20470	48.3211	1.56863	0.311381	5.03766	4.71256e-07	2.42694e-06	8.56588e-07	NA	F5M15.19 [Source:UniProtKB/TrEMBL;Acc:Q9LMV6]
AT1G20515	99.9961	0.635995	0.267746	2.37537	0.0175316	0.0367998	0.0201046	NA	NA
AT1G20570	96.7582	-0.789318	0.288634	-2.73467	0.00624431	0.0148192	0.00758011	NA	Spc97 / Spc98 family of spindle pole body (SBP) component [Source:TAIR;Acc:AT1G20570]
AT1G20610	195.781	-0.558247	0.20384	-2.73866	0.006169	0.0146581	0.00749366	CYCB2-3	Cyclin-B2-3 [Source:UniProtKB/Swiss-Prot;Acc:Q9LDM4]
AT1G20620	357730	1.51638	0.267865	5.661	1.50498e-08	9.53893e-08	3.1409e-08	CAT3	catalase 3 [Source:TAIR;Acc:AT1G20620]
AT1G20630	7432.9	0.659866	0.105131	6.27662	3.46017e-10	2.68414e-09	8.38038e-10	CAT1	Catalase [Source:UniProtKB/TrEMBL;Acc:A0A178WIQ0]
AT1G20720	605.042	-0.594277	0.113497	-5.23608	1.64022e-07	8.95612e-07	3.09506e-07	NA	RAD3-like DNA-binding helicase protein [Source:TAIR;Acc:AT1G20720]
AT1G20780	4391.25	-0.810738	0.0730467	-11.0989	1.26995e-28	4.0783e-27	1.13428e-27	PUB44	RING-type E3 ubiquitin transferase [Source:UniProtKB/TrEMBL;Acc:A0A178W875]
AT1G20830	1622	0.607289	0.0758848	8.00277	1.21646e-15	1.63214e-14	4.63386e-15	MCD1	Protein MULTIPLE CHLOROPLAST DIVISION SITE 1 [Source:UniProtKB/Swiss-Prot;Acc:Q8GWA7]
AT1G20870	77.6619	0.877901	0.272908	3.21683	0.00129613	0.00361767	0.00170042	IDM3	Increased DNA methylation 3 [Source:UniProtKB/Swiss-Prot;Acc:Q9SYQ0]
AT1G20970	6050.52	-0.847865	0.0878865	-9.64727	5.04812e-22	1.09321e-20	3.04383e-21	NA	FUNCTIONS IN: molecular_function unknown; INVOLVED IN: biological_process unknown; LOCATED IN: plasma membrane, vacuole; EXPRESSED IN: guard cell, cultured cell; BEST Arabidopsis thaliana protein match is: proton pump interactor 1 (TAIR:AT4G27500.1) /.../30201 Blast hits to 17322 proteins in 780 species: Archae - 12; Bacteria - 1396; Metazoa - 17338; Fungi - 3422; Plants - 5037; Viruses - 0; Othe…
AT1G21050	415.097	0.615343	0.208062	2.9575	0.00310144	0.00795085	0.00390738	NA	Protein of unknown function, DUF617 [Source:TAIR;Acc:AT1G21050]
AT1G21060	621.607	-0.647408	0.0888208	-7.28892	3.12447e-13	3.31409e-12	9.65826e-13	NA	Protein of unknown function, DUF547 [Source:TAIR;Acc:AT1G21060]
AT1G21100	374.415	-0.688923	0.21465	-3.20952	0.00132956	0.00369843	0.00174136	IGMT1	Indole glucosinolate O-methyltransferase 1 [Source:UniProtKB/Swiss-Prot;Acc:Q9LPU5]
AT1G21310	6152.53	1.19788	0.427697	2.80077	0.00509816	0.0123772	0.00626492	EXT3	Extensin-3 [Source:UniProtKB/Swiss-Prot;Acc:Q9FS16]
AT1G21326	31.344	-1.31997	0.39801	-3.31643	0.000911766	0.00263304	0.00121739	NA	F16F4.1 protein [Source:UniProtKB/TrEMBL;Acc:Q9LMP5]
AT1G21410	1027.53	-0.542513	0.123064	-4.40838	1.04145e-05	4.37632e-05	1.67861e-05	SKP2A	F-box protein SKP2A [Source:UniProtKB/Swiss-Prot;Acc:Q9LPL4]
AT1G21500	10242.4	1.08274	0.0642098	16.8626	8.48328e-64	1.16351e-61	3.23602e-62	NA	F24J8.11 protein [Source:UniProtKB/TrEMBL;Acc:Q9LPK9]
AT1G21550	497.615	-1.13118	0.182441	-6.20024	5.63788e-10	4.24022e-09	1.33429e-09	CML44	Probable calcium-binding protein CML44 [Source:UniProtKB/Swiss-Prot;Acc:Q9LPK5]
AT1G21590	9274.87	0.786541	0.0629613	12.4925	8.20762e-36	3.7874e-34	1.05338e-34	NA	At1g21590/F24J8_9 [Source:UniProtKB/TrEMBL;Acc:Q8VZG4]
AT1G21640	6585.82	0.761418	0.0698299	10.9039	1.10414e-27	3.36005e-26	9.34518e-27	NADK2	NAD kinase 2 [Source:UniProtKB/TrEMBL;Acc:F4HY34]
AT1G21680	22374	0.691419	0.104528	6.61469	3.7232e-11	3.20406e-10	9.7481e-11	NA	DPP6 N-terminal domain-like protein [Source:UniProtKB/TrEMBL;Acc:Q9XI10]
AT1G21830	1018.05	-0.807446	0.0828685	-9.74369	1.96285e-22	4.38038e-21	1.21968e-21	NA	At1g21820 [Source:UniProtKB/TrEMBL;Acc:Q8VY47]
AT1G21910	910.958	-4.39518	0.358912	-12.2458	1.76823e-34	7.65846e-33	2.13002e-33	ERF012	DREB26 [Source:UniProtKB/TrEMBL;Acc:A0A178W3Q9]
AT1G22170	211.239	-0.70064	0.15527	-4.51239	6.41016e-06	2.78795e-05	1.05265e-05	NA	At1g22170 [Source:UniProtKB/TrEMBL;Acc:Q9LM13]
AT1G22190	7503.01	-2.38237	0.387068	-6.15491	7.51207e-10	5.57757e-09	1.7604e-09	RAP2-13	Ethylene-responsive transcription factor RAP2-13 [Source:UniProtKB/Swiss-Prot;Acc:Q9LM15]
AT1G22230	67.8754	-1.14727	0.252645	-4.54103	5.59802e-06	2.45909e-05	9.24531e-06	NA	Nucleolar GTP-binding protein [Source:UniProtKB/TrEMBL;Acc:Q5XVK1]
AT1G22250	408.914	0.921124	0.168141	5.47828	4.29472e-08	2.56024e-07	8.59726e-08	NA	F16L1.2 protein [Source:UniProtKB/TrEMBL;Acc:Q9LM21]
AT1G22280	5784.6	-0.84013	0.0704324	-11.9282	8.43983e-33	3.32045e-31	9.23505e-32	PAPP2C	Phytochrome-associated protein phosphatase type 2C [Source:UniProtKB/TrEMBL;Acc:F4I1B4]
AT1G22330	673.378	-1.09549	0.105596	-10.3744	3.24341e-25	8.67985e-24	2.4141e-24	NA	RNA-binding (RRM/RBD/RNP motifs) family protein [Source:UniProtKB/TrEMBL;Acc:Q9LME7]
AT1G22340	50.3596	1.32356	0.281909	4.69498	2.6663e-06	1.23353e-05	4.52595e-06	UGT85A7	UDP-glycosyltransferase 85A7 [Source:UniProtKB/Swiss-Prot;Acc:Q9LME8]
AT1G22380	71.353	-1.10275	0.313099	-3.52204	0.000428247	0.00133405	0.000594782	UGT85A3	Glycosyltransferase (Fragment) [Source:UniProtKB/TrEMBL;Acc:W8PW16]
AT1G22403	338.472	-0.578867	0.129634	-4.46539	7.99219e-06	3.42399e-05	1.30193e-05	NA	NA
AT1G22500	987.391	0.981341	0.165088	5.94436	2.77542e-09	1.92332e-08	6.16722e-09	ATL15	E3 ubiquitin-protein ligase ATL15 [Source:UniProtKB/Swiss-Prot;Acc:Q9SK92]
AT1G22510	1247.64	-1.19809	0.12076	-9.92122	3.36614e-23	7.89564e-22	2.1986e-22	NA	E3 ubiquitin-protein ligase RNF170-like protein (DUF 1232) [Source:UniProtKB/TrEMBL;Acc:F4I1E4]
AT1G22530	12921.5	-2.22201	0.113985	-19.4939	1.23689e-84	3.09223e-82	8.60031e-83	PATL2	Patellin-2 [Source:UniProtKB/Swiss-Prot;Acc:Q56ZI2]
AT1G22550	125.234	-0.515611	0.243482	-2.11765	0.0342044	0.0658996	0.0377582	NPF5.16	Protein NRT1/ PTR FAMILY 5.16 [Source:UniProtKB/Swiss-Prot;Acc:Q9SK96]
AT1G22570	3164.67	0.617476	0.14338	4.30656	1.65814e-05	6.7425e-05	2.63014e-05	NPF5.15	Protein NRT1/ PTR FAMILY 5.15 [Source:UniProtKB/Swiss-Prot;Acc:Q9SK99]
AT1G22630	3819.59	0.784535	0.0660538	11.8772	1.5546e-32	6.10403e-31	1.69769e-31	NA	At1g22630/F12K8_2 [Source:UniProtKB/TrEMBL;Acc:Q9SKA5]
AT1G22640	613.305	0.962006	0.162772	5.91015	3.41791e-09	2.33658e-08	7.50084e-09	MYB3	MYB3 [Source:UniProtKB/TrEMBL;Acc:A0A178WFN1]
AT1G22740	1703.8	-1.03994	0.13043	-7.97315	1.54685e-15	2.05864e-14	5.84376e-15	RABG3B	Ras-related protein RABG3b [Source:UniProtKB/Swiss-Prot;Acc:O04157]
AT1G22770	13773	1.48275	0.105495	14.0551	7.16449e-45	4.66992e-43	1.29883e-43	GI	Protein GIGANTEA [Source:UniProtKB/Swiss-Prot;Acc:Q9SQI2]
AT1G22780	4210.54	-0.577331	0.101297	-5.6994	1.20227e-08	7.69938e-08	2.51968e-08	RPS18C	40S ribosomal protein S18 [Source:UniProtKB/Swiss-Prot;Acc:P34788]
AT1G22870	2489.9	-0.52913	0.0606521	-8.72403	2.68481e-18	4.44095e-17	1.2393e-17	NA	Kinase family with ARM repeat domain-containing protein [Source:UniProtKB/TrEMBL;Acc:F4I313]
AT1G22882	2476.77	-1.29481	0.0767149	-16.8782	6.50779e-64	8.98803e-62	2.49981e-62	SUN3	SUN domain-containing protein 3 [Source:UniProtKB/Swiss-Prot;Acc:F4I316]
AT1G22885	583.628	-1.02252	0.0982188	-10.4106	2.21843e-25	6.01841e-24	1.67388e-24	NA	unknown protein; FUNCTIONS IN: molecular_function unknown; INVOLVED IN: biological_process unknown; LOCATED IN: endomembrane system; EXPRESSED IN: 22 plant structures; EXPRESSED DURING: 13 growth stages; Has 15 Blast hits to 15 proteins in 2 species /.../ae - 0; Bacteria - 0; Metazoa - 0; Fungi - 0; Plants - 15; Viruses - 0; Other Eukaryotes - 0 (source: NCBI BLink). [Source:TAIR;Acc:AT1G22885]
AT1G22890	1084.35	-1.30663	0.330024	-3.95919	7.52041e-05	0.000270691	0.000112591	NA	AT1G22890 protein [Source:UniProtKB/TrEMBL;Acc:A0JQ18]
AT1G22910	2203.18	-0.600099	0.0739541	-8.11447	4.87898e-16	6.80989e-15	1.92531e-15	NA	RNA-binding (RRM/RBD/RNP motifs) family protein [Source:UniProtKB/TrEMBL;Acc:F4I321]
AT1G23010	208.805	0.555605	0.149564	3.71482	0.000203347	0.000673165	0.000291565	LPR1	Multicopper oxidase LPR1 [Source:UniProtKB/Swiss-Prot;Acc:F4I4K5]
AT1G23020	11243.2	-0.869642	0.422826	-2.05674	0.0397117	0.0750029	0.0435489	FRO3	Ferric reduction oxidase 3, mitochondrial [Source:UniProtKB/Swiss-Prot;Acc:F4I4K7]
AT1G23030	2562.05	-1.69342	0.241996	-6.99774	2.60131e-12	2.50126e-11	7.41516e-12	PUB11	RING-type E3 ubiquitin transferase [Source:UniProtKB/TrEMBL;Acc:A0A178WCR1]
AT1G23050	131.941	-0.543857	0.261102	-2.08293	0.0372574	0.0709511	0.0409555	NA	At1g23050 [Source:UniProtKB/TrEMBL;Acc:O23119]
AT1G23052	530.154	-1.1592	0.338616	-3.42336	0.000618519	0.00185961	0.000844315	NA	NA
AT1G23060	75.4411	1.33201	0.316309	4.21111	2.54114e-05	9.98557e-05	3.9621e-05	NA	MDP40 [Source:UniProtKB/TrEMBL;Acc:A0A178W2Z1]
AT1G23080	7685.66	1.26211	0.0678196	18.6098	2.67451e-77	5.86907e-75	1.63234e-75	PIN7	Auxin efflux carrier component 7 [Source:UniProtKB/Swiss-Prot;Acc:Q940Y5]
AT1G23090	1839.04	-0.652185	0.123589	-5.27704	1.3129e-07	7.27548e-07	2.50409e-07	SULTR3;3	Probable sulfate transporter 3.3 [Source:UniProtKB/Swiss-Prot;Acc:Q9SXS2]
AT1G23100	416.428	-0.881012	0.133585	-6.59513	4.24895e-11	3.63906e-10	1.10876e-10	NA	GroES-like family protein [Source:UniProtKB/TrEMBL;Acc:Q8LDC9]
AT1G23200	239.441	-1.07466	0.17565	-6.11823	9.46223e-10	6.92915e-09	2.19308e-09	PME6	Probable pectinesterase/pectinesterase inhibitor 6 [Source:UniProtKB/Swiss-Prot;Acc:O49298]
AT1G23280	1738.55	-0.532095	0.0764975	-6.95572	3.50756e-12	3.33692e-11	9.91614e-12	NA	Protein MAK16 homolog [Source:UniProtKB/TrEMBL;Acc:F4I4Q1]
AT1G23340	191.895	-0.675453	0.187648	-3.59957	0.000318741	0.00101666	0.00044836	NA	At1g23340 [Source:UniProtKB/TrEMBL;Acc:Q8GY67]
AT1G23390	12602.7	-0.951682	0.163677	-5.81438	6.08594e-09	4.05316e-08	1.30812e-08	NA	F-box/Kelch repeat-containing F-box family protein [Source:UniProtKB/TrEMBL;Acc:C4PVQ8]
AT1G23410	63.7393	-1.29722	0.323321	-4.01218	6.016e-05	0.000220766	9.08104e-05	RPS27AA	Ubiquitin-40S ribosomal protein S27a-1 [Source:UniProtKB/Swiss-Prot;Acc:P59271]
AT1G23480	1465.97	-1.92339	0.0688017	-27.9556	5.63624e-172	6.18421e-169	1.71999e-169	CSLA3	Glycosyltransferase (Fragment) [Source:UniProtKB/TrEMBL;Acc:W8Q7B4]
AT1G23740	9398.13	0.825708	0.115671	7.13845	9.43905e-13	9.47262e-12	2.79207e-12	AOR	NADPH-dependent alkenal/one oxidoreductase, chloroplastic [Source:UniProtKB/Swiss-Prot;Acc:Q9ZUC1]
AT1G23760	56.746	-1.27689	0.296477	-4.30689	1.65567e-05	6.73382e-05	2.62697e-05	PGL1	Polygalacturonase 1 beta-like protein 1 [Source:UniProtKB/Swiss-Prot;Acc:P92982]
AT1G23840	1341.48	-0.94557	0.154088	-6.13658	8.43184e-10	6.20682e-09	1.96255e-09	NA	At1g23840/F5O8_37 [Source:UniProtKB/TrEMBL;Acc:Q9ZUB1]
AT1G23870	2012.09	-2.7118	0.114425	-23.6994	3.66033e-124	2.40972e-121	6.70206e-122	TPS9	Probable alpha,alpha-trehalose-phosphate synthase [UDP-forming] 9 [Source:UniProtKB/Swiss-Prot;Acc:Q9LRA7]
AT1G24090	242.273	-0.844187	0.182989	-4.61333	3.96278e-06	1.78036e-05	6.61627e-06	NA	RNase H domain-containing protein [Source:UniProtKB/TrEMBL;Acc:F4I7R5]
AT1G24100	4962.56	0.734601	0.104384	7.03748	1.95752e-12	1.90448e-11	5.63851e-12	UGT74B1	Glycosyltransferase [Source:UniProtKB/TrEMBL;Acc:A0A178WKT6]
AT1G24140	1196.78	-0.826739	0.322224	-2.56573	0.0102959	0.0229898	0.0121494	3MMP	Metalloendoproteinase 3-MMP [Source:UniProtKB/Swiss-Prot;Acc:Q5XF51]
AT1G24150	2215.01	-0.61923	0.276008	-2.24352	0.0248632	0.0499439	0.0279007	ATFH4	formin homologue 4 [Source:TAIR;Acc:AT1G24150]
AT1G24170	3332.75	-1.25305	0.116073	-10.7954	3.61994e-27	1.07187e-25	2.98116e-26	GATL8	Hexosyltransferase [Source:UniProtKB/TrEMBL;Acc:A0A178WGI0]
AT1G24280	1441.71	-1.00882	0.094116	-10.7189	8.29436e-27	2.43408e-25	6.76982e-26	G6PD3	Glucose-6-phosphate 1-dehydrogenase [Source:UniProtKB/TrEMBL;Acc:A0A178WP00]
AT1G24310	1521.52	-0.518863	0.0673569	-7.70319	1.32713e-14	1.60409e-13	4.60222e-14	NUP54	Nuclear pore complex protein NUP54 [Source:UniProtKB/Swiss-Prot;Acc:Q8GYF7]
AT1G24330	241.487	1.03005	0.194748	5.28914	1.22895e-07	6.83709e-07	2.35049e-07	PUB6	U-box domain-containing protein 6 [Source:UniProtKB/Swiss-Prot;Acc:O48700]
AT1G24530	364.734	-0.764346	0.17838	-4.28494	1.8279e-05	7.36156e-05	2.88028e-05	NA	F21J9.19 [Source:UniProtKB/TrEMBL;Acc:Q9FYL1]
AT1G24580	83.1053	-0.834886	0.368978	-2.2627	0.0236544	0.0478467	0.0266367	NA	F21J9.24 [Source:UniProtKB/TrEMBL;Acc:Q9FYK6]
AT1G25260	2752.3	-0.709852	0.0590191	-12.0275	2.5475e-33	1.02263e-31	2.84419e-32	NA	Ribosome assembly factor mrt4 [Source:UniProtKB/TrEMBL;Acc:Q94AK8]
AT1G25390	2314.63	-0.549495	0.082404	-6.66831	2.5877e-11	2.27042e-10	6.88008e-11	LRK10L-1.1	LEAF RUST 10 DISEASE-RESISTANCE LOCUS RECEPTOR-LIKE PROTEIN KINASE-like 1.1 [Source:UniProtKB/Swiss-Prot;Acc:Q9C6K9]
AT1G25400	756.122	-1.81574	0.37028	-4.90369	9.40528e-07	4.64457e-06	1.66494e-06	NA	At1g25400 [Source:UniProtKB/TrEMBL;Acc:Q9C6L0]
AT1G25422	78.0914	0.633174	0.26604	2.38	0.0173128	0.0364102	0.0198745	NA	Putative uncharacterized protein [Source:UniProtKB/TrEMBL;Acc:Q1G3T8]
AT1G25440	20379	0.904919	0.119674	7.56154	3.98329e-14	4.60866e-13	1.32929e-13	COL16	Zinc finger protein CONSTANS-LIKE 16 [Source:UniProtKB/Swiss-Prot;Acc:Q8RWD0]
AT1G25510	102.373	-0.692242	0.239186	-2.89417	0.00380168	0.00954043	0.00474497	NA	Eukaryotic aspartyl protease family protein [Source:UniProtKB/TrEMBL;Acc:Q9C6M0]
AT1G25550	8096.95	-1.52709	0.0952334	-16.0352	7.25218e-58	8.0017e-56	2.22549e-56	HHO3	Transcription factor HHO3 [Source:UniProtKB/Swiss-Prot;Acc:Q9FPE8]
AT1G25560	6068.04	-0.805309	0.2752	-2.92627	0.00343051	0.00870743	0.00430813	TEM1	AP2/ERF and B3 domain-containing transcription repressor TEM1 [Source:UniProtKB/Swiss-Prot;Acc:Q9C6M5]
AT1G26130	2388.74	0.615997	0.0855292	7.20218	5.92553e-13	6.08893e-12	1.7835e-12	NA	Phospholipid-transporting ATPase [Source:UniProtKB/TrEMBL;Acc:F4IE35]
AT1G26150	10750.9	0.953087	0.0663687	14.3605	9.15743e-47	6.41345e-45	1.78375e-45	PERK10	Proline-rich receptor-like protein kinase PERK10 [Source:UniProtKB/Swiss-Prot;Acc:Q9C660]
AT1G26190	897.116	0.576298	0.0953668	6.04296	1.51308e-09	1.08273e-08	3.45012e-09	NA	Phosphoribulokinase / Uridine kinase family [Source:UniProtKB/TrEMBL;Acc:Q9C664]
AT1G26208	413.923	0.561909	0.15427	3.64237	0.000270144	0.000874502	0.000383338	NA	NA
AT1G26270	4989.91	-0.766137	0.0810616	-9.45129	3.34667e-21	6.93566e-20	1.93102e-20	PI4KG5	Phosphatidylinositol 4-kinase gamma 5 [Source:UniProtKB/Swiss-Prot;Acc:Q9C671]
AT1G26330	310.234	-0.605692	0.189919	-3.18922	0.00142658	0.00394219	0.00186221	NA	DNA binding protein [Source:UniProtKB/TrEMBL;Acc:F4IE60]
AT1G26410	35.9596	1.17482	0.448959	2.61676	0.00887691	0.0201865	0.0105726	FOX4	Berberine bridge enzyme-like 6 [Source:UniProtKB/Swiss-Prot;Acc:Q9FZC7]
AT1G26440	1714.83	0.611991	0.0999119	6.1253	9.05107e-10	6.6453e-09	2.10311e-09	UPS5	Ureide permease 5 [Source:UniProtKB/Swiss-Prot;Acc:Q93Z75]
AT1G26520	478.884	0.593551	0.101283	5.86034	4.61916e-09	3.1131e-08	1.00188e-08	NA	At1g26520 [Source:UniProtKB/TrEMBL;Acc:Q500W8]
AT1G26540	170.501	-1.16829	0.176111	-6.63384	3.27075e-11	2.83379e-10	8.60625e-11	DUF3	DUF724 domain-containing protein 3 [Source:UniProtKB/Swiss-Prot;Acc:Q9FZD9]
AT1G26570	536.454	-0.650783	0.120797	-5.38743	7.14713e-08	4.12978e-07	1.40161e-07	UGD1	UDP-glucose 6-dehydrogenase [Source:UniProtKB/TrEMBL;Acc:A0A178WCI2]
AT1G26600	59.4457	0.865368	0.261883	3.30441	0.000951782	0.00273779	0.00126736	CLE9	CLAVATA3/ESR-RELATED 9 [Source:TAIR;Acc:AT1G26600]
AT1G26620	961.519	0.597593	0.0845768	7.06569	1.5982e-12	1.56725e-11	4.63511e-12	NA	T-box transcription factor, putative (DUF863) [Source:UniProtKB/TrEMBL;Acc:Q9FZE6]
AT1G26730	999.725	-1.68906	0.135246	-12.4888	8.59007e-36	3.95464e-34	1.09989e-34	PHO1-H7	Phosphate transporter PHO1 homolog 7 [Source:UniProtKB/Swiss-Prot;Acc:Q6R8G3]
AT1G26761	1484.17	1.25331	0.0716188	17.4997	1.43977e-68	2.43039e-66	6.75955e-67	NA	Arabinanase/levansucrase/invertase [Source:UniProtKB/TrEMBL;Acc:Q93ZE3]
AT1G26800	2180.96	-1.01985	0.15826	-6.44416	1.16241e-10	9.47094e-10	2.91691e-10	NA	At1g26800/T24P13_21 [Source:UniProtKB/TrEMBL;Acc:Q9LQX2]
AT1G26880	5675.6	-0.659161	0.0727527	-9.06029	1.30102e-19	2.39694e-18	6.67276e-19	RPL34A	60S ribosomal protein L34-1 [Source:UniProtKB/Swiss-Prot;Acc:Q42351]
AT1G26945	238.768	1.46674	0.184257	7.96029	1.71641e-15	2.27206e-14	6.45771e-15	PRE6	Transcription factor PRE6 [Source:UniProtKB/Swiss-Prot;Acc:Q8GW32]
AT1G26960	793.738	-1.72282	0.125603	-13.7164	8.10049e-43	4.81882e-41	1.34024e-41	ATHB-23	Homeobox-leucine zipper protein ATHB-23 [Source:UniProtKB/Swiss-Prot;Acc:Q8LFD3]
AT1G27020	922.783	-0.579841	0.289198	-2.00499	0.0449638	0.0835117	0.0490165	NA	Plant/protein [Source:UniProtKB/TrEMBL;Acc:O04551]
AT1G27100	9290.91	-1.45453	0.132102	-11.0107	3.39516e-28	1.06435e-26	2.96025e-27	NA	Actin cross-linking protein [Source:UniProtKB/TrEMBL;Acc:Q0WQH3]
AT1G27120	557.956	0.633032	0.130792	4.84001	1.29836e-06	6.28955e-06	2.26696e-06	GALT4	Hydroxyproline O-galactosyltransferase GALT4 [Source:UniProtKB/Swiss-Prot;Acc:Q8GXG6]
AT1G27290	4080.27	-1.64027	0.145596	-11.2659	1.9331e-29	6.42741e-28	1.78763e-28	NA	Putative uncharacterized protein At1g27290; F17L21.8 [Source:UniProtKB/TrEMBL;Acc:Q94F23]
AT1G27300	892.651	-0.98376	0.104975	-9.37133	7.16256e-21	1.45237e-19	4.04357e-20	NA	F17L21.9 [Source:UniProtKB/TrEMBL;Acc:Q9FZK5]
AT1G27330	5602.18	-0.58808	0.240588	-2.44435	0.0145113	0.0311216	0.0168024	NA	At1g27330 [Source:UniProtKB/TrEMBL;Acc:Q84K46]
AT1G27370	561.866	0.752151	0.108138	6.95547	3.51396e-12	3.34139e-11	9.9291e-12	SPL10	Squamosa promoter-binding-like protein 10 [Source:UniProtKB/Swiss-Prot;Acc:Q8S9L0]
AT1G27400	7159.61	-0.819451	0.0906585	-9.03887	1.583e-19	2.90022e-18	8.07377e-19	RPL17A	60S ribosomal protein L17-1 [Source:UniProtKB/Swiss-Prot;Acc:Q93VI3]
AT1G27460	1552.11	-0.76257	0.105534	-7.2258	4.98159e-13	5.16735e-12	1.51098e-12	NPGR1	Protein NPGR1 [Source:UniProtKB/Swiss-Prot;Acc:Q9CB03]
AT1G27630	4489.26	0.555019	0.0865804	6.41045	1.45089e-10	1.17103e-09	3.61768e-10	CYCT1-3	Cyclin-T1-3 [Source:UniProtKB/Swiss-Prot;Acc:Q8LBC0]
AT1G27690	823.137	0.583026	0.102576	5.68382	1.31718e-08	8.41071e-08	2.75629e-08	NA	Lipase, putative (DUF620) [Source:UniProtKB/TrEMBL;Acc:Q8RWY0]
AT1G27720	119.536	-0.659728	0.190077	-3.47084	0.000518838	0.0015877	0.000714101	TAF4	Transcription initiation factor TFIID subunit 4 [Source:UniProtKB/Swiss-Prot;Acc:Q6SJR1]
AT1G27760	3194.45	0.866367	0.0533499	16.2393	2.65804e-59	3.05211e-57	8.48874e-58	SAT32	SAT32 [Source:UniProtKB/TrEMBL;Acc:A0A178WAC4]
AT1G27770	9251.11	-0.974037	0.284159	-3.42779	0.000608525	0.00183235	0.000831085	ACA1	Calcium-transporting ATPase [Source:UniProtKB/TrEMBL;Acc:A0A178WD16]
AT1G27910	1548.26	0.745152	0.11537	6.45883	1.05515e-10	8.65418e-10	2.66236e-10	PUB45	U-box domain-containing protein 45 [Source:UniProtKB/Swiss-Prot;Acc:Q9C7G1]
AT1G27930	4186.55	0.910797	0.0666147	13.6726	1.47987e-42	8.75076e-41	2.43382e-41	NA	Probable methyltransferase At1g27930 [Source:UniProtKB/Swiss-Prot;Acc:Q9C7F9]
AT1G27960	306.221	-0.505871	0.136459	-3.70714	0.000209617	0.000692877	0.000300163	ECT9	At1g27960 [Source:UniProtKB/TrEMBL;Acc:Q500V8]
AT1G28090	1057.53	0.689551	0.0770303	8.95169	3.50096e-19	6.21797e-18	1.7325e-18	NA	Polynucleotide adenylyltransferase family protein [Source:UniProtKB/TrEMBL;Acc:F4HUW0]
AT1G28230	2439.57	0.715152	0.12434	5.75157	8.84167e-09	5.75743e-08	1.87446e-08	PUP1	Purine permease 1 [Source:UniProtKB/Swiss-Prot;Acc:Q9FZ96]
AT1G28260	1653.34	0.566989	0.0929693	6.09867	1.06955e-09	7.78033e-09	2.46746e-09	SMG7L	Protein SMG7L [Source:UniProtKB/Swiss-Prot;Acc:Q9FZ99]
AT1G28280	2410.51	-0.538156	0.0663404	-8.11205	4.97732e-16	6.93733e-15	1.96129e-15	VQ4	VQ motif-containing protein 4 [Source:UniProtKB/Swiss-Prot;Acc:Q5M750]
AT1G28310	792.849	0.86415	0.12821	6.74013	1.58246e-11	1.42126e-10	4.27988e-11	NA	Dof-type zinc finger DNA-binding family protein [Source:TAIR;Acc:AT1G28310]
AT1G28330	14927	-0.81351	0.26067	-3.12085	0.00180331	0.00486483	0.00232908	DRM1	Dormancy-associated protein 1 [Source:UniProtKB/Swiss-Prot;Acc:B9DGG8]
AT1G28360	13.2825	-1.42204	0.408461	-3.48147	0.000498662	0.00153452	0.000688921	ERF12	Ethylene-responsive transcription factor 12 [Source:UniProtKB/Swiss-Prot;Acc:Q94ID6]
AT1G28380	7252.93	-0.779543	0.0929812	-8.38387	5.12142e-17	7.7627e-16	2.18077e-16	NSL1	NSL1 [Source:UniProtKB/TrEMBL;Acc:A0A178WFB2]
AT1G28395	1029.74	-0.791723	0.0863975	-9.16372	5.01396e-20	9.48521e-19	2.64062e-19	NA	At1g28395 [Source:UniProtKB/TrEMBL;Acc:Q8LEQ7]
AT1G28480	383.161	-1.25176	0.178035	-7.03101	2.05046e-12	1.99098e-11	5.90003e-12	GRXC9	Glutaredoxin-C9 [Source:UniProtKB/Swiss-Prot;Acc:Q9SGP6]
AT1G28560	318.11	0.547704	0.136438	4.0143	5.96236e-05	0.000219001	9.00502e-05	SRD2	snRNA activating complex family protein [Source:TAIR;Acc:AT1G28560]
AT1G28610	1692.57	0.758176	0.110793	6.84317	7.74576e-12	7.14854e-11	2.13806e-11	NA	GDSL esterase/lipase At1g28610 [Source:UniProtKB/Swiss-Prot;Acc:Q9SHP6]
AT1G28660	660.717	-0.921954	0.187351	-4.921	8.61035e-07	4.2738e-06	1.53014e-06	NA	GDSL esterase/lipase At1g28660 [Source:UniProtKB/Swiss-Prot;Acc:Q9FPE4]
AT1G28765	124.365	0.930883	0.245992	3.78419	0.000154208	0.000521867	0.000223559	NA	NA
AT1G29030	989.693	-0.547977	0.0867855	-6.31416	2.7164e-10	2.13485e-09	6.64049e-10	NA	Apoptosis inhibitory protein 5 (API5) [Source:UniProtKB/TrEMBL;Acc:Q8GXH2]
AT1G29050	1044.12	-0.833591	0.151208	-5.51288	3.52999e-08	2.12553e-07	7.11307e-08	TBL38	Protein trichome birefringence-like 38 [Source:UniProtKB/Swiss-Prot;Acc:Q8VY22]
AT1G29195	30.2349	1.95921	0.360385	5.43643	5.43578e-08	3.18755e-07	1.07522e-07	NA	At1g29190/F28N24_12 [Source:UniProtKB/TrEMBL;Acc:Q9LP48]
AT1G29280	57.8627	0.994121	0.23567	4.21828	2.46171e-05	9.7e-05	3.84481e-05	WRKY65	WRKY65 [Source:UniProtKB/TrEMBL;Acc:A0A178W690]
AT1G29290	74.2216	-1.30471	0.359654	-3.62767	0.000285987	0.000920359	0.000404461	CEP14	Precursor of CEP14 [Source:UniProtKB/Swiss-Prot;Acc:Q52K95]
AT1G29300	277.148	-0.573129	0.163335	-3.50891	0.000449944	0.00139608	0.000623726	UNE1	F28N24.3 protein [Source:UniProtKB/TrEMBL;Acc:Q9LP57]
AT1G29310	2885.44	-0.543995	0.24144	-2.25313	0.0242508	0.0488778	0.0272357	NA	Putative uncharacterized protein At1g29310 [Source:UniProtKB/TrEMBL;Acc:Q8RWJ5]
AT1G29340	5197.54	-0.769765	0.0764171	-10.0732	7.25817e-24	1.77412e-22	4.94041e-23	PUB17	RING-type E3 ubiquitin transferase [Source:UniProtKB/TrEMBL;Acc:A0A178WA68]
AT1G29395	26783.3	0.92019	0.190576	4.82847	1.37589e-06	6.65049e-06	2.40006e-06	COR413IM1	Cold-regulated 413 inner membrane protein 1, chloroplastic [Source:UniProtKB/Swiss-Prot;Acc:Q94AL8]
AT1G29418	75.4898	-1.04757	0.264648	-3.95835	7.54685e-05	0.000271593	0.000112956	NA	unknown protein; FUNCTIONS IN: molecular_function unknown; INVOLVED IN: biological_process unknown; LOCATED IN: endomembrane system; Has 0 Blast hits to 0 proteins in 0 species (source: NCBI BLink). [Source:TAIR;Acc:AT1G29418]
AT1G29420	22.6611	1.75143	0.427436	4.09753	4.17579e-05	0.000158174	6.39644e-05	NA	SAUR-like auxin-responsive protein family [Source:TAIR;Acc:AT1G29420]
AT1G29430	347.604	1.01006	0.234206	4.31272	1.61257e-05	6.57478e-05	2.56303e-05	SAUR62	Auxin-responsive protein SAUR62 [Source:UniProtKB/Swiss-Prot;Acc:Q9C7Q8]
AT1G29440	230.169	0.711444	0.22754	3.12667	0.00176798	0.00477537	0.00228506	SAUR63	Auxin-responsive protein SAUR63 [Source:UniProtKB/Swiss-Prot;Acc:F4I1H5]
AT1G29450	367.548	0.802221	0.236132	3.39733	0.000680458	0.00202731	0.00092313	SAUR64	Auxin-responsive protein SAUR64 [Source:UniProtKB/Swiss-Prot;Acc:Q0V7Z5]
AT1G29460	285.344	1.48085	0.236501	6.26152	3.81238e-10	2.93431e-09	9.18079e-10	NA	SAUR-like auxin-responsive protein family [Source:TAIR;Acc:AT1G29460]
AT1G29630	527.676	-0.653485	0.129515	-5.04564	4.52e-07	2.33569e-06	8.24316e-07	EXO1	Exonuclease 1 [Source:UniProtKB/Swiss-Prot;Acc:Q8L6Z7]
AT1G29660	9849.54	-0.749505	0.0880794	-8.50942	1.74806e-17	2.74219e-16	7.68166e-17	NA	GDSL esterase/lipase At1g29660 [Source:UniProtKB/Swiss-Prot;Acc:Q9C7N5]
AT1G29690	3506.12	-1.94332	0.159132	-12.212	2.68097e-34	1.15107e-32	3.20143e-33	CAD1	MACPF domain-containing protein CAD1 [Source:UniProtKB/Swiss-Prot;Acc:Q9C7N2]
AT1G29700	6021	0.523577	0.077589	6.74808	1.49815e-11	1.34984e-10	4.06185e-11	NA	Metallo-hydrolase/oxidoreductase superfamily protein [Source:UniProtKB/TrEMBL;Acc:Q9C535]
AT1G29785	335.689	0.54038	0.137633	3.92624	8.62841e-05	0.000306771	0.000128375	NA	NA
AT1G29910	326431	1.31093	0.103805	12.6288	1.46413e-36	7.05283e-35	1.96158e-35	LHCB1.1	Chlorophyll a-b binding protein 3, chloroplastic [Source:UniProtKB/Swiss-Prot;Acc:Q8VZ87]
AT1G29920	146035	2.30334	0.144286	15.9637	2.28784e-57	2.46912e-55	6.86727e-56	LHCB1.1	Chlorophyll a-b binding protein 3, chloroplastic [Source:UniProtKB/Swiss-Prot;Acc:Q8VZ87]
AT1G29930	1.46634e+06	0.979745	0.0448122	21.8634	5.80006e-106	2.38648e-103	6.63745e-104	LHCB1.3	Chlorophyll a-b binding protein 1, chloroplastic [Source:UniProtKB/Swiss-Prot;Acc:P04778]
AT1G29940	3409.16	-0.51523	0.0680161	-7.57511	3.5882e-14	4.16865e-13	1.20183e-13	NRPA2	DNA-directed RNA polymerase subunit beta [Source:UniProtKB/TrEMBL;Acc:A0A178W5B4]
AT1G29980	783.883	-0.918218	0.162683	-5.6442	1.65951e-08	1.04647e-07	3.44769e-08	NA	Putative uncharacterized protein T1P2.9 [Source:UniProtKB/TrEMBL;Acc:Q9C8S1]
AT1G30040	249.607	-1.38444	0.264945	-5.2254	1.73783e-07	9.45255e-07	3.26803e-07	GA2OX2	Gibberellin 2-beta-dioxygenase 2 [Source:UniProtKB/Swiss-Prot;Acc:Q9XFR9]
AT1G30100	42.3872	-0.651093	0.318905	-2.04166	0.0411856	0.0773798	0.0450842	NCED5	Probable 9-cis-epoxycarotenoid dioxygenase NCED5, chloroplastic [Source:UniProtKB/Swiss-Prot;Acc:Q9C6Z1]
AT1G30110	193.446	-0.586128	0.173491	-3.37843	0.00072901	0.00215601	0.000984762	NUDT25	Nudix hydrolase 25 [Source:UniProtKB/Swiss-Prot;Acc:Q9C6Z2]
AT1G30220	94.6368	1.42363	0.283846	5.01549	5.28977e-07	2.70796e-06	9.57388e-07	INT2	Probable inositol transporter 2 [Source:UniProtKB/Swiss-Prot;Acc:Q9C757]
AT1G30250	5417.4	-0.542666	0.126896	-4.27645	1.89894e-05	7.62121e-05	2.98878e-05	NA	At1g30250 [Source:UniProtKB/TrEMBL;Acc:Q66GS7]
AT1G30260	2223.9	-0.875742	0.168409	-5.2001	1.9918e-07	1.0754e-06	3.72267e-07	NA	At1g30260/F12P21_9 [Source:UniProtKB/TrEMBL;Acc:Q9C754]
AT1G30320	766.209	-0.66362	0.0864903	-7.67277	1.68325e-14	2.01846e-13	5.78965e-14	NA	Putative uncharacterized protein At1g30320 [Source:UniProtKB/TrEMBL;Acc:Q9C8G3]
AT1G30330	4917	0.719012	0.0600419	11.9752	4.7944e-33	1.90906e-31	5.3096e-32	ARF6	Auxin response factor 6 [Source:UniProtKB/Swiss-Prot;Acc:Q9ZTX8]
AT1G30380	105338	0.673163	0.0760899	8.84695	8.99453e-19	1.54606e-17	4.30749e-18	PSAK	Photosystem I reaction center subunit psaK, chloroplastic [Source:UniProtKB/Swiss-Prot;Acc:Q9SUI5]
AT1G30440	2992.64	-0.663296	0.0941798	-7.04287	1.88326e-12	1.83766e-11	5.43316e-12	NA	BTB/POZ domain-containing protein At1g30440 [Source:UniProtKB/Swiss-Prot;Acc:Q9S9Q9]
AT1G30510	2136.07	-1.00647	0.0706232	-14.2512	4.40423e-46	2.97889e-44	8.28509e-45	RFNR2	Ferredoxin--NADP reductase, root isozyme 2, chloroplastic [Source:UniProtKB/Swiss-Prot;Acc:Q9S9P8]
AT1G30610	2032.74	0.768441	0.107254	7.16469	7.79641e-13	7.90853e-12	2.32243e-12	EMB2279	Pentatricopeptide repeat-containing protein At1g30610, chloroplastic [Source:UniProtKB/Swiss-Prot;Acc:Q9SA76]
AT1G30690	2954.42	-0.574357	0.0866265	-6.63027	3.35084e-11	2.89371e-10	8.79415e-11	PATL4	Patellin-4 [Source:UniProtKB/Swiss-Prot;Acc:Q94C59]
AT1G30700	15.8214	1.08155	0.382676	2.82627	0.00470928	0.0115323	0.00581175	NA	Berberine bridge enzyme-like 8 [Source:UniProtKB/Swiss-Prot;Acc:Q9SA85]
AT1G30730	59.7338	-2.17515	0.371681	-5.8522	4.85116e-09	3.25332e-08	1.04787e-08	NA	Berberine bridge enzyme-like 11 [Source:UniProtKB/Swiss-Prot;Acc:Q9SA88]
AT1G30755	2207.56	-1.0803	0.0884937	-12.2077	2.82873e-34	1.21187e-32	3.37054e-33	NA	Elongation factor G, putative (DUF668) [Source:UniProtKB/TrEMBL;Acc:Q8L5Y3]
AT1G30757	178.411	-0.530337	0.22538	-2.35308	0.0186187	0.0388031	0.0212758	NA	Putative uncharacterized protein [Source:UniProtKB/TrEMBL;Acc:Q8LGA4]
AT1G30820	1892.99	-0.502932	0.144511	-3.48024	0.000500958	0.00154087	0.000691571	NA	CTP synthase [Source:UniProtKB/TrEMBL;Acc:F4I6G9]
AT1G30960	439.507	-0.583297	0.15031	-3.88062	0.000104191	0.000365177	0.000153726	ERG	GTP-binding protein ERG [Source:UniProtKB/Swiss-Prot;Acc:O82653]
AT1G31040	11.6746	-1.31016	0.415636	-3.15217	0.0016206	0.00441779	0.002102	NA	PLATZ transcription factor family protein [Source:UniProtKB/TrEMBL;Acc:F4I7U9]
AT1G31173	126.326	1.81543	0.246544	7.36352	1.79122e-13	1.94376e-12	5.64819e-13	NA	NA
AT1G31175	570.556	0.554379	0.125395	4.42107	9.82133e-06	4.14646e-05	1.58766e-05	NA	At1g31175 [Source:UniProtKB/TrEMBL;Acc:Q9SA13]
AT1G31280	2715.79	-0.51082	0.113267	-4.50986	6.4869e-06	2.8207e-05	1.06493e-05	AGO2	Protein argonaute 2 [Source:UniProtKB/Swiss-Prot;Acc:Q9SHF3]
AT1G31320	81.5007	-0.717038	0.221534	-3.23669	0.00120924	0.00339627	0.00159137	LBD4	LOB domain-containing protein 4 [Source:UniProtKB/Swiss-Prot;Acc:Q9SHE9]
AT1G31330	252816	1.12117	0.10126	11.0722	1.71151e-28	5.452e-27	1.51634e-27	PSAF	Photosystem I reaction center subunit III, chloroplastic [Source:UniProtKB/Swiss-Prot;Acc:Q9SHE8]
AT1G31350	1292.9	-0.793788	0.0864092	-9.18638	4.06282e-20	7.73032e-19	2.15208e-19	KUF1	KAR-UP F-box 1 [Source:TAIR;Acc:AT1G31350]
AT1G31460	445.959	-0.889481	0.142213	-6.25459	3.98563e-10	3.06169e-09	9.5854e-10	NA	At1g31460 [Source:UniProtKB/TrEMBL;Acc:Q9C863]
AT1G31480	1333.15	-0.722342	0.0939183	-7.69118	1.45786e-14	1.75673e-13	5.03968e-14	SGR2	Phospholipase SGR2 [Source:UniProtKB/Swiss-Prot;Acc:Q8W5R2]
AT1G31490	91.4251	1.06451	0.244327	4.35692	1.31908e-05	5.46551e-05	2.11183e-05	NA	HXXXD-type acyl-transferase family protein [Source:UniProtKB/TrEMBL;Acc:Q9C564]
AT1G31540	12329.5	-1.11552	0.0665467	-16.7629	4.55603e-63	6.1212e-61	1.70247e-61	NA	Disease resistance protein (TIR-NBS-LRR class) family [Source:UniProtKB/TrEMBL;Acc:F4I9F1]
AT1G31760	146.132	-1.36098	0.168583	-8.07302	6.85811e-16	9.45863e-15	2.67934e-15	NA	At1g31760 [Source:UniProtKB/TrEMBL;Acc:Q9C504]
AT1G31770	302.754	0.712935	0.128568	5.54521	2.93594e-08	1.78745e-07	5.96417e-08	ABCG14	ABC transporter G family member 14 [Source:UniProtKB/Swiss-Prot;Acc:Q9C6W5]
AT1G31860	1462.03	-0.838157	0.11376	-7.36775	1.73531e-13	1.88413e-12	5.47504e-13	HISN2	Histidine biosynthesis bifunctional protein hisIE, chloroplastic [Source:UniProtKB/Swiss-Prot;Acc:O82768]
AT1G31920	858.366	0.731726	0.0956524	7.64984	2.01235e-14	2.39277e-13	6.87427e-14	PCMP-H11	Pentatricopeptide repeat-containing protein At1g31920 [Source:UniProtKB/Swiss-Prot;Acc:Q9C6T2]
AT1G31970	5052.15	-0.712109	0.0524275	-13.5827	5.06942e-42	2.96216e-40	8.23855e-41	RH5	STRS1 [Source:UniProtKB/TrEMBL;Acc:A0A178W5E1]
AT1G32120	190.728	-0.676478	0.215808	-3.13463	0.00172074	0.0046682	0.00222819	NA	FUNCTIONS IN: molecular_function unknown; INVOLVED IN: biological_process unknown; LOCATED IN: membrane; EXPRESSED IN: 14 plant structures; EXPRESSED DURING: 4 anthesis, C globular stage, F mature embryo stage, petal differentiation and expansion st /.../ expanded cotyledon stage; CONTAINS InterPro DOMAIN/s: Aminotransferase-like, plant mobile domain (InterPro:IPR019557), Protein of unknown funct…
AT1G32160	6815.44	0.522493	0.0624039	8.37276	5.62862e-17	8.51841e-16	2.39304e-16	NA	At1g32160/F3C3_6 [Source:UniProtKB/TrEMBL;Acc:Q9FVR1]
AT1G32170	454.129	-2.49916	0.225218	-11.0966	1.30275e-28	4.17682e-27	1.16168e-27	XTH30	Probable xyloglucan endotransglucosylase/hydrolase protein 30 [Source:UniProtKB/Swiss-Prot;Acc:Q38908]
AT1G32240	281.289	1.09803	0.156835	7.00117	2.53831e-12	2.44545e-11	7.25063e-12	KAN2	Probable transcription factor KAN2 [Source:UniProtKB/Swiss-Prot;Acc:Q9C616]
AT1G32450	499.068	0.800164	0.120445	6.64339	3.06552e-11	2.66949e-10	8.10733e-11	NPF7.3	Protein NRT1/ PTR FAMILY 7.3 [Source:UniProtKB/Swiss-Prot;Acc:Q9LQL2]
AT1G32460	1884.19	-0.688912	0.13045	-5.28104	1.28452e-07	7.13019e-07	2.45336e-07	NA	F5D14.24 protein [Source:UniProtKB/TrEMBL;Acc:Q9LQL1]
AT1G32520	1039.83	0.599376	0.112668	5.31986	1.03847e-07	5.8498e-07	2.00363e-07	NA	Putative uncharacterized protein At1g32520 [Source:UniProtKB/TrEMBL;Acc:Q682Q6]
AT1G32540	995.17	1.49804	0.167144	8.96255	3.17254e-19	5.70133e-18	1.58858e-18	LOL1	lsd one like 1 [Source:TAIR;Acc:AT1G32540]
AT1G32740	56.9904	0.75742	0.326371	2.32073	0.0203014	0.041792	0.0230929	NA	Putative uncharacterized protein [Source:UniProtKB/TrEMBL;Acc:Q8LCK5]
AT1G32780	36.0942	0.931472	0.357726	2.60387	0.00921784	0.0208758	0.0109502	NA	Alcohol dehydrogenase-like 3 [Source:UniProtKB/Swiss-Prot;Acc:A1L4Y2]
AT1G32860	1216.69	1.31961	0.145731	9.05513	1.36401e-19	2.5083e-18	6.98274e-19	NA	Glucan endo-1,3-beta-glucosidase 11 [Source:UniProtKB/Swiss-Prot;Acc:Q8L868]
AT1G32870	1139.47	0.852067	0.103836	8.20591	2.28857e-16	3.28722e-15	9.2639e-16	ANAC13	NAC domain protein 13 [Source:TAIR;Acc:AT1G32870]
AT1G32900	1570.07	1.30005	0.37043	3.50958	0.000448816	0.00139329	0.000622405	GBSS1	Granule-bound starch synthase 1, chloroplastic/amyloplastic [Source:UniProtKB/Swiss-Prot;Acc:Q9MAQ0]
AT1G32928	190.336	-1.19585	0.283267	-4.22165	2.42524e-05	9.56823e-05	3.79108e-05	NA	Avr9/Cf-9 rapidly elicited protein [Source:UniProtKB/TrEMBL;Acc:Q56XA0]
AT1G32940	1053.21	1.08598	0.326048	3.33072	0.000866207	0.00251656	0.00115966	SBT3.5	Subtilisin-like protease SBT3.5 [Source:UniProtKB/Swiss-Prot;Acc:Q9MAP7]
AT1G32960	194.023	1.17106	0.451015	2.5965	0.00941793	0.0212588	0.0111782	SBT3.3	Subtilisin-like protease SBT3.3 [Source:UniProtKB/Swiss-Prot;Acc:Q9MAP5]
AT1G32990	6733.2	-3.04584	0.241379	-12.6185	1.67057e-36	8.0277e-35	2.23272e-35	RPL11	50S ribosomal protein L11, chloroplastic [Source:UniProtKB/Swiss-Prot;Acc:Q9MAP3]
AT1G33030	39.7721	1.02159	0.315574	3.23726	0.00120683	0.00339189	0.00158895	NA	At1g33030 [Source:UniProtKB/TrEMBL;Acc:Q9MAP0]
AT1G33055	10.4619	-2.36225	0.448841	-5.263	1.41723e-07	7.81849e-07	2.69371e-07	NA	Putative uncharacterized protein [Source:UniProtKB/TrEMBL;Acc:Q94K21]
AT1G33170	1013.28	0.640994	0.141176	4.54038	5.61517e-06	2.46553e-05	9.27085e-06	NA	Probable methyltransferase PMT18 [Source:UniProtKB/Swiss-Prot;Acc:Q9C884]
AT1G33240	6183.33	-0.50316	0.054803	-9.18126	4.26079e-20	8.0992e-19	2.25477e-19	AT-GTL1	GT-2-like 1 [Source:TAIR;Acc:AT1G33240]
AT1G33260	261.799	1.18913	0.222572	5.3427	9.1574e-08	5.20906e-07	1.7787e-07	NA	Probable receptor-like protein kinase At1g33260 [Source:UniProtKB/Swiss-Prot;Acc:P0DKI6]
AT1G33390	1425.73	0.531827	0.104008	5.11332	3.16547e-07	1.66715e-06	5.83488e-07	FAS4	FAS4 [Source:UniProtKB/TrEMBL;Acc:A0A178WIP4]
AT1G33475	152.609	-1.22361	0.163707	-7.47441	7.75528e-14	8.73741e-13	2.53118e-13	PHYL1.2	Phytolongin Phyl1.2 [Source:UniProtKB/Swiss-Prot;Acc:Q84WF5]
AT1G33480	376.677	-0.510381	0.179322	-2.84617	0.00442482	0.0108993	0.00547792	ATL58	RING-H2 finger protein ATL58 [Source:UniProtKB/Swiss-Prot;Acc:Q570X5]
AT1G33560	1663.81	-0.54534	0.272142	-2.00388	0.0450833	0.0836916	0.0491257	ADR1	Disease resistance protein ADR1 [Source:UniProtKB/Swiss-Prot;Acc:Q9FW44]
AT1G33610	1548.17	-1.06902	0.178107	-6.00213	1.9475e-09	1.37565e-08	4.3987e-09	NA	Leucine-rich repeat (LRR) family protein [Source:UniProtKB/TrEMBL;Acc:F4HR91]
AT1G33700	377.324	-0.747367	0.132112	-5.65709	1.53957e-08	9.74254e-08	3.20943e-08	NA	Non-lysosomal glucosylceramidase [Source:UniProtKB/TrEMBL;Acc:A0A178WEQ9]
AT1G33720	3779.43	-0.783818	0.155392	-5.04414	4.55573e-07	2.35354e-06	8.30556e-07	CYP76C6	Cytochrome P450, family 76, subfamily C, polypeptide 6 [Source:UniProtKB/TrEMBL;Acc:Q9LQ25]
AT1G33730	23.5725	1.32562	0.432593	3.06435	0.00218144	0.00577915	0.00279497	CYP76C5	Cytochrome P450, family 76, subfamily C, polypeptide 5 [Source:UniProtKB/TrEMBL;Acc:F4HRA1]
AT1G33760	159.477	-2.77462	0.451119	-6.15052	7.72288e-10	5.7169e-09	1.80518e-09	ERF022	Ethylene-responsive transcription factor ERF022 [Source:UniProtKB/Swiss-Prot;Acc:Q9LQ28]
AT1G33770	362.109	-2.25685	0.192122	-11.7469	7.32186e-32	2.81336e-30	7.82471e-31	NA	Protein kinase superfamily protein [Source:UniProtKB/TrEMBL;Acc:Q9LQ29]
AT1G33790	83.3012	-0.87761	0.272928	-3.21553	0.00130203	0.00363209	0.00170735	JAL4	Jacalin-related lectin 4 [Source:UniProtKB/Swiss-Prot;Acc:Q9LQ31]
AT1G33840	94.7951	0.692737	0.213316	3.24747	0.00116436	0.00328187	0.00153561	NA	Protein of unknown function (DUF567) [Source:TAIR;Acc:AT1G33840]
AT1G33930	94.4996	0.611249	0.249089	2.45394	0.0141301	0.0304163	0.0163991	IAN6	Immune-associated nucleotide-binding protein 6 [Source:UniProtKB/Swiss-Prot;Acc:Q9C8V0]
AT1G33960	919.525	1.20208	0.435375	2.76102	0.00576214	0.0138227	0.00703053	AIG1	P-loop containing nucleoside triphosphate hydrolases superfamily protein [Source:TAIR;Acc:AT1G33960]
AT1G33970	5370.75	0.512894	0.0624015	8.21926	2.04754e-16	2.96474e-15	8.34359e-16	IAN9	Immune-associated nucleotide-binding protein 9 [Source:UniProtKB/Swiss-Prot;Acc:F4HT21]
AT1G34110	224.547	0.502109	0.18326	2.73987	0.00614633	0.0146147	0.00746942	NA	Probable LRR receptor-like serine/threonine-protein kinase At1g34110 [Source:UniProtKB/Swiss-Prot;Acc:C0LGF5]
AT1G34355	111.521	-0.609851	0.212763	-2.86634	0.00415248	0.0103146	0.00515587	PS1	FHA domain-containing protein PS1 [Source:UniProtKB/Swiss-Prot;Acc:B7SY83]
AT1G34418	810.631	-0.824195	0.14725	-5.59726	2.17767e-08	1.34909e-07	4.46508e-08	NA	NA
AT1G34460	346.996	0.750039	0.129774	5.77956	7.48966e-09	4.92249e-08	1.59832e-08	CYCB1;5	CYCLIN B1;5 [Source:TAIR;Acc:AT1G34460]
AT1G34570	1506.3	0.511043	0.0867525	5.89082	3.84281e-09	2.61438e-08	8.39975e-09	NA	Essential protein Yae1, N-terminal [Source:UniProtKB/TrEMBL;Acc:F4HV08]
AT1G34630	931.103	-0.573256	0.128287	-4.46854	7.87565e-06	3.37625e-05	1.28333e-05	NA	At1g34630/F12K21.3 [Source:UniProtKB/TrEMBL;Acc:Q8VZG0]
AT1G34760	743.999	-0.684	0.153611	-4.45281	8.47552e-06	3.61693e-05	1.37821e-05	GRF11	general regulatory factor 11 [Source:TAIR;Acc:AT1G34760]
AT1G34844	512.067	0.701994	0.138227	5.07857	3.80289e-07	1.98486e-06	6.96541e-07	NA	NA
AT1G35140	3840.68	-6.47924	0.385815	-16.7936	2.71751e-63	3.70143e-61	1.02947e-61	EXL1	Protein EXORDIUM-like 1 [Source:UniProtKB/Swiss-Prot;Acc:Q9C6E4]
AT1G35350	3501.76	-1.81371	0.137235	-13.2161	7.08806e-40	3.84586e-38	1.06964e-38	PHO1-H8	Phosphate transporter PHO1 homolog 8 [Source:UniProtKB/Swiss-Prot;Acc:Q6R8G2]
AT1G35530	245.585	-1.00316	0.180402	-5.5607	2.68691e-08	1.64547e-07	5.47652e-08	NA	DEAD/DEAH box RNA helicase family protein [Source:UniProtKB/TrEMBL;Acc:F4HYE4]
AT1G35830	47.1505	0.676357	0.279507	2.41982	0.0155282	0.0330328	0.0179173	NA	Putative uncharacterized protein F10O5.2 [Source:UniProtKB/TrEMBL;Acc:Q9C8B9]
AT1G35910	42.7279	1.76339	0.381192	4.62599	3.72817e-06	1.68108e-05	6.23404e-06	TPPD	Probable trehalose-phosphate phosphatase D [Source:UniProtKB/Swiss-Prot;Acc:Q67XC9]
AT1G36180	1255.01	0.664814	0.0781351	8.50852	1.76166e-17	2.76134e-16	7.73526e-17	ACC2	Acetyl-CoA carboxylase 2 [Source:UniProtKB/Swiss-Prot;Acc:F4I1L3]
AT1G36280	797.892	1.06006	0.11932	8.88419	6.4386e-19	1.11939e-17	3.1188e-18	NA	Adenylosuccinate lyase [Source:UniProtKB/TrEMBL;Acc:Q8GUN7]
AT1G36370	17608.9	-3.25618	0.138623	-23.4895	5.22464e-122	3.22458e-119	8.96843e-120	SHM7	Serine hydroxymethyltransferase 7 [Source:UniProtKB/Swiss-Prot;Acc:Q84WV0]
AT1G36390	2002.47	0.534567	0.111274	4.80406	1.55479e-06	7.44236e-06	2.69501e-06	NA	GrpE protein homolog [Source:UniProtKB/TrEMBL;Acc:Q9C8X4]
AT1G36622	65.5877	1.0307	0.449219	2.29442	0.0217661	0.0444781	0.0246569	NA	Putative uncharacterized protein [Source:UniProtKB/TrEMBL;Acc:Q1G3E7]
AT1G36675	98.6962	0.76715	0.275829	2.78126	0.00541491	0.0130691	0.00663043	NA	Glycine-rich protein [Source:UniProtKB/TrEMBL;Acc:F4I389]
AT1G36940	214.531	-0.689426	0.196264	-3.51274	0.00044351	0.00137837	0.000615216	NA	unknown protein; Has 21 Blast hits to 21 proteins in 8 species: Archae - 0; Bacteria - 0; Metazoa - 0; Fungi - 0; Plants - 21; Viruses - 0; Other Eukaryotes - 0 (source: NCBI BLink). [Source:TAIR;Acc:AT1G36940]
AT1G37130	59726.6	-1.57937	0.149512	-10.5635	4.39949e-26	1.24306e-24	3.45728e-25	NIA2	Nitrate reductase [NADH] 2 [Source:UniProtKB/Swiss-Prot;Acc:P11035]
AT1G42540	1376.85	0.656489	0.0838621	7.8282	4.94891e-15	6.29775e-14	1.79435e-14	GLR3.3	Glutamate receptor 3.3 [Source:UniProtKB/Swiss-Prot;Acc:Q9C8E7]
AT1G42550	8963.9	-0.592006	0.0736651	-8.03645	9.24782e-16	1.26136e-14	3.57483e-15	PMI1	Protein PLASTID MOVEMENT IMPAIRED 1 [Source:UniProtKB/Swiss-Prot;Acc:Q9C8E6]
AT1G42990	4482.64	-1.02058	0.274518	-3.71774	0.000201014	0.000665889	0.000288295	BZIP60	bZIP transcription factor 60 [Source:UniProtKB/Swiss-Prot;Acc:Q9C7S0]
AT1G43000	30.4453	-1.60334	0.379598	-4.22378	2.40241e-05	9.48589e-05	3.75752e-05	NA	PLATZ transcription factor family protein [Source:TAIR;Acc:AT1G43000]
AT1G43605	75.8013	-0.800523	0.237021	-3.37744	0.000731649	0.00216189	0.000987942	NA	NA
AT1G43620	4623.8	0.535044	0.0581116	9.20718	3.34816e-20	6.45133e-19	1.79604e-19	UGT80B1	UGT80B1 [Source:UniProtKB/TrEMBL;Acc:A0A178W8M4]
AT1G43650	342.489	-0.696192	0.131269	-5.30353	1.13583e-07	6.35849e-07	2.18228e-07	NA	WAT1-related protein At1g43650 [Source:UniProtKB/Swiss-Prot;Acc:Q6NMB7]
AT1G43790	563.977	0.545806	0.171529	3.182	0.00146259	0.00402932	0.00190606	TED6	At1g43790 [Source:UniProtKB/TrEMBL;Acc:Q8LBX7]
AT1G43860	1538.23	0.765229	0.0778423	9.8305	8.32006e-23	1.89967e-21	5.28959e-22	NA	At1g43860 [Source:UniProtKB/TrEMBL;Acc:Q9MAR2]
AT1G44000	3811.39	0.743439	0.0670796	11.0829	1.51808e-28	4.85933e-27	1.35151e-27	SGRL	Protein STAY-GREEN LIKE, chloroplastic [Source:UniProtKB/Swiss-Prot;Acc:Q94AQ9]
AT1G44100	2324.82	-0.925311	0.112229	-8.24485	1.6537e-16	2.4086e-15	6.7739e-16	AAP5	Amino acid permease 5 [Source:UniProtKB/Swiss-Prot;Acc:Q8GUM3]
AT1G44130	74.1336	1.16948	0.423088	2.76415	0.00570712	0.013704	0.00696958	NA	Eukaryotic aspartyl protease family protein [Source:UniProtKB/TrEMBL;Acc:Q9C6Y5]
AT1G44446	8543.51	1.28013	0.108465	11.8023	3.79946e-32	1.47136e-30	4.09224e-31	CAO	CH1 [Source:UniProtKB/TrEMBL;Acc:A0A178W6L1]
AT1G44608	12.8188	-1.17716	0.440176	-2.67429	0.00748887	0.0173924	0.00900928	NA	Putative uncharacterized protein [Source:UniProtKB/TrEMBL;Acc:Q58G48]
AT1G44740	32.678	-1.06317	0.308138	-3.45031	0.000559947	0.00170138	0.000767795	NA	unknown protein; FUNCTIONS IN: molecular_function unknown; INVOLVED IN: biological_process unknown; LOCATED IN: mitochondrion; EXPRESSED IN: embryo, leaf whorl, flower, seed; EXPRESSED DURING: F mature embryo stage, petal differentiation and expansi /.../ge, E expanded cotyledon stage, D bilateral stage; Has 8 Blast hits to 7 proteins in 3 species: Archae - 0; Bacteria - 0; Metazoa - 0; Fungi - 1…
AT1G44780	400.633	0.683189	0.112926	6.04987	1.44966e-09	1.03961e-08	3.30963e-09	NA	Putative uncharacterized protein [Source:UniProtKB/TrEMBL;Acc:Q5Q0F0]
AT1G44800	299.77	0.866775	0.224204	3.86601	0.000110633	0.000385496	0.000162705	NA	WAT1-related protein At1g44800 [Source:UniProtKB/Swiss-Prot;Acc:Q9LPF1]
AT1G44830	36.0389	-0.811058	0.352401	-2.30152	0.0213624	0.0437345	0.0242295	ERF014	Ethylene-responsive transcription factor ERF014 [Source:UniProtKB/Swiss-Prot;Acc:Q9LPE8]
AT1G44960	743.609	1.03186	0.143487	7.19131	6.41748e-13	6.58417e-12	1.92946e-12	NA	Putative uncharacterized protein At1g44960 [Source:UniProtKB/TrEMBL;Acc:Q9LPD5]
AT1G45110	353.262	-0.536346	0.155002	-3.46026	0.00053966	0.00164607	0.000741458	NA	At1g45110 [Source:UniProtKB/TrEMBL;Acc:Q6NQA0]
AT1G45160	4780.56	0.649116	0.0517511	12.543	4.33981e-36	2.03107e-34	5.64895e-35	NA	Protein kinase superfamily protein [Source:UniProtKB/TrEMBL;Acc:F4HPN1]
AT1G45180	772.881	-1.027	0.114177	-8.99475	2.36779e-19	4.2824e-18	1.19324e-18	NA	F27F5.26 [Source:UniProtKB/TrEMBL;Acc:Q9MAJ1]
AT1G45207	923.531	-0.725233	0.178222	-4.06926	4.7162e-05	0.000177149	7.19814e-05	NA	Remorin family protein [Source:UniProtKB/TrEMBL;Acc:F4HRB5]
AT1G45332	2732.56	-0.602283	0.0883102	-6.82008	9.09883e-12	8.32724e-11	2.49525e-11	MEFG1	Elongation factor G-1, mitochondrial [Source:UniProtKB/Swiss-Prot;Acc:Q9C641]
AT1G45976	1453.08	-0.683539	0.0746817	-9.15271	5.55249e-20	1.0444e-18	2.90752e-19	SBP1	SBP1 [Source:UniProtKB/TrEMBL;Acc:A0A178WK23]
AT1G46480	264.48	-0.582452	0.146369	-3.97934	6.91064e-05	0.000250846	0.00010383	WOX4	WUSCHEL-related homeobox 4 [Source:UniProtKB/Swiss-Prot;Acc:Q6X7J9]
AT1G46768	466.951	0.801166	0.191102	4.19234	2.76093e-05	0.000107913	4.29139e-05	RAP2-1	Ethylene-responsive transcription factor RAP2-1 [Source:UniProtKB/Swiss-Prot;Acc:Q8LC30]
AT1G47210	1071.8	-1.04088	0.117315	-8.87253	7.14997e-19	1.2387e-17	3.45121e-18	CYCA3-2	Cyclin-A3-2 [Source:UniProtKB/Swiss-Prot;Acc:Q9C6A9]
AT1G47278	841.382	-0.504201	0.0905505	-5.56817	2.57428e-08	1.58042e-07	5.25474e-08	NA	Putative uncharacterized protein [Source:UniProtKB/TrEMBL;Acc:Q1G3Z3]
AT1G47340	279.166	0.575199	0.194293	2.96048	0.00307162	0.00788056	0.0038716	NA	F-box protein At1g47340 [Source:UniProtKB/Swiss-Prot;Acc:Q0V7S0]
AT1G47370	227.957	0.631402	0.146194	4.31894	1.56781e-05	6.40288e-05	2.49551e-05	NA	Toll-Interleukin-Resistance (TIR) domain family protein [Source:UniProtKB/TrEMBL;Acc:F4HT77]
AT1G47380	925.544	-1.31127	0.139328	-9.41138	4.89649e-21	1.00213e-19	2.79009e-20	NA	Probable protein phosphatase 2C 12 [Source:UniProtKB/Swiss-Prot;Acc:Q9FX08]
AT1G47655	167.596	-1.587	0.165627	-9.5818	9.53672e-22	2.02527e-20	5.63888e-21	DOF1.6	Dof zinc finger protein DOF1.6 [Source:UniProtKB/Swiss-Prot;Acc:Q9SX97]
AT1G47960	1664.68	-0.550927	0.0997079	-5.52541	3.28724e-08	1.98663e-07	6.63609e-08	C/VIF1	Cell wall / vacuolar inhibitor of fructosidase 1 [Source:UniProtKB/Swiss-Prot;Acc:F4HWQ8]
AT1G47970	2953.76	0.558169	0.052166	10.6999	1.01934e-26	2.98251e-25	8.29516e-26	NA	At1g47970 [Source:UniProtKB/TrEMBL;Acc:Q9C7Y9]
AT1G48060	14.3986	-0.903445	0.388306	-2.32663	0.0199849	0.0412661	0.0227853	NA	F-box and associated interaction domains-containing protein [Source:TAIR;Acc:AT1G48060]
AT1G48100	251.959	1.6754	0.257937	6.49537	8.28303e-11	6.90544e-10	2.11524e-10	NA	Polygalacturonase At1g48100 [Source:UniProtKB/Swiss-Prot;Acc:Q949Z1]
AT1G48120	1117.03	0.567169	0.101065	5.61195	2.00064e-08	1.24865e-07	4.1221e-08	MAIL3	Serine/threonine-protein phosphatase 7 long form homolog [Source:UniProtKB/Swiss-Prot;Acc:Q9LNG5]
AT1G48300	39157.6	-1.02288	0.117127	-8.73307	2.47855e-18	4.11011e-17	1.14698e-17	NA	unknown protein; FUNCTIONS IN: molecular_function unknown; INVOLVED IN: biological_process unknown; LOCATED IN: endomembrane system; EXPRESSED IN: 24 plant structures; EXPRESSED DURING: 15 growth stages; Has 96 Blast hits to 87 proteins in 37 specie /.../hae - 0; Bacteria - 2; Metazoa - 12; Fungi - 2; Plants - 65; Viruses - 0; Other Eukaryotes - 15 (source: NCBI BLink). [Source:TAIR;Acc:AT1G48300]
AT1G48330	456.099	2.98543	0.229023	13.0355	7.68597e-39	4.06965e-37	1.13188e-37	NA	At1g48330 [Source:UniProtKB/TrEMBL;Acc:Q9SX67]
AT1G48370	1651.87	0.604728	0.113832	5.31249	1.0814e-07	6.07098e-07	2.08134e-07	YSL8	Probable metal-nicotianamine transporter YSL8 [Source:UniProtKB/Swiss-Prot;Acc:Q6R3K4]
AT1G48500	27.7481	-0.885067	0.322973	-2.74038	0.00613684	0.0145957	0.00746119	TIFY6A	Protein TIFY 6A [Source:UniProtKB/Swiss-Prot;Acc:Q58G47]
AT1G48540	5375.86	0.604226	0.0620151	9.7432	1.9724e-22	4.39672e-21	1.22423e-21	NA	Outer arm dynein light chain 1 protein [Source:UniProtKB/TrEMBL;Acc:F4HYH4]
AT1G48630	4319.99	-0.509143	0.102047	-4.98928	6.0606e-07	3.07546e-06	1.08972e-06	RACK1B	RACK1B_AT [Source:UniProtKB/TrEMBL;Acc:A0A178W908]
AT1G48745	319.994	-1.05558	0.175565	-6.01244	1.8275e-09	1.29422e-08	4.13306e-09	NA	Putative uncharacterized protein [Source:UniProtKB/TrEMBL;Acc:Q1G3E1]
AT1G48750	1121.73	-0.944091	0.116033	-8.13639	4.07225e-16	5.71236e-15	1.61514e-15	NA	Bifunctional inhibitor/lipid-transfer protein/seed storage 2S albumin superfamily protein [Source:UniProtKB/TrEMBL;Acc:Q94AQ3]
AT1G48960	470.848	-0.946885	0.135939	-6.96551	3.27226e-12	3.12208e-11	9.26522e-12	NA	Adenine nucleotide alpha hydrolases-like superfamily protein [Source:UniProtKB/TrEMBL;Acc:Q67Y32]
AT1G49000	114.689	-1.06016	0.366874	-2.88972	0.0038559	0.00966175	0.00480718	NA	At1g49000 [Source:UniProtKB/TrEMBL;Acc:Q9M9A2]
AT1G49010	1054.75	1.36257	0.203958	6.68067	2.37859e-11	2.09439e-10	6.34252e-11	NA	At1g49010 [Source:UniProtKB/TrEMBL;Acc:Q9M9A3]
AT1G49130	1072.95	-1.03678	0.160844	-6.44585	1.14952e-10	9.37369e-10	2.88721e-10	NA	B-box type zinc finger protein with CCT domain-containing protein [Source:UniProtKB/TrEMBL;Acc:F4I1N0]
AT1G49160	475.455	-0.931219	0.13013	-7.15605	8.30369e-13	8.38435e-12	2.46686e-12	WNK7	Protein kinase superfamily protein [Source:TAIR;Acc:AT1G49160]
AT1G49200	397.352	-1.51584	0.176064	-8.60963	7.32982e-18	1.18368e-16	3.30293e-17	ATL75	RING-H2 finger protein ATL75 [Source:UniProtKB/Swiss-Prot;Acc:Q94BY6]
AT1G49210	65.6585	-1.57314	0.344631	-4.5647	5.00206e-06	2.21313e-05	8.29099e-06	ATL76	E3 ubiquitin-protein ligase ATL76 [Source:UniProtKB/Swiss-Prot;Acc:Q6NML0]
AT1G49230	1441.4	0.706811	0.120064	5.88695	3.9338e-09	2.67169e-08	8.58498e-09	ATL78	RING-H2 finger protein ATL78 [Source:UniProtKB/Swiss-Prot;Acc:Q6NQG7]
AT1G49470	821.38	0.693451	0.124012	5.5918	2.24724e-08	1.39001e-07	4.60601e-08	NA	At1g49470 [Source:UniProtKB/TrEMBL;Acc:Q9XIB3]
AT1G49480	3847.41	-0.702465	0.0938987	-7.48109	7.37083e-14	8.33756e-13	2.41431e-13	REM19	B3 domain-containing protein REM19 [Source:UniProtKB/Swiss-Prot;Acc:Q9XIB5]
AT1G49500	11303.1	-1.60122	0.0944057	-16.9611	1.59457e-64	2.23353e-62	6.21205e-63	NA	At1g49500/F13F21_6 [Source:UniProtKB/TrEMBL;Acc:Q9XIB7]
AT1G49560	959.665	1.65555	0.110552	14.9753	1.06424e-50	8.79441e-49	2.44596e-49	HHO6	Transcription factor HHO6 [Source:UniProtKB/Swiss-Prot;Acc:Q9FX84]
AT1G49600	6616.92	-0.948918	0.0905285	-10.482	1.04537e-25	2.91199e-24	8.09902e-25	ATRBP47A	RNA-binding protein 47A [Source:TAIR;Acc:AT1G49600]
AT1G49620	103.875	-0.653648	0.200512	-3.25989	0.00111454	0.00315315	0.00147203	KRP7	Cyclin-dependent kinase inhibitor family protein [Source:TAIR;Acc:AT1G49620]
AT1G49650	1754.62	0.807655	0.131305	6.15101	7.69931e-10	5.70587e-09	1.80121e-09	CXE4	Probable carboxylesterase 4 [Source:UniProtKB/Swiss-Prot;Acc:Q9FX93]
AT1G49720	3789.38	1.29215	0.0804775	16.0561	5.18461e-58	5.75259e-56	1.59995e-56	ABF1	Abscisic acid responsive element-binding factor 1 [Source:UniProtKB/TrEMBL;Acc:F4I3C9]
AT1G49780	883.221	-0.744651	0.1038	-7.17393	7.28739e-13	7.41122e-12	2.17671e-12	PUB26	U-box domain-containing protein 26 [Source:UniProtKB/Swiss-Prot;Acc:Q9FXA4]
AT1G49840	1061.26	-1.65438	0.163026	-10.148	3.38364e-24	8.44842e-23	2.3527e-23	NA	Glutamyl-tRNA (Gln) amidotransferase subunit A (DUF620) [Source:UniProtKB/TrEMBL;Acc:Q9C6D0]
AT1G49880	435.964	-0.54185	0.104	-5.21008	1.88758e-07	1.02276e-06	3.53752e-07	ERV1	FAD-linked sulfhydryl oxidase ERV1 [Source:UniProtKB/Swiss-Prot;Acc:Q8GXX0]
AT1G49900	9.3827	1.10676	0.425066	2.60374	0.00922134	0.020878	0.010952	NA	C2H2 type zinc finger transcription factor family [Source:UniProtKB/TrEMBL;Acc:Q9C538]
AT1G49975	2251.23	0.831815	0.104673	7.94683	1.91348e-15	2.52278e-14	7.16968e-15	NA	At1g49975 [Source:UniProtKB/TrEMBL;Acc:Q8LFL5]
AT1G50040	1187.79	-4.71853	0.277077	-17.0297	4.94498e-65	7.12871e-63	1.98268e-63	NA	F2J10.8 protein [Source:UniProtKB/TrEMBL;Acc:Q9LPM5]
AT1G50260	768.978	0.577871	0.0923913	6.2546	3.98534e-10	3.06169e-09	9.5854e-10	NTMC2TYPE5.1	At1g50260 [Source:UniProtKB/TrEMBL;Acc:Q8L626]
AT1G50400	57.9384	-0.653495	0.278589	-2.34573	0.0189896	0.0394577	0.0216841	TOM40-2	Probable mitochondrial import receptor subunit TOM40-2 [Source:UniProtKB/Swiss-Prot;Acc:Q9SX55]
AT1G50420	545.218	0.810419	0.1034	7.83768	4.58962e-15	5.85184e-14	1.66738e-14	SCL3	Scarecrow-like protein 3 [Source:UniProtKB/Swiss-Prot;Acc:Q9LPR8]
AT1G50460	1464.54	-1.23569	0.0809053	-15.2733	1.1523e-52	1.00698e-50	2.80069e-51	HKL1	Hexokinase-3 [Source:UniProtKB/Swiss-Prot;Acc:Q9LPS1]
AT1G50490	587.132	-0.675924	0.136876	-4.93821	7.88438e-07	3.93721e-06	1.40522e-06	UBC20	Ubiquitin-conjugating enzyme E2 20 [Source:UniProtKB/Swiss-Prot;Acc:Q8L7T3]
AT1G50520	150.418	0.886218	0.220456	4.01993	5.8216e-05	0.000214229	8.80211e-05	CYP705A27	Cytochrome P450, family 705, subfamily A, polypeptide 27 [Source:UniProtKB/TrEMBL;Acc:F4I6I6]
AT1G50590	252.294	-1.90239	0.216942	-8.76913	1.8005e-18	3.01099e-17	8.3957e-18	NA	Pirin-like protein At1g50590 [Source:UniProtKB/Swiss-Prot;Acc:Q9LPS9]
AT1G50740	2284.73	-0.753944	0.090914	-8.29294	1.10481e-16	1.62957e-15	4.58015e-16	FAX5	Protein FATTY ACID EXPORT 5 [Source:UniProtKB/Swiss-Prot;Acc:Q9C6T7]
AT1G50900	8976.38	0.776535	0.0977803	7.94163	1.99536e-15	2.62722e-14	7.47137e-15	LTD	Protein LHCP TRANSLOCATION DEFECT [Source:UniProtKB/Swiss-Prot;Acc:Q8VY88]
AT1G50950	310.171	1.14547	0.153749	7.45023	9.31792e-14	1.03971e-12	3.01433e-13	NA	Thioredoxin protein with domain of unknown function (DUF1692) [Source:TAIR;Acc:AT1G50950]
AT1G51080	1135.38	1.19153	0.120037	9.92636	3.19708e-23	7.5259e-22	2.09565e-22	NA	At1g51080 [Source:UniProtKB/TrEMBL;Acc:Q9C683]
AT1G51090	4950.24	1.40473	0.128764	10.9093	1.0405e-27	3.17129e-26	8.8202e-27	NA	Heavy metal transport/detoxification superfamily protein [Source:UniProtKB/TrEMBL;Acc:Q9C684]
AT1G51100	1435.11	1.09494	0.128021	8.55278	1.20155e-17	1.9076e-16	5.33556e-17	NA	CRR41 [Source:UniProtKB/TrEMBL;Acc:A0A178W725]
AT1G51130	312.993	-0.705456	0.154062	-4.57903	4.67142e-06	2.07467e-05	7.75465e-06	NSE4A	Non-structural maintenance of chromosomes element 4 homolog A [Source:UniProtKB/Swiss-Prot;Acc:Q9C689]
AT1G51140	4222.71	-0.688097	0.121734	-5.65247	1.58155e-08	9.99217e-08	3.29194e-08	BHLH122	Transcription factor bHLH122 [Source:UniProtKB/Swiss-Prot;Acc:Q9C690]
AT1G51350	1981.98	0.612098	0.0622374	9.8349	7.96463e-23	1.82062e-21	5.06949e-22	NA	ARM repeat superfamily protein [Source:UniProtKB/TrEMBL;Acc:Q8RWE7]
AT1G51380	166.142	-0.810871	0.173665	-4.66917	3.02425e-06	1.38711e-05	5.1083e-06	RH34	DEAD-box ATP-dependent RNA helicase 34 [Source:UniProtKB/Swiss-Prot;Acc:Q9C8J1]
AT1G51400	40181.2	0.871781	0.0892609	9.76666	1.56525e-22	3.51693e-21	9.79265e-22	NA	At1g51400/F5D21_10 [Source:UniProtKB/TrEMBL;Acc:Q9SYE2]
AT1G51405	83.2081	-0.575289	0.234124	-2.4572	0.0140024	0.0301723	0.0162645	NA	Myosin-like protein [Source:UniProtKB/TrEMBL;Acc:F4I9I6]
AT1G51440	365.612	0.969171	0.191717	5.0552	4.29929e-07	2.2263e-06	7.85629e-07	NA	Phospholipase A1-Igamma3, chloroplastic [Source:UniProtKB/Swiss-Prot;Acc:Q9C8J6]
AT1G51460	75.8292	0.627376	0.272084	2.30581	0.021121	0.0432897	0.0239656	ABCG13	ABC transporter G family member 13 [Source:UniProtKB/Swiss-Prot;Acc:Q9C8J8]
AT1G51550	607.02	0.677449	0.179813	3.76753	0.00016487	0.000555284	0.000238387	NA	F-box/kelch-repeat protein At1g51550 [Source:UniProtKB/Swiss-Prot;Acc:Q9C8K7]
AT1G51610	5124.4	1.26222	0.0613433	20.5764	4.46895e-94	1.40098e-91	3.8965e-92	MTPC4	Metal tolerance protein C4 [Source:UniProtKB/Swiss-Prot;Acc:Q8H1G3]
AT1G51620	419.011	-1.67454	0.219028	-7.64532	2.08434e-14	2.47539e-13	7.11577e-14	NA	Protein kinase superfamily protein [Source:UniProtKB/TrEMBL;Acc:Q9C8H4]
AT1G51640	17.1043	0.959903	0.375347	2.55738	0.0105465	0.0234802	0.0124344	ATEXO70G2	Exocyst subunit exo70 family protein G2 [Source:UniProtKB/TrEMBL;Acc:Q9C8H6]
AT1G51670	41.7018	-1.17236	0.343792	-3.41009	0.000649416	0.00194333	0.000883855	HTT5	Protein HEAT-INDUCED TAS1 TARGET 5 [Source:UniProtKB/Swiss-Prot;Acc:Q8RY97]
AT1G51700	2298.99	-0.577021	0.266829	-2.16251	0.0305789	0.0597916	0.0339676	DOF1.7	Dof zinc finger protein DOF1.7 [Source:UniProtKB/Swiss-Prot;Acc:O82155]
AT1G51745	1087.41	-0.696986	0.0982204	-7.09614	1.28294e-12	1.27008e-11	3.74851e-12	NA	Tudor/PWWP/MBT superfamily protein [Source:TAIR;Acc:AT1G51745]
AT1G51800	413.272	0.966414	0.400587	2.4125	0.0158437	0.0336212	0.0182605	IOS1	LRR receptor-like serine/threonine-protein kinase IOS1 [Source:UniProtKB/Swiss-Prot;Acc:Q9C8I6]
AT1G51860	219.694	1.2375	0.438422	2.82262	0.00476333	0.0116531	0.00587316	NA	Probable LRR receptor-like serine/threonine-protein kinase At1g51860 [Source:UniProtKB/Swiss-Prot;Acc:C0LGG4]
AT1G51890	539.876	0.912436	0.450803	2.02403	0.0429676	0.0802392	0.0469413	NA	Leucine-rich repeat protein kinase family protein [Source:TAIR;Acc:AT1G51890]
AT1G51950	1937.96	-0.791233	0.0871421	-9.07979	1.08781e-19	2.01163e-18	5.60013e-19	IAA18	Auxin-responsive protein IAA18 [Source:UniProtKB/Swiss-Prot;Acc:O24408]
AT1G52080	235.981	0.618832	0.129522	4.77783	1.77197e-06	8.43084e-06	3.05891e-06	AR791	Actin binding protein family [Source:UniProtKB/TrEMBL;Acc:Q9SAU9]
AT1G52160	1082.28	0.513187	0.0703437	7.29542	2.97718e-13	3.16466e-12	9.22372e-13	TRZ3	tRNase Z TRZ3, mitochondrial [Source:UniProtKB/Swiss-Prot;Acc:Q8VYS2]
AT1G52220	19732	0.589297	0.0825829	7.13583	9.6207e-13	9.64512e-12	2.84274e-12	CURT1C	CURT1C [Source:UniProtKB/TrEMBL;Acc:A0A178WBD4]
AT1G52230	40309.1	1.12146	0.0581205	19.2955	5.86059e-83	1.42897e-80	3.97435e-81	PSAH2	Photosystem I reaction center subunit VI-2, chloroplastic [Source:UniProtKB/Swiss-Prot;Acc:Q9SUI6]
AT1G52245	44.9929	0.59486	0.296157	2.00859	0.0445803	0.0829059	0.0486258	NA	At1g52250 [Source:UniProtKB/TrEMBL;Acc:Q9M810]
AT1G52300	10621	-0.531952	0.0817081	-6.5104	7.4952e-11	6.2765e-10	1.92072e-10	RPL37B	60S ribosomal protein L37-2 [Source:UniProtKB/Swiss-Prot;Acc:Q43292]
AT1G52700	166.207	1.07304	0.236155	4.54381	5.52466e-06	2.42795e-05	9.1269e-06	NA	Alpha/beta-Hydrolases superfamily protein [Source:UniProtKB/TrEMBL;Acc:A0A1P8AQT5]
AT1G52750	129.01	-1.44113	0.231448	-6.22659	4.76692e-10	3.61963e-09	1.13698e-09	NA	Alpha/beta-Hydrolases superfamily protein [Source:UniProtKB/TrEMBL;Acc:F4IEK5]
AT1G52800	259.783	0.727664	0.177088	4.10905	3.97288e-05	0.00015098	6.09582e-05	NA	2-oxoglutarate (2OG) and Fe(II)-dependent oxygenase superfamily protein [Source:UniProtKB/TrEMBL;Acc:Q9C938]
AT1G52825	315.466	0.632987	0.120884	5.23631	1.6382e-07	8.94756e-07	3.09231e-07	NA	At1g52821 [Source:UniProtKB/TrEMBL;Acc:Q8GXZ7]
AT1G52830	235.836	-1.38617	0.163371	-8.4848	2.16096e-17	3.3579e-16	9.41329e-17	IAA6	Auxin-responsive protein [Source:UniProtKB/TrEMBL;Acc:A0A178W781]
AT1G52855	125.773	1.69096	0.338197	4.99991	5.73559e-07	2.92255e-06	1.03433e-06	NA	At1g52855 [Source:UniProtKB/TrEMBL;Acc:Q8LC41]
AT1G52880	628.8	1.09791	0.133646	8.21506	2.1206e-16	3.06378e-15	8.62211e-16	NAC018	NARS2 [Source:UniProtKB/TrEMBL;Acc:A0A178W6K4]
AT1G52890	453.026	1.0873	0.231558	4.69561	2.65812e-06	1.23004e-05	4.51347e-06	NAC019	NAC domain-containing protein 19 [Source:UniProtKB/Swiss-Prot;Acc:Q9C932]
AT1G52920	91.353	-0.526514	0.207132	-2.54192	0.0110244	0.0244232	0.0129673	GCR2	LanC-like protein GCR2 [Source:UniProtKB/Swiss-Prot;Acc:F4IEM5]
AT1G52930	1502.17	-0.789995	0.0741153	-10.659	1.58288e-26	4.56378e-25	1.26931e-25	BRIX1-2	Ribosome biogenesis protein BRX1 homolog 2 [Source:UniProtKB/Swiss-Prot;Acc:Q9C928]
AT1G53025	375.102	0.627211	0.13356	4.69611	2.65161e-06	1.22817e-05	4.50519e-06	NA	Ubiquitin-conjugating enzyme family protein [Source:TAIR;Acc:AT1G53025]
AT1G53035	672.12	1.81104	0.151173	11.9799	4.53061e-33	1.81133e-31	5.03779e-32	NA	unknown protein; FUNCTIONS IN: molecular_function unknown; INVOLVED IN: biological_process unknown; LOCATED IN: endomembrane system; EXPRESSED IN: 23 plant structures; EXPRESSED DURING: 13 growth stages; BEST Arabidopsis thaliana protein match is: u /.../ protein (TAIR:AT3G15358.1); Has 49 Blast hits to 49 proteins in 9 species: Archae - 0; Bacteria - 0; Metazoa - 0; Fungi - 0; Plants - 49; Virus…
AT1G53040	1703.61	0.932436	0.0925067	10.0797	6.79603e-24	1.66322e-22	4.63159e-23	NA	Putative tRNA (Met) cytidine acetyltransferase [Source:UniProtKB/TrEMBL;Acc:Q0WNW2]
AT1G53070	553.332	-0.578846	0.111135	-5.2085	1.90371e-07	1.03122e-06	3.56653e-07	NA	Lectin-like protein At1g53070 [Source:UniProtKB/Swiss-Prot;Acc:Q9LNN2]
AT1G53100	914.173	1.20202	0.199788	6.01647	1.78263e-09	1.26552e-08	4.03959e-09	NA	At1g53100 [Source:UniProtKB/TrEMBL;Acc:Q6DBE8]
AT1G53110	861.894	1.48944	0.109993	13.5413	8.92087e-42	5.16678e-40	1.43702e-40	PPI4	Proton pump-interactor 4 [Source:UniProtKB/Swiss-Prot;Acc:Q8VZN4]
AT1G53163	80.5637	-2.98518	0.278268	-10.7277	7.54366e-27	2.22369e-25	6.18468e-26	NA	F12M16.3 [Source:UniProtKB/TrEMBL;Acc:Q9MAI8]
AT1G53165	1964.3	-0.547043	0.0707159	-7.73579	1.02764e-14	1.25983e-13	3.60462e-14	ATMAP4K ALPHA1	Protein kinase superfamily protein [Source:UniProtKB/TrEMBL;Acc:F4HPR9]
AT1G53170	1963.02	-0.935339	0.263248	-3.55307	0.000380766	0.00119728	0.000531525	ERF8	Ethylene-responsive transcription factor 8 [Source:UniProtKB/Swiss-Prot;Acc:Q9MAI5]
AT1G53180	58.3434	-0.835971	0.255351	-3.27381	0.0010611	0.00302013	0.0014072	NA	unknown protein; FUNCTIONS IN: molecular_function unknown; INVOLVED IN: biological_process unknown; LOCATED IN: cellular_component unknown; EXPRESSED IN: 13 plant structures; EXPRESSED DURING: 6 growth stages; BEST Arabidopsis thaliana protein match /.../nknown protein (TAIR:AT3G15115.1); Has 58 Blast hits to 56 proteins in 22 species: Archae - 0; Bacteria - 0; Metazoa - 6; Fungi - 4; Plants - 29…
AT1G53200	734.957	-0.572479	0.111184	-5.14892	2.61984e-07	1.39391e-06	4.86175e-07	NA	unknown protein; Has 21 Blast hits to 21 proteins in 9 species: Archae - 0; Bacteria - 2; Metazoa - 0; Fungi - 0; Plants - 19; Viruses - 0; Other Eukaryotes - 0 (source: NCBI BLink). [Source:TAIR;Acc:AT1G53200]
AT1G53330	401.133	-0.559862	0.133398	-4.19692	2.70574e-05	0.000105987	4.21038e-05	NA	Putative pentatricopeptide repeat-containing protein At1g53330 [Source:UniProtKB/Swiss-Prot;Acc:Q9MAG8]
AT1G53340	31.8238	-1.23525	0.336197	-3.67418	0.000238615	0.000780369	0.00034071	NA	Cysteine/Histidine-rich C1 domain family protein [Source:TAIR;Acc:AT1G53340]
AT1G53345	136.51	-0.676223	0.19667	-3.43837	0.000585235	0.00176977	0.00080127	NA	unknown protein; INVOLVED IN: biological_process unknown; LOCATED IN: endomembrane system; EXPRESSED IN: 8 plant structures; EXPRESSED DURING: 4 anthesis, F mature embryo stage, petal differentiation and expansion stage, E expanded cotyledon stage, /.../teral stage; BEST Arabidopsis thaliana protein match is: unknown protein (TAIR:AT5G09580.1); Has 201 Blast hits to 201 proteins in 75 species: Ar…
AT1G53380	1614.75	-0.535558	0.0846393	-6.32753	2.49111e-10	1.96561e-09	6.10877e-10	NA	At1g53380 [Source:UniProtKB/TrEMBL;Acc:Q9MAG4]
AT1G53430	5460.24	-0.822777	0.14313	-5.74845	9.00633e-09	5.85886e-08	1.90863e-08	NA	Probable LRR receptor-like serine/threonine-protein kinase At1g53430 [Source:UniProtKB/Swiss-Prot;Acc:C0LGG8]
AT1G53470	79.6795	0.734573	0.308934	2.37777	0.0174179	0.0366078	0.0199868	MSL4	Mechanosensitive ion channel protein 4 [Source:UniProtKB/Swiss-Prot;Acc:Q9LPG3]
AT1G53480	1996.07	-0.688127	0.0599251	-11.4831	1.60377e-30	5.78002e-29	1.60758e-29	MRD1	Mto 1 responding down 1 [Source:UniProtKB/TrEMBL;Acc:Q9LPG4]
AT1G53500	3548.62	0.50593	0.0738064	6.85482	7.14005e-12	6.60188e-11	1.97385e-11	RHM2	RHM2 [Source:UniProtKB/TrEMBL;Acc:A0A178W591]
AT1G53633	104.432	-0.657772	0.216149	-3.04314	0.00234124	0.00615542	0.00298594	NA	unknown protein; FUNCTIONS IN: molecular_function unknown; INVOLVED IN: biological_process unknown; LOCATED IN: cellular_component unknown; Has 5 Blast hits to 5 proteins in 2 species: Archae - 0; Bacteria - 0; Metazoa - 2; Fungi - 0; Plants - 3; Vi /.../- 0; Other Eukaryotes - 0 (source: NCBI BLink). [Source:TAIR;Acc:AT1G53633]
AT1G53650	697.595	0.57752	0.100056	5.77196	7.83564e-09	5.1311e-08	1.66826e-08	CID8	Polyadenylate-binding protein-interacting protein 8 [Source:UniProtKB/Swiss-Prot;Acc:Q9C8M0]
AT1G53690	92.1653	-0.638633	0.274346	-2.32784	0.0199207	0.0411456	0.022721	NA	DNA directed RNA polymerase, 7 kDa subunit [Source:TAIR;Acc:AT1G53690]
AT1G53700	30.2595	1.4291	0.40397	3.53765	0.00040371	0.00126419	0.000561981	WAG1	Serine/threonine-protein kinase WAG1 [Source:UniProtKB/Swiss-Prot;Acc:Q9C8M5]
AT1G53730	3227.67	-0.634775	0.0633762	-10.016	1.29663e-23	3.14215e-22	8.7499e-23	SRF6	STRUBBELIG-receptor family 6 [Source:UniProtKB/TrEMBL;Acc:A8MQH3]
AT1G53887	52.8941	1.35231	0.400544	3.37619	0.000734961	0.0021707	0.000991683	NA	Putative uncharacterized protein [Source:UniProtKB/TrEMBL;Acc:Q0WN95]
AT1G53910	4772.65	0.729004	0.135361	5.38564	7.21872e-08	4.16992e-07	1.41515e-07	RAP2-12	Ethylene-responsive transcription factor RAP2-12 [Source:UniProtKB/Swiss-Prot;Acc:Q9SSA8]
AT1G53920	419.757	0.69267	0.241453	2.86876	0.00412081	0.0102463	0.00512002	GLIP5	GLIP5 [Source:UniProtKB/TrEMBL;Acc:A0A178WKF5]
AT1G54010	44.8713	1.06647	0.351381	3.03508	0.00240472	0.00630675	0.00306335	GLL23	Inactive GDSL esterase/lipase-like protein 23 [Source:UniProtKB/Swiss-Prot;Acc:Q8W4H8]
AT1G54110	317.858	0.724864	0.126636	5.724	1.04042e-08	6.70418e-08	2.18967e-08	NA	Membrane fusion protein Use1 [Source:TAIR;Acc:AT1G54110]
AT1G54130	7780.19	0.633266	0.0714027	8.86894	7.38477e-19	1.27714e-17	3.55829e-18	RSH3	Probable GTP diphosphokinase RSH3, chloroplastic [Source:UniProtKB/Swiss-Prot;Acc:Q9SYH1]
AT1G54160	346.179	0.771316	0.195581	3.94372	8.02278e-05	0.000286839	0.000119623	NFYA5	Nuclear transcription factor Y subunit A-5 [Source:UniProtKB/Swiss-Prot;Acc:Q9SYH4]
AT1G54217	286.507	0.574891	0.139366	4.12504	3.70676e-05	0.000141712	5.70503e-05	NA	Ribosomal protein L18ae family [Source:UniProtKB/TrEMBL;Acc:F4HV88]
AT1G54260	702.447	0.58877	0.131918	4.46314	8.07662e-06	3.45641e-05	1.31451e-05	NA	Winged-helix DNA-binding transcription factor family protein [Source:UniProtKB/TrEMBL;Acc:F4HV94]
AT1G54385	132.502	0.696354	0.191644	3.63358	0.000279519	0.000901307	0.000395926	SINE1	Protein SINE1 [Source:UniProtKB/Swiss-Prot;Acc:Q5XVI1]
AT1G54460	1821.31	-0.551641	0.0697539	-7.90839	2.60749e-15	3.40145e-14	9.67766e-15	WDL2	Protein WVD2-like 2 [Source:UniProtKB/Swiss-Prot;Acc:Q9ASW8]
AT1G54575	459.103	0.841621	0.357554	2.35383	0.0185811	0.0387351	0.0212372	NA	unknown protein; Has 35333 Blast hits to 34131 proteins in 2444 species: Archae - 798; Bacteria - 22429; Metazoa - 974; Fungi - 991; Plants - 531; Viruses - 0; Other Eukaryotes - 9610 (source: NCBI BLink). [Source:TAIR;Acc:AT1G54575]
AT1G54710	1607.87	0.689824	0.0707018	9.75681	1.72495e-22	3.86256e-21	1.0755e-21	ATG18H	Autophagy-related protein 18h [Source:UniProtKB/Swiss-Prot;Acc:Q8H1Q5]
AT1G54740	1624.86	-2.82674	0.127468	-22.1762	5.83427e-109	2.61879e-106	7.28356e-107	NA	Protein of unknown function (DUF3049) [Source:TAIR;Acc:AT1G54740]
AT1G54780	43755.7	0.873621	0.0822475	10.6219	2.35839e-26	6.74069e-25	1.87476e-25	TLP18.3	TLP18.3 [Source:UniProtKB/TrEMBL;Acc:A0A178WHT4]
AT1G54820	2361.09	0.881544	0.125706	7.01275	2.33686e-12	2.25687e-11	6.69258e-12	NA	Protein kinase superfamily protein [Source:UniProtKB/TrEMBL;Acc:F4HYK7]
AT1G55050	77.389	0.677615	0.233998	2.89581	0.00378182	0.00949663	0.00472126	NA	unknown protein; FUNCTIONS IN: molecular_function unknown; INVOLVED IN: biological_process unknown; LOCATED IN: cellular_component unknown; EXPRESSED IN: cultured cell; BEST Arabidopsis thaliana protein match is: unknown protein (TAIR:AT1G09040.1); /.../40 Blast hits to 1999 proteins in 271 species: Archae - 0; Bacteria - 138; Metazoa - 960; Fungi - 166; Plants - 162; Viruses - 14; Other Eukaryot…
AT1G55175	35.711	0.730079	0.286707	2.54643	0.010883	0.0241532	0.0128119	NA	FUNCTIONS IN: molecular_function unknown; INVOLVED IN: biological_process unknown; LOCATED IN: cellular_component unknown; BEST Arabidopsis thaliana protein match is: GYF domain-containing protein (TAIR:AT1G24300.2); Has 10 Blast hits to 10 proteins /.../species: Archae - 0; Bacteria - 0; Metazoa - 0; Fungi - 0; Plants - 10; Viruses - 0; Other Eukaryotes - 0 (source: NCBI BLink). [Source:TAIR;Acc…
AT1G55200	32.7218	1.31538	0.343937	3.82447	0.000131055	0.00045051	0.000191306	NA	Kinase with adenine nucleotide alpha hydrolases-like domain-containing protein [Source:UniProtKB/TrEMBL;Acc:Q9C890]
AT1G55205	117.007	-0.639421	0.229289	-2.78871	0.00529185	0.0128002	0.00649277	NA	unknown protein; FUNCTIONS IN: molecular_function unknown; INVOLVED IN: biological_process unknown; LOCATED IN: chloroplast; BEST Arabidopsis thaliana protein match is: unknown protein (TAIR:AT3G13674.1); Has 137 Blast hits to 137 proteins in 11 spe /.../Archae - 0; Bacteria - 0; Metazoa - 0; Fungi - 0; Plants - 137; Viruses - 0; Other Eukaryotes - 0 (source: NCBI BLink). [Source:TAIR;Acc:AT1G552…
AT1G55210	4983.73	0.907717	0.307088	2.95589	0.0031177	0.00798943	0.00392697	DIR20	Dirigent protein 20 [Source:UniProtKB/Swiss-Prot;Acc:Q9C891]
AT1G55265	1539.93	0.50338	0.175369	2.8704	0.00409953	0.0101998	0.00509703	NA	At1g55265 [Source:UniProtKB/TrEMBL;Acc:Q8LEJ7]
AT1G55320	602.471	-0.526449	0.190821	-2.75887	0.00580017	0.0139065	0.00707221	AAE18	AAE18 [Source:UniProtKB/TrEMBL;Acc:A0A178WMT3]
AT1G55330	2925.5	-0.909917	0.105796	-8.60064	7.9271e-18	1.27388e-16	3.55748e-17	AGP21	ATAGP21 [Source:UniProtKB/TrEMBL;Acc:A0A178W6X6]
AT1G55360	5719.41	-0.685145	0.134868	-5.08013	3.77171e-07	1.96963e-06	6.91062e-07	NA	At1g55360 [Source:UniProtKB/TrEMBL;Acc:Q9C8A7]
AT1G55390	20.5756	-2.60703	0.401289	-6.49662	8.21429e-11	6.85392e-10	2.09963e-10	NA	Cysteine/Histidine-rich C1 domain family protein [Source:UniProtKB/TrEMBL;Acc:Q9C6G8]
AT1G55450	19154.3	-1.25819	0.098715	-12.7457	3.29628e-37	1.62754e-35	4.52662e-36	NA	S-adenosyl-L-methionine-dependent methyltransferases superfamily protein [Source:UniProtKB/TrEMBL;Acc:F4I0B5]
AT1G55530	2756.94	-0.664461	0.0685951	-9.68671	3.43419e-22	7.51111e-21	2.09136e-21	NA	At1g55530/T5A14_7 [Source:UniProtKB/TrEMBL;Acc:Q9ZVU8]
AT1G55550	477.635	0.882835	0.0959343	9.2025	3.49719e-20	6.70577e-19	1.86687e-19	KIN14T	Kinesin-like protein KIN-14T [Source:UniProtKB/Swiss-Prot;Acc:F4I1T9]
AT1G55670	181035	0.605372	0.0628395	9.63363	5.7656e-22	1.24585e-20	3.46883e-21	PSAG	Photosystem I reaction center subunit V, chloroplastic [Source:UniProtKB/Swiss-Prot;Acc:Q9S7N7]
AT1G55850	5797.41	-1.06732	0.0854791	-12.4863	8.86478e-36	4.06217e-34	1.1298e-34	CSLE1	Cellulose synthase-like protein E1 [Source:UniProtKB/Swiss-Prot;Acc:Q8VZK9]
AT1G55865	45.6807	0.79874	0.264557	3.01916	0.00253476	0.00660965	0.00321706	NA	Ubiquitin-protein ligase (Fragment) [Source:UniProtKB/TrEMBL;Acc:A0A1P8APV7]
AT1G55920	1143.58	1.29642	0.125942	10.2938	7.51369e-25	1.94489e-23	5.41636e-24	SAT1	Serine acetyltransferase 1, chloroplastic [Source:UniProtKB/Swiss-Prot;Acc:Q42588]
AT1G56010	1324.37	1.13822	0.291862	3.89985	9.62524e-05	0.000339765	0.000142472	NAC021	NAC domain-containing protein 21/22 [Source:UniProtKB/Swiss-Prot;Acc:Q84TE6]
AT1G56080	82.6111	-0.579696	0.243919	-2.37659	0.0174734	0.0367088	0.0200462	NA	At1g56080 [Source:UniProtKB/TrEMBL;Acc:Q0IGM5]
AT1G56110	6615.71	-0.62569	0.0846511	-7.3914	1.45294e-13	1.59243e-12	4.62666e-13	NOP56	At1g56110/T6H22_9 [Source:UniProtKB/TrEMBL;Acc:Q9SGT7]
AT1G56150	2175.65	-1.18559	0.256524	-4.62174	3.80538e-06	1.71376e-05	6.35929e-06	SAUR71	Auxin-responsive protein SAUR71 [Source:UniProtKB/Swiss-Prot;Acc:Q9SGU2]
AT1G56165	236.122	-0.687434	0.204568	-3.36042	0.000778253	0.00228388	0.00104701	NA	NA
AT1G56170	1626.29	-1.74044	0.0959877	-18.1319	1.78521e-73	3.5258e-71	9.80618e-72	NFYC2	Nuclear transcription factor Y subunit C-2 [Source:UniProtKB/Swiss-Prot;Acc:Q8LCG7]
AT1G56240	85.7616	-1.25811	0.391054	-3.21723	0.00129437	0.00361376	0.00169851	PP2B13	F-box protein PP2-B13 [Source:UniProtKB/Swiss-Prot;Acc:Q9C7J9]
AT1G56300	7369.68	0.829971	0.071977	11.5311	9.20132e-31	3.35288e-29	9.32525e-30	NA	At1g56300 [Source:UniProtKB/TrEMBL;Acc:Q8L7R1]
AT1G56510	11415.5	-2.07754	0.130146	-15.9632	2.30544e-57	2.47459e-55	6.8825e-56	ADR2	Disease resistance protein ADR2 [Source:UniProtKB/Swiss-Prot;Acc:Q9C7X0]
AT1G56520	2627.04	-0.829748	0.0910903	-9.10908	8.30868e-20	1.54662e-18	4.30562e-19	NA	Disease resistance protein (TIR-NBS-LRR class) family [Source:UniProtKB/TrEMBL;Acc:F4I552]
AT1G56540	770.225	-1.06963	0.110161	-9.70971	2.74121e-22	6.03554e-21	1.68052e-21	NA	Disease resistance protein (TIR-NBS-LRR class) family [Source:UniProtKB/TrEMBL;Acc:Q9FXA6]
AT1G56600	3104.12	1.39438	0.271502	5.1358	2.80951e-07	1.48961e-06	5.19793e-07	GOLS2	Galactinol synthase 2 [Source:UniProtKB/Swiss-Prot;Acc:Q9FXB2]
AT1G56650	233.628	0.59493	0.267466	2.22432	0.0261266	0.0521739	0.0292526	MYB75	Transcription factor MYB75 [Source:UniProtKB/Swiss-Prot;Acc:Q9FE25]
AT1G56710	45.5188	0.96132	0.278353	3.4536	0.000553164	0.00168284	0.000758874	NA	Pectin lyase-like superfamily protein [Source:UniProtKB/TrEMBL;Acc:Q9FXC1]
AT1G56720	866.315	-0.575739	0.0844836	-6.8148	9.43929e-12	8.63083e-11	2.58604e-11	NA	At1g56720 [Source:UniProtKB/TrEMBL;Acc:Q7Y229]
AT1G57680	7725.53	-1.34571	0.0661228	-20.3516	4.49177e-92	1.32407e-89	3.68258e-90	NA	Plasminogen activator inhibitor [Source:UniProtKB/TrEMBL;Acc:Q9FVT5]
AT1G57820	1502.65	-0.853114	0.134505	-6.34262	2.25892e-10	1.79099e-09	5.56174e-10	ORTH2	E3 ubiquitin-protein ligase ORTHRUS 2 [Source:UniProtKB/Swiss-Prot;Acc:Q8VYZ0]
AT1G57850	194.651	-1.11077	0.282765	-3.92823	8.55727e-05	0.00030457	0.000127351	NA	Toll-Interleukin-Resistance (TIR) domain family protein [Source:TAIR;Acc:AT1G57850]
AT1G57943	39.5434	-1.24548	0.328462	-3.79186	0.000149522	0.000508185	0.000217167	PUP17	Probable purine permease 17 [Source:UniProtKB/Swiss-Prot;Acc:Q1PFJ4]
AT1G57980	581.22	-1.2665	0.139135	-9.10269	8.81247e-20	1.63885e-18	4.56238e-19	PUP23	Probable purine permease 23 [Source:UniProtKB/Swiss-Prot;Acc:Q9C654]
AT1G57990	9203.44	-3.93804	0.162674	-24.2081	1.82802e-129	1.28941e-126	3.58618e-127	PUP18	PUP18 [Source:UniProtKB/TrEMBL;Acc:A0A178WC51]
AT1G58100	2046.43	-0.817497	0.0778317	-10.5034	8.33361e-26	2.32799e-24	6.47475e-25	TCP8	Transcription factor TCP8 [Source:UniProtKB/Swiss-Prot;Acc:Q9C518]
AT1G58160	100.117	-0.543685	0.226179	-2.40378	0.0162265	0.0343303	0.0186664	JAL15	Jacalin-related lectin 15 [Source:UniProtKB/Swiss-Prot;Acc:F4I9R6]
AT1G58290	7332.26	2.09456	0.269944	7.75924	8.54377e-15	1.05859e-13	3.02195e-14	HEMA1	Glutamyl-tRNA reductase 1, chloroplastic [Source:UniProtKB/Swiss-Prot;Acc:P42804]
AT1G58300	74.7714	0.851698	0.287253	2.96497	0.00302708	0.00778447	0.0038172	HO4	Heme oxygenase 4, chloroplastic [Source:UniProtKB/Swiss-Prot;Acc:Q9LQC0]
AT1G58370	247.998	0.51739	0.157865	3.27741	0.00104763	0.00298524	0.00139001	RXF12	glycosyl hydrolase family 10 protein / carbohydrate-binding domain-containing protein [Source:TAIR;Acc:AT1G58370]
AT1G58520	1639.09	0.531487	0.064111	8.2901	1.13154e-16	1.66651e-15	4.6839e-16	RXW8	CSC1-like protein RXW8 [Source:UniProtKB/Swiss-Prot;Acc:F4IBD7]
AT1G58848	615.837	-0.61516	0.106887	-5.75525	8.65121e-09	5.63899e-08	1.83621e-08	RF9	Probable disease resistance protein RDL6 [Source:UniProtKB/Swiss-Prot;Acc:P0DI18]
AT1G59590	822.089	-0.731582	0.343427	-2.13024	0.0331521	0.0641601	0.0366702	ZCF37	At1g59590 [Source:UniProtKB/TrEMBL;Acc:Q9SLT9]
AT1G59710	2912.14	-1.01314	0.0853487	-11.8706	1.68335e-32	6.58341e-31	1.83102e-31	NA	Actin cross-linking protein (DUF569) [Source:UniProtKB/TrEMBL;Acc:Q9LQ43]
AT1G59720	498.023	0.621515	0.133671	4.64958	3.32606e-06	1.51219e-05	5.58717e-06	PCMP-H51	Pentatricopeptide repeat-containing protein At1g59720, chloroplastic/mitochondrial [Source:UniProtKB/Swiss-Prot;Acc:Q0WQW5]
AT1G59860	51.1789	-1.05017	0.341614	-3.07414	0.0021111	0.00561311	0.00270751	HSP17.6A	17.6 kDa class I heat shock protein 1 [Source:UniProtKB/Swiss-Prot;Acc:Q9XIE3]
AT1G59910	3181.71	-1.42702	0.112004	-12.7408	3.50785e-37	1.72768e-35	4.80514e-36	FH7	Formin-like protein 7 [Source:UniProtKB/Swiss-Prot;Acc:Q9XIE0]
AT1G59920	23.6714	0.964027	0.338761	2.84574	0.00443081	0.0109127	0.00548411	NA	F23H11.23 protein [Source:UniProtKB/TrEMBL;Acc:Q9XID9]
AT1G59930	71.6075	0.915809	0.269426	3.39912	0.000676041	0.00201658	0.000918045	NA	F23H11.24 protein [Source:UniProtKB/TrEMBL;Acc:Q9SXC1]
AT1G60000	4643.75	1.12417	0.0645972	17.4027	7.87223e-68	1.26404e-65	3.51562e-66	NA	AT1G60000 protein [Source:UniProtKB/TrEMBL;Acc:Q9ZUJ3]
AT1G60060	490.933	-0.640403	0.11397	-5.61905	1.92006e-08	1.20156e-07	3.9665e-08	NA	Putative uncharacterized protein [Source:UniProtKB/TrEMBL;Acc:Q9ZUI7]
AT1G60140	4059.7	-0.565457	0.10806	-5.23281	1.66948e-07	9.10834e-07	3.14811e-07	TPS10	Probable alpha,alpha-trehalose-phosphate synthase [UDP-forming] 10 [Source:UniProtKB/Swiss-Prot;Acc:O80738]
AT1G60525	721.999	0.6031	0.122402	4.92721	8.3411e-07	4.14954e-06	1.48421e-06	NA	NA
AT1G60545	717.52	0.657072	0.106801	6.15232	7.63594e-10	5.66396e-09	1.7874e-09	NA	NA
AT1G60590	289.041	1.02621	0.192226	5.33855	9.36906e-08	5.31721e-07	1.8166e-07	NA	Pectin lyase-like superfamily protein [Source:UniProtKB/TrEMBL;Acc:O22699]
AT1G60600	1933.79	0.795347	0.144479	5.50493	3.6931e-08	2.21833e-07	7.4254e-08	ABC4	2-carboxy-1,4-naphthoquinone phytyltransferase, chloroplastic [Source:UniProtKB/Swiss-Prot;Acc:Q0WUA3]
AT1G60800	4636.73	0.582165	0.0851959	6.83324	8.30156e-12	7.63651e-11	2.28459e-11	NIK3	Protein NSP-INTERACTING KINASE 3 [Source:UniProtKB/Swiss-Prot;Acc:Q93ZS4]
AT1G60870	3348.88	-0.504005	0.0546646	-9.21994	2.97254e-20	5.75003e-19	1.6008e-19	MEE9	Maternal effect embryo arrest 9 [Source:UniProtKB/TrEMBL;Acc:Q9C529]
AT1G60950	67034.6	0.848499	0.302017	2.80944	0.00496272	0.012087	0.00610668	FD2	Ferredoxin [Source:UniProtKB/TrEMBL;Acc:A0A178W2W5]
AT1G60960	668.516	0.913165	0.140766	6.4871	8.75068e-11	7.27076e-10	2.22948e-10	IRT3	IRT3 [Source:UniProtKB/TrEMBL;Acc:A0A178WHL0]
AT1G61100	9770.99	-2.24029	0.0762153	-29.3942	6.51689e-190	1.17008e-186	3.2543e-187	NA	CSL1 [Source:UniProtKB/TrEMBL;Acc:F4HRR0]
AT1G61120	78.7237	1.88105	0.258095	7.28821	3.14094e-13	3.32798e-12	9.69826e-13	GES	(E,E)-geranyllinalool synthase [Source:UniProtKB/Swiss-Prot;Acc:Q93YV0]
AT1G61170	1206.56	-1.09435	0.12646	-8.65379	4.9819e-18	8.15182e-17	2.27478e-17	NA	At1g61170 [Source:UniProtKB/TrEMBL;Acc:O22729]
AT1G61260	641.254	-1.33005	0.146322	-9.08994	9.90907e-20	1.83587e-18	5.11084e-19	NA	Protein of unknown function (DUF761) [Source:TAIR;Acc:AT1G61260]
AT1G61360	912.797	-0.503623	0.117879	-4.27239	1.93392e-05	7.75218e-05	3.04037e-05	NA	Serine/threonine-protein kinase [Source:UniProtKB/TrEMBL;Acc:A0A178W9H1]
AT1G61380	1530.25	0.56187	0.111026	5.0607	4.17721e-07	2.16934e-06	7.64083e-07	SD129	G-type lectin S-receptor-like serine/threonine-protein kinase SD1-29 [Source:UniProtKB/Swiss-Prot;Acc:O64782]
AT1G61470	155.925	-0.715595	0.3085	-2.3196	0.0203626	0.0418963	0.0231482	CAF1-5	Probable CCR4-associated factor 1 homolog 5 [Source:UniProtKB/Swiss-Prot;Acc:O64773]
AT1G61500	827.215	0.901623	0.124972	7.21463	5.40826e-13	5.58354e-12	1.63408e-12	NA	S-locus lectin protein kinase family protein [Source:TAIR;Acc:AT1G61500]
AT1G61520	300760	1.04431	0.063498	16.4463	8.9089e-61	1.07945e-58	3.00224e-59	LHCA3	Chlorophyll a-b binding protein, chloroplastic [Source:UniProtKB/TrEMBL;Acc:A0A178W5Y6]
AT1G61560	166.917	-0.612283	0.195477	-3.13225	0.00173471	0.00469902	0.00224524	MLO6	MLO-like protein 6 [Source:UniProtKB/Swiss-Prot;Acc:Q94KB7]
AT1G61600	165.3	0.61207	0.163292	3.74831	0.000178031	0.000596053	0.000256808	NA	DUF1262 family protein (DUF1262) [Source:UniProtKB/TrEMBL;Acc:Q9SY90]
AT1G61610	165.364	0.576154	0.226023	2.5491	0.0108002	0.0239857	0.0127199	NA	Serine/threonine-protein kinase [Source:UniProtKB/TrEMBL;Acc:A0A178W8X6]
AT1G61667	412.122	-1.66141	0.168374	-9.86733	5.76803e-23	1.33083e-21	3.70571e-22	NA	Protein of unknown function, DUF538 [Source:TAIR;Acc:AT1G61667]
AT1G61760	47.4843	0.705913	0.258783	2.72782	0.00637546	0.0150996	0.00773419	NA	Late embryogenesis abundant (LEA) hydroxyproline-rich glycoprotein family [Source:UniProtKB/TrEMBL;Acc:Q9SYB2]
AT1G61795	102.088	0.721654	0.212029	3.40356	0.000665139	0.0019862	0.000904149	RIC9	CRIB domain-containing protein RIC9 [Source:UniProtKB/Swiss-Prot;Acc:Q1G3Y0]
AT1G61800	166.28	1.37638	0.441536	3.11726	0.00182541	0.00492041	0.00235596	GPT2	glucose-6-phosphate/phosphate translocator 2 [Source:TAIR;Acc:AT1G61800]
AT1G61890	2709.28	-1.02609	0.242231	-4.23599	2.27544e-05	9.00959e-05	3.56299e-05	DTX37	Protein DETOXIFICATION 37 [Source:UniProtKB/Swiss-Prot;Acc:O80695]
AT1G61900	2026.87	-1.08206	0.0889664	-12.1626	4.91522e-34	2.08317e-32	5.79384e-33	NA	Uncharacterized GPI-anchored protein At1g61900 [Source:UniProtKB/Swiss-Prot;Acc:Q8GUI4]
AT1G61960	318.208	0.710207	0.128917	5.509	3.60871e-08	2.1716e-07	7.26902e-08	NA	At1g61960 [Source:UniProtKB/TrEMBL;Acc:O80701]
AT1G61990	981.914	0.628443	0.0851427	7.38105	1.57042e-13	1.71263e-12	4.9748e-13	NA	At1g61990/F8K4_18 [Source:UniProtKB/TrEMBL;Acc:O80704]
AT1G62030	336.52	0.657195	0.20227	3.2491	0.00115771	0.00326405	0.0015272	NA	Cysteine/Histidine-rich C1 domain family protein [Source:UniProtKB/TrEMBL;Acc:O80707]
AT1G62050	1069.1	1.23312	0.122135	10.0964	5.72963e-24	1.41097e-22	3.92919e-23	NA	Ankyrin repeat family protein [Source:UniProtKB/TrEMBL;Acc:Q94CF4]
AT1G62180	12824.6	-1.5173	0.0676283	-22.4358	1.7592e-111	8.68605e-109	2.41582e-109	2019-04-02	5'-adenylylsulfate reductase 2, chloroplastic [Source:UniProtKB/Swiss-Prot;Acc:P92981]
AT1G62250	1487.57	0.614591	0.0631654	9.72987	2.24883e-22	4.996e-21	1.39108e-21	NA	F19K23.17 protein [Source:UniProtKB/TrEMBL;Acc:O04589]
AT1G62370	56.8369	0.952787	0.280946	3.39135	0.00069548	0.00206739	0.000942346	NA	F2401.10 [Source:UniProtKB/TrEMBL;Acc:O48801]
AT1G62380	8144.89	0.54321	0.086428	6.28512	3.27598e-10	2.54928e-09	7.95182e-10	ACO2	1-aminocyclopropane-1-carboxylate oxidase 2 [Source:UniProtKB/Swiss-Prot;Acc:Q41931]
AT1G62422	1187.87	-1.00755	0.156164	-6.45187	1.10482e-10	9.03153e-10	2.78129e-10	NA	F2401.15 [Source:UniProtKB/TrEMBL;Acc:Q9MAV1]
AT1G62440	44.1944	-2.27654	0.3204	-7.10531	1.20055e-12	1.1951e-11	3.52464e-12	LRX2	Leucine-rich repeat extensin-like protein 2 [Source:UniProtKB/Swiss-Prot;Acc:O48809]
AT1G62560	3532.23	0.73403	0.155331	4.7256	2.29437e-06	1.07532e-05	3.92616e-06	FMOGS-OX3	Flavin-containing monooxygenase FMO GS-OX3 [Source:UniProtKB/Swiss-Prot;Acc:Q9SXE1]
AT1G62570	1849.89	0.837206	0.160103	5.22916	1.70284e-07	9.28266e-07	3.20882e-07	FMOGS-OX4	Flavin-containing monooxygenase FMO GS-OX4 [Source:UniProtKB/Swiss-Prot;Acc:Q93Y23]
AT1G62590	450.964	0.605143	0.129661	4.6671	3.05485e-06	1.3992e-05	5.15524e-06	NA	Pentatricopeptide repeat-containing protein At1g62590 [Source:UniProtKB/Swiss-Prot;Acc:Q9SXD8]
AT1G62610	1379.21	0.987537	0.0769455	12.8342	1.05444e-37	5.35353e-36	1.48896e-36	NA	NAD(P)-binding Rossmann-fold superfamily protein [Source:UniProtKB/TrEMBL;Acc:F4HYU6]
AT1G62660	3043.75	-0.675378	0.0828927	-8.14761	3.71189e-16	5.23642e-15	1.47964e-15	BFRUCT3	Acid beta-fructofuranosidase 3, vacuolar [Source:UniProtKB/Swiss-Prot;Acc:Q43348]
AT1G62680	236.748	0.577212	0.18496	3.12075	0.00180394	0.00486585	0.00232934	NA	Pentatricopeptide repeat-containing protein At1g62680, mitochondrial [Source:UniProtKB/Swiss-Prot;Acc:Q3ECK2]
AT1G62710	788.472	0.689232	0.1292	5.33461	9.57479e-08	5.4215e-07	1.85387e-07	bVPE	Vacuolar-processing enzyme beta-isozyme [Source:UniProtKB/Swiss-Prot;Acc:Q39044]
AT1G62870	214.666	0.599726	0.185505	3.23293	0.00122526	0.00343733	0.0016109	NA	F16P17.2 protein [Source:UniProtKB/TrEMBL;Acc:Q9LQ19]
AT1G62914	483.009	0.514195	0.104305	4.92974	8.23388e-07	4.0993e-06	1.46561e-06	NA	Pentatricopeptide repeat-containing protein At1g62914, mitochondrial [Source:UniProtKB/Swiss-Prot;Acc:Q9LQ15]
AT1G62920	145.422	0.638374	0.186854	3.41643	0.000634484	0.00190326	0.000865034	NA	CONTAINS InterPro DOMAIN/s: Proteasome maturation factor UMP1 (InterPro:IPR008012); BEST Arabidopsis thaliana protein match is: Proteasome maturation factor UMP1 (TAIR:AT1G67250.1); Has 70 Blast hits to 70 proteins in 15 species: Archae - 0; Bacteri /.../ Metazoa - 0; Fungi - 0; Plants - 70; Viruses - 0; Other Eukaryotes - 0 (source: NCBI BLink). [Source:TAIR;Acc:AT1G62920]
AT1G62930	306.393	0.561244	0.166128	3.37839	0.000729114	0.00215601	0.000984762	NA	Pentatricopeptide repeat-containing protein At1g62930, chloroplastic [Source:UniProtKB/Swiss-Prot;Acc:Q9LQ14]
AT1G62950	195.619	0.704574	0.18825	3.74276	0.000182007	0.000608025	0.000262268	NA	F16P17.10 protein [Source:UniProtKB/TrEMBL;Acc:Q9LQ11]
AT1G63090	2110.04	-0.704241	0.148533	-4.7413	2.12355e-06	9.99288e-06	3.64179e-06	PP2A11	F-box protein PP2-A11 [Source:UniProtKB/Swiss-Prot;Acc:Q9CAN4]
AT1G63120	1061.46	-0.567326	0.0927857	-6.11437	9.69394e-10	7.08831e-09	2.24489e-09	RBL2	RHOMBOID-like protein 2 [Source:UniProtKB/Swiss-Prot;Acc:Q9CAN1]
AT1G63160	460.077	-0.810097	0.100983	-8.0221	1.03953e-15	1.40718e-14	3.99033e-15	RFC2	Replication factor C subunit 2 [Source:UniProtKB/Swiss-Prot;Acc:Q9CAM7]
AT1G63180	498.214	-1.002	0.0999509	-10.0249	1.1849e-23	2.87491e-22	8.00573e-23	UGE3	UGE3 [Source:UniProtKB/TrEMBL;Acc:A0A178WIC1]
AT1G63240	1193.76	0.606914	0.0915023	6.63277	3.29449e-11	2.84878e-10	8.65454e-11	NA	Putative uncharacterized protein At1g63240 [Source:UniProtKB/TrEMBL;Acc:Q949Y1]
AT1G63260	850.414	-0.819244	0.126662	-6.46795	9.93431e-11	8.18193e-10	2.51703e-10	TET10	Tetraspanin-10 [Source:UniProtKB/Swiss-Prot;Acc:F4I214]
AT1G63350	1125.6	-0.68616	0.115664	-5.93235	2.98635e-09	2.06153e-08	6.61179e-09	NA	Disease resistance protein (CC-NBS-LRR class) family [Source:TAIR;Acc:AT1G63350]
AT1G63380	171.305	0.668466	0.258537	2.58557	0.00972174	0.0218336	0.011504	NA	F2K11.24 [Source:UniProtKB/TrEMBL;Acc:Q9SH24]
AT1G63500	3187.07	-0.719266	0.0561323	-12.8138	1.37282e-37	6.91662e-36	1.9237e-36	NA	BSK7 [Source:UniProtKB/TrEMBL;Acc:A0A178WJ26]
AT1G63530	188.896	-0.633175	0.251138	-2.52122	0.0116949	0.0257381	0.0137148	NA	BEST Arabidopsis thaliana protein match is: hydroxyproline-rich glycoprotein family protein (TAIR:AT1G63540.1); Has 10212 Blast hits to 4024 proteins in 434 species: Archae - 1; Bacteria - 1259; Metazoa - 3608; Fungi - 2247; Plants - 291; Viruses - /.../her Eukaryotes - 2716 (source: NCBI BLink). [Source:TAIR;Acc:AT1G63530]
AT1G63580	20.4906	1.24514	0.384789	3.23589	0.00121263	0.00340528	0.00159544	CRRSP6	Probable cysteine-rich repeat secretory protein 6 [Source:UniProtKB/Swiss-Prot;Acc:Q9SH42]
AT1G63660	3317.44	-0.634541	0.0823075	-7.70939	1.26418e-14	1.53176e-13	4.39226e-14	NA	At1g63660 [Source:UniProtKB/TrEMBL;Acc:Q9CAD1]
AT1G63670	1047.91	0.589564	0.0769662	7.66005	1.85865e-14	2.21669e-13	6.36507e-14	NA	Putative uncharacterized protein F24D7.14 [Source:UniProtKB/TrEMBL;Acc:Q9CAD2]
AT1G63690	4512.14	0.634375	0.0863327	7.34803	2.01153e-13	2.165e-12	6.29592e-13	SPPL2	Signal peptide peptidase-like 2 [Source:UniProtKB/Swiss-Prot;Acc:Q8W469]
AT1G63740	1705.73	-0.671177	0.0729148	-9.20496	3.41811e-20	6.57328e-19	1.82999e-19	NA	Disease resistance protein (TIR-NBS-LRR class) family [Source:UniProtKB/TrEMBL;Acc:Q9CAD9]
AT1G63750	2047.09	-1.84116	0.146639	-12.5558	3.6951e-36	1.73345e-34	4.82119e-35	NA	Disease resistance protein (TIR-NBS-LRR class) family [Source:UniProtKB/TrEMBL;Acc:Q9CAE0]
AT1G63800	2206.41	0.795257	0.133708	5.9477	2.71944e-09	1.88783e-08	6.05017e-09	UBC5	UBC5 [Source:UniProtKB/TrEMBL;Acc:A0A178WDU0]
AT1G63850	1107.97	0.877568	0.0887358	9.88967	4.61546e-23	1.07494e-21	2.99323e-22	NA	BTB/POZ domain-containing protein At1g63850 [Source:UniProtKB/Swiss-Prot;Acc:Q9CAJ9]
AT1G63860	4460.57	-1.68179	0.113617	-14.8022	1.41688e-49	1.11933e-47	3.11316e-48	NA	Disease resistance protein (TIR-NBS-LRR class) family [Source:UniProtKB/TrEMBL;Acc:F4I3S8]
AT1G63880	11741.6	-0.535736	0.0589023	-9.09532	9.43053e-20	1.74885e-18	4.8686e-19	RLM1B	Disease resistance protein RML1B [Source:UniProtKB/Swiss-Prot;Acc:Q9CAK1]
AT1G64050	2863.3	-0.580191	0.0605209	-9.58662	9.10197e-22	1.93503e-20	5.38762e-21	NA	F22C12.19 [Source:UniProtKB/TrEMBL;Acc:Q9SH55]
AT1G64065	367.053	-0.989645	0.222195	-4.45394	8.43085e-06	3.59865e-05	1.37136e-05	NA	Late embryogenesis abundant protein At1g64065 [Source:UniProtKB/Swiss-Prot;Acc:Q6DST1]
AT1G64100	10.7883	1.25989	0.426333	2.95519	0.0031248	0.00800556	0.00393502	NA	Pentatricopeptide (PPR) repeat-containing protein [Source:UniProtKB/TrEMBL;Acc:A8MRJ8]
AT1G64170	1845.01	0.808452	0.101584	7.95848	1.7417e-15	2.30399e-14	6.54837e-15	CHX16	Cation/H(+) antiporter 16 [Source:UniProtKB/Swiss-Prot;Acc:Q1HDT3]
AT1G64220	179.012	-2.14816	0.211075	-10.1773	2.50504e-24	6.28648e-23	1.75066e-23	TOM7-2	Mitochondrial import receptor subunit TOM7-2 [Source:UniProtKB/Swiss-Prot;Acc:Q3ECI7]
AT1G64300	242.203	0.674188	0.164551	4.09714	4.18283e-05	0.00015841	6.40544e-05	NA	At1g64300/F15H21_13 [Source:UniProtKB/TrEMBL;Acc:Q944S4]
AT1G64330	2793.42	-0.89448	0.0880813	-10.1552	3.14291e-24	7.86722e-23	2.19086e-23	NA	At1g64330 [Source:UniProtKB/TrEMBL;Acc:Q9C7V7]
AT1G64390	5789.52	1.0608	0.160748	6.59914	4.13561e-11	3.54661e-10	1.08021e-10	AtGH9C2	Endoglucanase 6 [Source:UniProtKB/Swiss-Prot;Acc:Q42059]
AT1G64405	23.419	1.12667	0.423665	2.65933	0.00782952	0.0180794	0.0093903	NA	At1g64405 [Source:UniProtKB/TrEMBL;Acc:Q3ECI5]
AT1G64500	906.641	0.676005	0.308945	2.18811	0.0286617	0.0565559	0.0319478	NA	F1N19.7 [Source:UniProtKB/TrEMBL;Acc:Q9SGW5]
AT1G64530	650.935	0.974027	0.128363	7.58808	3.24678e-14	3.78312e-13	1.0908e-13	NLP6	Protein NLP6 [Source:UniProtKB/Swiss-Prot;Acc:Q8RWY4]
AT1G64600	711.449	-0.998164	0.103673	-9.62804	6.08789e-22	1.31262e-20	3.65473e-21	NA	At1g64600 [Source:UniProtKB/TrEMBL;Acc:Q8GW63]
AT1G64625	145.476	-0.870667	0.164213	-5.30207	1.14496e-07	6.40414e-07	2.19905e-07	BHLH157	Transcription factor bHLH157 [Source:UniProtKB/Swiss-Prot;Acc:Q7XJU0]
AT1G64720	83859.9	0.875802	0.132945	6.58771	4.46667e-11	3.82056e-10	1.16447e-10	CP5	Polyketide cyclase/dehydrase and lipid transport superfamily protein [Source:UniProtKB/TrEMBL;Acc:Q9XIR9]
AT1G64760	1438.06	-0.507925	0.160493	-3.16478	0.00155199	0.00425011	0.00201777	NA	Glucan endo-1,3-beta-glucosidase 8 [Source:UniProtKB/Swiss-Prot;Acc:Q6NKW9]
AT1G64780	328.831	1.37507	0.139973	9.82387	8.88675e-23	2.02438e-21	5.63683e-22	AMT1-2	Ammonium transporter 1 member 2 [Source:UniProtKB/Swiss-Prot;Acc:Q9ZPJ8]
AT1G64860	4083.63	1.47333	0.156045	9.44175	3.66607e-21	7.55791e-20	2.10425e-20	SIGA	RNA polymerase sigma factor sigA [Source:UniProtKB/Swiss-Prot;Acc:O24629]
AT1G64890	2192.74	0.780959	0.0906094	8.61897	6.75611e-18	1.09461e-16	3.05443e-17	NA	Probable folate-biopterin transporter 7 [Source:UniProtKB/Swiss-Prot;Acc:Q9XIQ7]
AT1G64900	5784.65	1.96753	0.0861899	22.8278	2.42682e-115	1.45241e-112	4.03955e-113	CYP89A2	Cytochrome P450 89A2 [Source:UniProtKB/Swiss-Prot;Acc:Q42602]
AT1G64950	5173.8	1.3257	0.0590924	22.4344	1.81548e-111	8.74528e-109	2.43229e-109	CYP89A5	Cytochrome P450, family 89, subfamily A, polypeptide 5 [Source:UniProtKB/TrEMBL;Acc:Q9XIQ1]
AT1G64970	2152.47	1.17726	0.084667	13.9046	5.93805e-44	3.72307e-42	1.03548e-42	VTE4	Tocopherol O-methyltransferase, chloroplastic [Source:UniProtKB/Swiss-Prot;Acc:Q9ZSK1]
AT1G64980	5447.84	-0.689599	0.305342	-2.25845	0.0239176	0.0483048	0.0269	NA	Nucleotide-diphospho-sugar transferases superfamily protein [Source:TAIR;Acc:AT1G64980]
AT1G65060	395.898	-1.43484	0.412266	-3.48036	0.000500742	0.00154069	0.000691571	4CL3	4-coumarate--CoA ligase 3 [Source:UniProtKB/Swiss-Prot;Acc:Q9S777]
AT1G65080	615.127	-0.632726	0.134483	-4.70486	2.54035e-06	1.17996e-05	4.32151e-06	ALB3L2	ALBINO3-like protein 2, chloroplastic [Source:UniProtKB/Swiss-Prot;Acc:Q8L718]
AT1G65110	70.154	-0.641908	0.254956	-2.51772	0.0118118	0.0259549	0.013843	NA	Ubiquitin carboxyl-terminal hydrolase-related protein [Source:TAIR;Acc:AT1G65110]
AT1G65120	227.312	-0.533287	0.136545	-3.90559	9.39954e-05	0.000332213	0.000139244	NA	Ubiquitin carboxyl-terminal hydrolase-related protein [Source:UniProtKB/TrEMBL;Acc:F4I9U7]
AT1G65130	40.861	-0.673268	0.285345	-2.35949	0.0183001	0.0382301	0.0209335	NA	Ubiquitin carboxyl-terminal hydrolase-related protein [Source:UniProtKB/TrEMBL;Acc:F4I9U9]
AT1G65330	59.3189	0.917075	0.348688	2.63007	0.00853665	0.0195025	0.0101828	PHE1	MADS-box transcription factor PHERES 1 [Source:UniProtKB/Swiss-Prot;Acc:O80805]
AT1G65370	1809.27	-0.703162	0.11604	-6.05967	1.364e-09	9.81386e-09	3.11926e-09	NA	At1g65370/T8F5_15 [Source:UniProtKB/TrEMBL;Acc:Q940M1]
AT1G65390	364.999	-4.45526	0.281259	-15.8405	1.63629e-56	1.68316e-54	4.68132e-55	PP2A5	Protein PHLOEM PROTEIN 2-LIKE A5 [Source:UniProtKB/Swiss-Prot;Acc:Q9C5Q9]
AT1G65450	146.929	-0.90108	0.213608	-4.21839	2.4605e-05	9.69765e-05	3.84401e-05	NA	GLC [Source:UniProtKB/TrEMBL;Acc:A0A178W297]
AT1G65470	1085.26	-0.733196	0.12014	-6.10285	1.04196e-09	7.60207e-09	2.4099e-09	FAS1	Chromatin assembly factor 1 subunit FAS1 [Source:UniProtKB/Swiss-Prot;Acc:Q9SXY0]
AT1G65480	159.506	-3.01499	0.223814	-13.471	2.31808e-41	1.33475e-39	3.7123e-40	FT	PEBP (phosphatidylethanolamine-binding protein) family protein [Source:TAIR;Acc:AT1G65480]
AT1G65483	47.195	1.04621	0.426247	2.45446	0.0141095	0.0303853	0.0163821	NA	Putative uncharacterized protein [Source:UniProtKB/TrEMBL;Acc:Q1G3X9]
AT1G65486	933.42	-1.57837	0.334275	-4.72178	2.33785e-06	1.09388e-05	3.99559e-06	NA	unknown protein; FUNCTIONS IN: molecular_function unknown; INVOLVED IN: biological_process unknown; LOCATED IN: endomembrane system; BEST Arabidopsis thaliana protein match is: unknown protein (TAIR:AT1G65490.1); Has 30201 Blast hits to 17322 protei /.../780 species: Archae - 12; Bacteria - 1396; Metazoa - 17338; Fungi - 3422; Plants - 5037; Viruses - 0; Other Eukaryotes - 2996 (source: NCBI BLin…
AT1G65490	3644.83	-1.75209	0.138212	-12.6768	7.94773e-37	3.8567e-35	1.07265e-35	NA	unknown protein; FUNCTIONS IN: molecular_function unknown; INVOLVED IN: biological_process unknown; LOCATED IN: endomembrane system; EXPRESSED IN: 22 plant structures; EXPRESSED DURING: 13 growth stages; BEST Arabidopsis thaliana protein match is: u /.../ protein (TAIR:AT1G65486.1); Has 23 Blast hits to 23 proteins in 2 species: Archae - 0; Bacteria - 0; Metazoa - 0; Fungi - 0; Plants - 23; Virus…
AT1G65560	530.394	-0.954501	0.119954	-7.9572	1.75976e-15	2.32476e-14	6.6072e-15	NA	Zinc-binding dehydrogenase family protein [Source:UniProtKB/TrEMBL;Acc:F4IBH8]
AT1G65620	35.3259	0.58607	0.280189	2.0917	0.0364657	0.0696112	0.0401335	LBD6	AS2 [Source:UniProtKB/TrEMBL;Acc:A0A178WIA0]
AT1G65690	472.59	1.1202	0.432765	2.58847	0.0096403	0.0216827	0.0114175	NHL6	NDR1/HIN1-like protein 6 [Source:UniProtKB/Swiss-Prot;Acc:Q8LD98]
AT1G65860	1515.16	0.816779	0.258834	3.15561	0.00160164	0.00437273	0.00207936	FMOGS-OX1	Flavin-containing monooxygenase FMO GS-OX1 [Source:UniProtKB/Swiss-Prot;Acc:Q9SS04]
AT1G65870	96.2551	0.819343	0.29458	2.78139	0.00541264	0.0130668	0.00662913	DIR21	Dirigent protein 21 [Source:UniProtKB/Swiss-Prot;Acc:Q9SS03]
AT1G65920	496.477	0.642344	0.12748	5.03877	4.68543e-07	2.41487e-06	8.52504e-07	NA	F12P19.9 protein [Source:UniProtKB/TrEMBL;Acc:Q9SRZ7]
AT1G65930	32645.3	-0.703237	0.0600198	-11.7167	1.04613e-31	3.96565e-30	1.10295e-30	CICDH	Isocitrate dehydrogenase [NADP] [Source:UniProtKB/TrEMBL;Acc:A0A178W7K0]
AT1G65970	52.8855	0.995979	0.384281	2.5918	0.0095475	0.0215107	0.0113198	PRXIIC	TPX2 [Source:UniProtKB/TrEMBL;Acc:A0A178WKG0]
AT1G66050	96.8279	-0.818607	0.293483	-2.78928	0.00528253	0.0127824	0.00648424	ORTH5	E3 ubiquitin-protein ligase ORTHRUS 5 [Source:UniProtKB/Swiss-Prot;Acc:Q680I0]
AT1G66060	317.79	1.41309	0.191621	7.3744	1.65086e-13	1.79639e-12	5.2206e-13	NA	Putative uncharacterized protein [Source:UniProtKB/TrEMBL;Acc:Q9C8D9]
AT1G66090	1362.3	-1.87373	0.352436	-5.31651	1.05774e-07	5.9483e-07	2.03866e-07	NA	Disease resistance protein (TIR-NBS class) [Source:UniProtKB/TrEMBL;Acc:Q9C515]
AT1G66100	2824.09	1.08777	0.0850979	12.7826	2.05143e-37	1.02832e-35	2.86003e-36	NA	Probable thionin-2.4 [Source:UniProtKB/Swiss-Prot;Acc:Q9C8D6]
AT1G66160	641.986	-2.07219	0.418628	-4.94997	7.42248e-07	3.71971e-06	1.32548e-06	PUB20	U-box domain-containing protein 20 [Source:UniProtKB/Swiss-Prot;Acc:Q9C8D1]
AT1G66170	15.3034	-1.25591	0.386432	-3.25003	0.00115394	0.00325483	0.0015226	MMD1	PHD finger protein MALE MEIOCYTE DEATH 1 [Source:UniProtKB/Swiss-Prot;Acc:Q7X6Y7]
AT1G66173	47.118	-1.10897	0.283709	-3.90882	9.27488e-05	0.000328219	0.00013762	NA	NA
AT1G66180	2930.06	-1.49102	0.235223	-6.33876	2.31625e-10	1.83351e-09	5.69524e-10	NA	Eukaryotic aspartyl protease family protein [Source:UniProtKB/TrEMBL;Acc:Q9C8C9]
AT1G66190	333.09	-0.635885	0.112751	-5.63972	1.70329e-08	1.07305e-07	3.53597e-08	NA	Putative uncharacterized protein [Source:UniProtKB/TrEMBL;Acc:Q9C8C8]
AT1G66230	501.07	-1.45449	0.126781	-11.4725	1.81369e-30	6.46576e-29	1.7983e-29	MYB20	Transcription factor MYB20 [Source:UniProtKB/Swiss-Prot;Acc:Q9C7U7]
AT1G66260	7869.4	-0.893506	0.0695278	-12.8511	8.4839e-38	4.34086e-36	1.20731e-36	ALY3	THO complex subunit 4C [Source:UniProtKB/Swiss-Prot;Acc:Q94EH8]
AT1G66330	3021.26	1.03118	0.126707	8.13832	4.00817e-16	5.63425e-15	1.59312e-15	NA	Putative uncharacterized protein T27F4.8 [Source:UniProtKB/TrEMBL;Acc:Q9C8Y4]
AT1G66460	38.0052	0.627633	0.314319	1.9968	0.0458467	0.0848487	0.0499179	NA	Protein kinase superfamily protein [Source:TAIR;Acc:AT1G66460]
AT1G66540	442.769	1.75865	0.195267	9.00637	2.12991e-19	3.86278e-18	1.07632e-18	NA	At1g66540 [Source:UniProtKB/TrEMBL;Acc:A2RVN3]
AT1G66580	7489.36	-0.653695	0.0882434	-7.40786	1.2835e-13	1.41536e-12	4.10615e-13	RPL10C	60S ribosomal protein L10-3 [Source:UniProtKB/Swiss-Prot;Acc:Q93W22]
AT1G66620	179.492	-0.709414	0.153898	-4.60965	4.03349e-06	1.81008e-05	6.73229e-06	NA	E3 ubiquitin-protein ligase SINA-like 2 [Source:UniProtKB/Swiss-Prot;Acc:Q9C6H3]
AT1G66700	60.9846	1.84474	0.417133	4.42243	9.75987e-06	4.12227e-05	1.57865e-05	PXMT1	Paraxanthine methyltransferase 1 [Source:UniProtKB/Swiss-Prot;Acc:Q9C9M3]
AT1G66725	225.529	1.5298	0.236667	6.46394	1.02014e-10	8.3879e-10	2.58112e-10	NA	NA
AT1G66810	94.9179	-0.633993	0.268436	-2.36181	0.0181861	0.0380201	0.0208161	NA	Zinc finger CCCH domain-containing protein 14 [Source:UniProtKB/Swiss-Prot;Acc:Q9C9N3]
AT1G66830	78.0008	1.57017	0.320999	4.89152	1.00062e-06	4.92211e-06	1.7679e-06	NA	Probable inactive leucine-rich repeat receptor-like protein kinase At1g66830 [Source:UniProtKB/Swiss-Prot;Acc:Q9C9N5]
AT1G66840	1289.33	0.658877	0.115695	5.69496	1.23399e-08	7.88969e-08	2.58418e-08	PMI2	WEB2 [Source:UniProtKB/TrEMBL;Acc:A0A178WIG7]
AT1G66890	1279.3	0.584276	0.0868426	6.72799	1.72027e-11	1.54013e-10	4.64118e-11	NA	50S ribosomal-like protein [Source:UniProtKB/TrEMBL;Acc:Q9C618]
AT1G66940	1801.52	-0.66412	0.093027	-7.139	9.40114e-13	9.43938e-12	2.78235e-12	NA	protein kinase-related [Source:TAIR;Acc:AT1G66940]
AT1G66960	1075.23	1.22417	0.450779	2.71567	0.00661411	0.01559	0.00800778	NA	Terpenoid cyclases family protein [Source:TAIR;Acc:AT1G66960]
AT1G67040	219.414	-0.518297	0.202709	-2.55686	0.0105623	0.0235048	0.0124477	NA	unknown protein; FUNCTIONS IN: molecular_function unknown; INVOLVED IN: biological_process unknown; LOCATED IN: cellular_component unknown; EXPRESSED IN: 20 plant structures; EXPRESSED DURING: 11 growth stages; BEST Arabidopsis thaliana protein matc /.../unknown protein (TAIR:AT5G26910.3); Has 89 Blast hits to 84 proteins in 15 species: Archae - 0; Bacteria - 0; Metazoa - 5; Fungi - 2; Plants - 8…
AT1G67060	917.269	-0.839363	0.10929	-7.68015	1.58906e-14	1.90899e-13	5.47596e-14	NA	AT1G67060 protein [Source:UniProtKB/TrEMBL;Acc:A0JQ16]
AT1G67070	134.349	0.567466	0.250175	2.26828	0.0233122	0.0472512	0.0262944	PMI2	Mannose-6-phosphate isomerase 2 [Source:UniProtKB/Swiss-Prot;Acc:Q9FZH5]
AT1G67080	1329.42	0.573782	0.146869	3.90676	9.35431e-05	0.000330852	0.000138686	ABA4	Protein ABA DEFICIENT 4, chloroplastic [Source:UniProtKB/Swiss-Prot;Acc:Q8LFP9]
AT1G67120	7741.78	-0.679104	0.137549	-4.93717	7.92647e-07	3.95522e-06	1.41226e-06	MDN1	ATPases;nucleotide binding;ATP binding;nucleoside-triphosphatases;transcription factor binding [Source:TAIR;Acc:AT1G67120]
AT1G67180	202.903	-0.755851	0.161241	-4.6877	2.76286e-06	1.27611e-05	4.68552e-06	NA	F5A8.9 protein [Source:UniProtKB/TrEMBL;Acc:Q9ZW89]
AT1G67320	1370.39	-0.655844	0.0708878	-9.25186	2.20614e-20	4.31826e-19	1.20221e-19	NA	DNA primase large subunit [Source:UniProtKB/TrEMBL;Acc:F4HRU9]
AT1G67330	683.961	0.791992	0.1588	4.98734	6.12151e-07	3.10318e-06	1.09959e-06	NA	At1g67330 [Source:UniProtKB/TrEMBL;Acc:Q9FYG0]
AT1G67340	1223.57	-0.776161	0.0882279	-8.79722	1.40243e-18	2.3714e-17	6.60681e-18	NA	F-box protein At1g67340 [Source:UniProtKB/Swiss-Prot;Acc:Q9FYF9]
AT1G67460	138.336	-0.599771	0.214482	-2.79637	0.00516802	0.0125283	0.00634509	NA	NA
AT1G67470	1287.16	-1.33717	0.161467	-8.28141	1.21726e-16	1.78478e-15	5.01608e-16	NA	Inactive serine/threonine-protein kinase At1g67470 [Source:UniProtKB/Swiss-Prot;Acc:O64798]
AT1G67510	1411.79	0.622307	0.0819803	7.59094	3.17598e-14	3.70719e-13	1.06767e-13	NA	Leucine-rich repeat protein kinase family protein [Source:UniProtKB/TrEMBL;Acc:O64794]
AT1G67630	994.192	-0.646525	0.0875524	-7.38444	1.53093e-13	1.67233e-12	4.8581e-13	POLA2	DNA polymerase alpha subunit B [Source:UniProtKB/TrEMBL;Acc:F4HTP2]
AT1G67660	2685.05	0.63746	0.106015	6.0129	1.82232e-09	1.29138e-08	4.12443e-09	NA	Putative uncharacterized protein At1g67660 [Source:UniProtKB/TrEMBL;Acc:Q8GW93]
AT1G67710	411.048	-0.946408	0.146431	-6.46316	1.02538e-10	8.42401e-10	2.59201e-10	ARR11	Two-component response regulator [Source:UniProtKB/TrEMBL;Acc:Q0WRT0]
AT1G67740	80030.9	0.590533	0.0973504	6.06606	1.31089e-09	9.45238e-09	3.00273e-09	PSBY	Putative uncharacterized protein [Source:UniProtKB/TrEMBL;Acc:Q549N8]
AT1G67792	540.484	0.553271	0.118309	4.67651	2.91803e-06	1.34213e-05	4.938e-06	NA	NA
AT1G67856	95.0532	-0.644843	0.278522	-2.31523	0.0206003	0.0423191	0.023399	NA	RING/U-box superfamily protein [Source:UniProtKB/TrEMBL;Acc:B3H543]
AT1G67880	949.358	-0.527018	0.138436	-3.80694	0.000140699	0.000481169	0.000204871	NA	Beta-1,4-N-acetylglucosaminyltransferase family protein [Source:UniProtKB/TrEMBL;Acc:Q9C9V4]
AT1G67910	1378.79	-2.4703	0.095731	-25.8046	7.8765e-147	6.48171e-144	1.80273e-144	NA	AT1G67910 protein [Source:UniProtKB/TrEMBL;Acc:Q9C9V7]
AT1G67970	2911.76	0.698544	0.0984936	7.09228	1.31922e-12	1.30469e-11	3.85042e-12	HSFA8	Heat stress transcription factor A-8 [Source:UniProtKB/Swiss-Prot;Acc:Q9S7U5]
AT1G67980	69.7378	0.880739	0.388874	2.26484	0.0235223	0.0476477	0.026515	CCOAMT	Putative caffeoyl-CoA O-methyltransferase At1g67980 [Source:UniProtKB/Swiss-Prot;Acc:Q9C9W3]
AT1G68020	2449.8	-0.576897	0.096582	-5.97313	2.32739e-09	1.63057e-08	5.22023e-09	TPS6	Alpha,alpha-trehalose-phosphate synthase [UDP-forming] 6 [Source:UniProtKB/Swiss-Prot;Acc:Q94AH8]
AT1G68050	6675.32	2.26765	0.14511	15.6271	4.7611e-55	4.58691e-53	1.27574e-53	ADO3	FKF1 [Source:UniProtKB/TrEMBL;Acc:A0A178W8F6]
AT1G68190	1279.67	0.575552	0.153904	3.73969	0.000184245	0.000614521	0.000265379	NA	B-box zinc finger family protein [Source:TAIR;Acc:AT1G68190]
AT1G68238	348.139	-0.663098	0.12278	-5.40069	6.63843e-08	3.85161e-07	1.30465e-07	NA	Putative uncharacterized protein [Source:UniProtKB/TrEMBL;Acc:Q1G3X3]
AT1G68320	22.659	-2.29967	0.41396	-5.55531	2.77122e-08	1.69375e-07	5.63896e-08	MYB62	Transcription factor MYB62 [Source:UniProtKB/Swiss-Prot;Acc:Q9C9G7]
AT1G68330	175.796	-1.91236	0.18154	-10.5341	6.01264e-26	1.68918e-24	4.69807e-25	NA	At1g68330 [Source:UniProtKB/TrEMBL;Acc:Q8RWC8]
AT1G68400	1020.96	-1.49439	0.115137	-12.9792	1.60447e-38	8.42775e-37	2.34398e-37	NA	Probable leucine-rich repeat receptor-like protein kinase At1g68400 [Source:UniProtKB/Swiss-Prot;Acc:Q9M9C5]
AT1G68410	1401.02	-0.859605	0.0935331	-9.19038	3.91445e-20	7.4552e-19	2.07549e-19	NA	Probable protein phosphatase 2C 15 [Source:UniProtKB/Swiss-Prot;Acc:Q9M9C6]
AT1G68440	1485.93	-1.64879	0.338508	-4.87075	1.11177e-06	5.4404e-06	1.95736e-06	NA	At1g68440/T2E12_1 [Source:UniProtKB/TrEMBL;Acc:Q9M9C9]
AT1G68490	1641.89	0.936967	0.0820077	11.4253	3.12398e-30	1.10176e-28	3.06429e-29	NA	At1g68490 [Source:UniProtKB/TrEMBL;Acc:Q9CA32]
AT1G68500	189.233	0.558932	0.168884	3.30956	0.000934414	0.00269136	0.00124581	NA	Putative uncharacterized protein At1g68500 [Source:UniProtKB/TrEMBL;Acc:Q84K42]
AT1G68520	27996.1	-1.05594	0.131176	-8.04976	8.29532e-16	1.13852e-14	3.22707e-15	COL6	Zinc finger protein CONSTANS-LIKE 6 [Source:UniProtKB/Swiss-Prot;Acc:Q8LG76]
AT1G68560	16685.4	0.528586	0.078788	6.70896	1.96016e-11	1.73914e-10	5.24972e-11	XYL1	Alpha-xylosidase 1 [Source:UniProtKB/Swiss-Prot;Acc:Q9S7Y7]
AT1G68570	2669.27	0.623009	0.163033	3.82136	0.000132717	0.000455615	0.000193629	NPF3.1	Protein NRT1/ PTR FAMILY 3.1 [Source:UniProtKB/Swiss-Prot;Acc:Q9SX20]
AT1G68580	3619.54	-1.35115	0.0629734	-21.4558	4.02877e-102	1.4467e-99	4.02364e-100	NA	Agenet and bromo-adjacent homology (BAH) domain-containing protein [Source:UniProtKB/TrEMBL;Acc:Q8L7Q0]
AT1G68620	169.135	1.00805	0.449082	2.24468	0.0247886	0.0498295	0.0278283	CXE6	Probable carboxylesterase 6 [Source:UniProtKB/Swiss-Prot;Acc:Q9SX25]
AT1G68650	463.158	1.41996	0.39026	3.63851	0.000274224	0.000886259	0.000388826	NA	GDT1-like protein 5 [Source:UniProtKB/Swiss-Prot;Acc:Q9SX28]
AT1G68670	4532.57	-1.31533	0.0766892	-17.1514	6.13581e-66	9.25055e-64	2.57282e-64	HHO2	Transcription factor HHO2 [Source:UniProtKB/Swiss-Prot;Acc:Q8VZS3]
AT1G68690	467.094	-0.585644	0.22988	-2.54761	0.0108465	0.0240857	0.0127717	PERK9	Proline-rich receptor-like protein kinase PERK9 [Source:UniProtKB/Swiss-Prot;Acc:Q9SX31]
AT1G68810	747.987	-0.513328	0.132875	-3.86323	0.000111898	0.000389426	0.000164391	BHLH30	Transcription factor bHLH30 [Source:UniProtKB/Swiss-Prot;Acc:Q9S7Y1]
AT1G68830	10934	0.642548	0.0668418	9.61297	7.04827e-22	1.50816e-20	4.19915e-21	STN7	Serine/threonine-protein kinase STN7, chloroplastic [Source:UniProtKB/Swiss-Prot;Acc:Q9S713]
AT1G68840	2433.67	-2.0585	0.145366	-14.1608	1.60163e-45	1.05793e-43	2.94239e-44	RAV2	TEM2 [Source:UniProtKB/TrEMBL;Acc:A0A178WNP0]
AT1G68862	69.5702	0.606013	0.230186	2.63271	0.00847071	0.019372	0.0101107	NA	unknown protein; FUNCTIONS IN: molecular_function unknown; INVOLVED IN: biological_process unknown; LOCATED IN: cellular_component unknown; Has 0 Blast hits to 0 proteins in 0 species (source: NCBI BLink). [Source:TAIR;Acc:AT1G68862]
AT1G68990	2496.03	-0.57271	0.0872316	-6.5654	5.18943e-11	4.41202e-10	1.34778e-10	MGP3	DNA-directed RNA polymerase [Source:UniProtKB/TrEMBL;Acc:F4I0I3]
AT1G69040	2023.86	0.808319	0.150863	5.35798	8.41589e-08	4.8164e-07	1.64047e-07	ACR4	ACT domain repeat 4 [Source:UniProtKB/TrEMBL;Acc:F4I0I7]
AT1G69210	314.268	-0.636233	0.136791	-4.65114	3.30101e-06	1.5015e-05	5.54848e-06	NA	At1g69210/F4N2_11 [Source:UniProtKB/TrEMBL;Acc:Q94JV0]
AT1G69230	73.5614	-0.621807	0.230774	-2.69444	0.00705075	0.0164874	0.00851016	SP1L2	Protein SPIRAL1-like 2 [Source:UniProtKB/Swiss-Prot;Acc:Q9LE54]
AT1G69250	2295.19	-0.531733	0.068279	-7.78765	6.82643e-15	8.56013e-14	2.44284e-14	NA	At1g69250 [Source:UniProtKB/TrEMBL;Acc:Q9LDI9]
AT1G69270	1627.48	-0.500606	0.11828	-4.23238	2.31235e-05	9.14476e-05	3.61873e-05	RPK1	Probable LRR receptor-like serine/threonine-protein kinase RPK1 [Source:UniProtKB/Swiss-Prot;Acc:Q9ZRF9]
AT1G69370	674.72	0.50539	0.110963	4.55457	5.2493e-06	2.31466e-05	8.68507e-06	CM3	Chorismate mutase 3, chloroplastic [Source:UniProtKB/Swiss-Prot;Acc:Q9C544]
AT1G69400	92.2582	-0.697478	0.233478	-2.98734	0.00281421	0.00727399	0.00355775	BUB3.3	Mitotic checkpoint protein BUB3.3 [Source:UniProtKB/Swiss-Prot;Acc:F4I241]
AT1G69430	52.4822	-1.11559	0.282427	-3.95002	7.81452e-05	0.000280052	0.000116708	NA	Putative uncharacterized protein [Source:UniProtKB/TrEMBL;Acc:Q9C794]
AT1G69440	1122.95	0.909662	0.0916236	9.92825	3.13704e-23	7.39338e-22	2.05875e-22	AGO7	Protein argonaute 7 [Source:UniProtKB/Swiss-Prot;Acc:Q9C793]
AT1G69480	21.0158	0.921078	0.356488	2.58375	0.00977313	0.0219375	0.0115603	PHO1-H10	Phosphate transporter PHO1 homolog 10 [Source:UniProtKB/Swiss-Prot;Acc:Q6R8G0]
AT1G69530	7039.49	2.12049	0.127906	16.5785	9.97142e-62	1.23085e-59	3.42331e-60	ATEXPA1	AT1G69530 protein [Source:UniProtKB/TrEMBL;Acc:C0Z241]
AT1G69572	682.241	0.68157	0.162821	4.186	2.83913e-05	0.000110684	4.40795e-05	NA	NA
AT1G69610	398.784	0.771571	0.215148	3.58624	0.000335485	0.00106525	0.000470707	NA	Protein of unknown function (DUF1666) [Source:TAIR;Acc:AT1G69610]
AT1G69690	1065.2	0.500244	0.121293	4.12428	3.71903e-05	0.000142154	5.72231e-05	TCP15	TCP15 [Source:UniProtKB/TrEMBL;Acc:A0A178WLV7]
AT1G69770	1942.71	-1.21112	0.100297	-12.0753	1.42716e-33	5.82362e-32	1.6197e-32	CMT3	DNA (cytosine-5)-methyltransferase CMT3 [Source:UniProtKB/Swiss-Prot;Acc:Q94F88]
AT1G69780	925.123	-1.51747	0.18123	-8.37318	5.60819e-17	8.49399e-16	2.38619e-16	ATHB-13	Homeobox-leucine zipper protein ATHB-13 [Source:UniProtKB/Swiss-Prot;Acc:Q8LC03]
AT1G69790	360.502	-1.49337	0.136454	-10.9441	7.09118e-28	2.18829e-26	6.08622e-27	PBL18	Probable serine/threonine-protein kinase PBL18 [Source:UniProtKB/Swiss-Prot;Acc:Q5XF79]
AT1G69840	7865.98	-0.784912	0.173004	-4.53697	5.70687e-06	2.50135e-05	9.41094e-06	HIR2	Hypersensitive-induced response protein 2 [Source:UniProtKB/Swiss-Prot;Acc:Q9CAR7]
AT1G69850	4993.4	-0.871154	0.113682	-7.66306	1.8156e-14	2.16797e-13	6.22541e-14	NPF4.6	Protein NRT1/ PTR FAMILY 4.6 [Source:UniProtKB/Swiss-Prot;Acc:Q8H157]
AT1G69890	3060.58	-1.01711	0.269878	-3.76878	0.000164046	0.000552979	0.000237445	NA	Actin cross-linking protein (DUF569) [Source:UniProtKB/TrEMBL;Acc:Q9CAS2]
AT1G69900	698.14	-1.88169	0.193488	-9.7251	2.35678e-22	5.21821e-21	1.45295e-21	NA	Actin cross-linking protein [Source:UniProtKB/TrEMBL;Acc:Q4PSX0]
AT1G69910	1034.57	-0.737433	0.0973387	-7.57595	3.56509e-14	4.14667e-13	1.19555e-13	LRK10L-1.5	LEAF RUST 10 DISEASE-RESISTANCE LOCUS RECEPTOR-LIKE PROTEIN KINASE-like 1.5 [Source:UniProtKB/Swiss-Prot;Acc:F4I3V3]
AT1G69970	158.899	0.714361	0.23902	2.98871	0.00280157	0.00724417	0.00354259	CLE26	CLAVATA3/ESR (CLE)-related protein 26 [Source:UniProtKB/Swiss-Prot;Acc:O04547]
AT1G70070	5140.34	0.571877	0.0978114	5.84674	5.01311e-09	3.35623e-08	1.082e-08	ISE2	DExH-box ATP-dependent RNA helicase DExH15 chloroplastic [Source:UniProtKB/Swiss-Prot;Acc:B9DFG3]
AT1G70090	2677.63	-2.00633	0.0998334	-20.0968	7.87868e-90	2.16117e-87	6.01077e-88	GATL9	Probable galacturonosyltransferase-like 9 [Source:UniProtKB/Swiss-Prot;Acc:O04536]
AT1G70100	2342.36	-0.662217	0.0922268	-7.18032	6.95505e-13	7.10249e-12	2.0831e-12	NA	unknown protein; BEST Arabidopsis thaliana protein match is: unknown protein (TAIR:AT1G24160.2); Has 3037 Blast hits to 2309 proteins in 344 species: Archae - 6; Bacteria - 672; Metazoa - 1089; Fungi - 230; Plants - 220; Viruses - 37; Other Eukaryot /.../83 (source: NCBI BLink). [Source:TAIR;Acc:AT1G70100]
AT1G70200	3500	0.622715	0.104785	5.94277	2.80248e-09	1.94003e-08	6.22232e-09	NA	Putative uncharacterized protein At1g70200 [Source:UniProtKB/TrEMBL;Acc:Q84JK1]
AT1G70210	1085.13	0.634657	0.163392	3.88426	0.000102643	0.000360198	0.000151564	CYCD1-1	Cyclin-D1-1 [Source:UniProtKB/Swiss-Prot;Acc:P42751]
AT1G70220	89.3851	0.57631	0.213656	2.69738	0.00698881	0.0163638	0.00843912	NA	RNA-processing, Lsm domain-containing protein [Source:UniProtKB/TrEMBL;Acc:F4I5D2]
AT1G70290	11656	-1.98789	0.156173	-12.7288	4.09242e-37	2.01058e-35	5.59196e-36	TPS8	Probable alpha,alpha-trehalose-phosphate synthase [UDP-forming] 8 [Source:UniProtKB/Swiss-Prot;Acc:Q0WUI9]
AT1G70300	485.444	0.937983	0.161616	5.80376	6.48441e-09	4.30333e-08	1.39082e-08	POT6	Potassium transporter 6 [Source:UniProtKB/Swiss-Prot;Acc:Q8W4I4]
AT1G70360	311.841	-0.509999	0.140524	-3.62926	0.000284234	0.000915165	0.000402189	NA	F-box family protein [Source:TAIR;Acc:AT1G70360]
AT1G70370	11162	-0.983203	0.135787	-7.24079	4.46068e-13	4.65636e-12	1.35974e-12	PGL3	Polygalacturonase 1 beta-like protein 3 [Source:UniProtKB/Swiss-Prot;Acc:P92990]
AT1G70420	1643.76	2.02847	0.0986588	20.5605	6.20084e-94	1.91354e-91	5.32206e-92	NA	At1g70420/F17O7_4 [Source:UniProtKB/TrEMBL;Acc:O64594]
AT1G70520	6597.26	-0.875274	0.0509995	-17.1624	5.07655e-66	7.71246e-64	2.14504e-64	CRK2	Cysteine-rich receptor-like protein kinase 2 [Source:UniProtKB/Swiss-Prot;Acc:Q9CAL3]
AT1G70550	354.003	0.626138	0.184454	3.39454	0.000687438	0.00204595	0.000931909	NA	Protein of Unknown Function (DUF239) [Source:TAIR;Acc:AT1G70550]
AT1G70560	171.882	1.21888	0.171729	7.09773	1.26827e-12	1.25619e-11	3.70762e-12	TAA1	L-tryptophan--pyruvate aminotransferase 1 [Source:UniProtKB/Swiss-Prot;Acc:Q9S7N2]
AT1G70580	7035.94	0.514662	0.0994916	5.17292	2.30466e-07	1.23453e-06	4.29281e-07	GGAT2	Glutamate--glyoxylate aminotransferase 2 [Source:UniProtKB/Swiss-Prot;Acc:Q9S7E9]
AT1G70581	14.0029	-0.94864	0.403805	-2.34925	0.0188112	0.0391512	0.0214912	NA	NA
AT1G70590	1414.7	-0.623234	0.0973303	-6.40329	1.52068e-10	1.22486e-09	3.78654e-10	NA	F-box protein At1g70590 [Source:UniProtKB/Swiss-Prot;Acc:Q94C27]
AT1G70640	1091.53	3.62326	0.348601	10.3937	2.64809e-25	7.13503e-24	1.98444e-24	NA	At1g70640 [Source:UniProtKB/TrEMBL;Acc:Q9S843]
AT1G70700	6840.49	-0.563025	0.111759	-5.03784	4.70816e-07	2.4253e-06	8.56071e-07	JAZ9	TIFY domain/Divergent CCT motif family protein [Source:UniProtKB/TrEMBL;Acc:A0A1P8API7]
AT1G70740	1936.68	-1.24103	0.120205	-10.3242	5.47575e-25	1.4343e-23	3.98916e-24	NA	At1g70740 [Source:UniProtKB/TrEMBL;Acc:B4F7N6]
AT1G70780	6473.22	-0.895493	0.114521	-7.81945	5.30543e-15	6.73407e-14	1.91855e-14	NA	At1g70780 [Source:UniProtKB/TrEMBL;Acc:Q9S812]
AT1G70790	602.457	1.02513	0.101456	10.1042	5.2925e-24	1.30495e-22	3.63396e-23	CAR9	Protein C2-DOMAIN ABA-RELATED 9 [Source:UniProtKB/Swiss-Prot;Acc:Q9S7J9]
AT1G70810	3511.33	0.542094	0.109037	4.97164	6.639e-07	3.3526e-06	1.18982e-06	CAR7	Protein C2-DOMAIN ABA-RELATED 7 [Source:UniProtKB/Swiss-Prot;Acc:Q9SSL1]
AT1G70820	19463.1	0.838037	0.0882378	9.49749	2.1502e-21	4.4938e-20	1.25117e-20	NA	At1g70820 [Source:UniProtKB/TrEMBL;Acc:Q9SSL0]
AT1G70920	58.8973	-0.728293	0.235568	-3.09164	0.00199053	0.00532409	0.00256066	ATHB-X	Homeobox-leucine zipper protein ATHB-X [Source:UniProtKB/Swiss-Prot;Acc:Q8GXM7]
AT1G70940	6963.1	-0.730934	0.0976525	-7.48505	7.15215e-14	8.09948e-13	2.34548e-13	PIN3	Auxin efflux carrier component 3 [Source:UniProtKB/Swiss-Prot;Acc:Q9S7Z8]
AT1G70985	76.3635	0.605135	0.212994	2.84109	0.00449596	0.0110607	0.00556223	NA	Hydroxyproline-rich glycoprotein family protein [Source:UniProtKB/TrEMBL;Acc:Q8LGG2]
AT1G71030	2054.15	2.0821	0.167394	12.4384	1.61796e-35	7.27898e-34	2.02448e-34	ATMYBL2	At1g71030/F23N20_2 [Source:UniProtKB/TrEMBL;Acc:Q9C9A5]
AT1G71050	245.792	0.631862	0.172716	3.65838	0.000253812	0.000825421	0.000361095	HIPP20	HIPP20 [Source:UniProtKB/TrEMBL;Acc:A0A178W5Y0]
AT1G71110	451.444	0.692788	0.200887	3.44864	0.000563427	0.00171011	0.000772182	NA	unknown protein; FUNCTIONS IN: molecular_function unknown; INVOLVED IN: biological_process unknown; LOCATED IN: endomembrane system; BEST Arabidopsis thaliana protein match is: unknown protein (TAIR:AT2G12400.1); Has 173 Blast hits to 169 proteins i /.../pecies: Archae - 0; Bacteria - 0; Metazoa - 3; Fungi - 0; Plants - 165; Viruses - 0; Other Eukaryotes - 5 (source: NCBI BLink). [Source:TAIR;Acc…
AT1G71240	1966.54	0.585045	0.0676614	8.64665	5.30347e-18	8.64934e-17	2.41358e-17	NA	Plant protein of unknown function (DUF639) [Source:TAIR;Acc:AT1G71240]
AT1G71360	866.985	0.732212	0.0904119	8.09862	5.55858e-16	7.72568e-15	2.18563e-15	NA	Galactose-binding protein [Source:TAIR;Acc:AT1G71360]
AT1G71390	92.6448	1.14451	0.428415	2.67149	0.00755159	0.0175154	0.00907677	AtRLP11	receptor like protein 11 [Source:TAIR;Acc:AT1G71390]
AT1G71420	151.057	-0.625253	0.179369	-3.48585	0.000490576	0.00151152	0.00067809	PCMP-H70	Pentatricopeptide repeat-containing protein At1g71420 [Source:UniProtKB/Swiss-Prot;Acc:Q9C9H9]
AT1G71480	3888.26	0.645337	0.0895395	7.20729	5.70762e-13	5.87725e-12	1.72075e-12	NA	AT1G71480 protein [Source:UniProtKB/TrEMBL;Acc:Q9C9I5]
AT1G71697	1363.86	-0.686348	0.122841	-5.58729	2.30642e-08	1.42394e-07	4.72026e-08	CK1	Probable choline kinase 1 [Source:UniProtKB/Swiss-Prot;Acc:Q9M9H6]
AT1G71760	74.1859	-0.662789	0.23683	-2.79859	0.00513265	0.0124533	0.0063059	NA	Putative uncharacterized protein [Source:UniProtKB/TrEMBL;Acc:Q5BPV4]
AT1G71890	24.5906	1.40011	0.363098	3.85602	0.000115248	0.000399817	0.000168996	SUC5	Sucrose transport protein SUC5 [Source:UniProtKB/Swiss-Prot;Acc:Q9C8X2]
AT1G71910	180.139	0.623934	0.209057	2.98452	0.00284025	0.00733748	0.0035882	NA	At1g71910 [Source:UniProtKB/TrEMBL;Acc:Q9C8X0]
AT1G71960	1238.66	-0.561653	0.066038	-8.505	1.81598e-17	2.84422e-16	7.9674e-17	ABCG25	ABC transporter G family member 25 [Source:UniProtKB/Swiss-Prot;Acc:Q84TH5]
AT1G71980	3703.91	0.519642	0.0847253	6.13326	8.60978e-10	6.32837e-09	2.00142e-09	RMR2	Receptor homology region, transmembrane domain- and RING domain-containing protein 2 [Source:UniProtKB/Swiss-Prot;Acc:Q8VZ14]
AT1G72030	1738.04	0.592908	0.0884717	6.70166	2.06062e-11	1.8209e-10	5.50266e-11	NA	Acyl-CoA N-acyltransferases (NAT) superfamily protein [Source:UniProtKB/TrEMBL;Acc:Q9C7G6]
AT1G72060	589.42	-1.73865	0.356842	-4.87233	1.10292e-06	5.40108e-06	1.94301e-06	NA	Putative uncharacterized protein At1g72060 [Source:UniProtKB/TrEMBL;Acc:Q9C7G9]
AT1G72150	65855	-0.556408	0.103938	-5.35326	8.63848e-08	4.93521e-07	1.68207e-07	PATL1	Patellin-1 [Source:UniProtKB/Swiss-Prot;Acc:Q56WK6]
AT1G72200	45.6219	-0.710991	0.266007	-2.67283	0.0075214	0.0174564	0.00904482	ATL11	RING-H2 finger protein ATL11 [Source:UniProtKB/Swiss-Prot;Acc:Q84W40]
AT1G72210	42.4464	-0.708318	0.307074	-2.30667	0.0210735	0.0431994	0.0239166	BHLH96	Transcription factor bHLH96 [Source:UniProtKB/Swiss-Prot;Acc:Q9C7T4]
AT1G72300	2212.22	-0.646131	0.0605168	-10.6769	1.30587e-26	3.78722e-25	1.05333e-25	PSY1R	Leucine-rich repeat receptor-like protein kinase (Fragment) [Source:UniProtKB/TrEMBL;Acc:C0LGI8]
AT1G72416	1676.85	-1.63835	0.168878	-9.70139	2.97431e-22	6.54149e-21	1.82139e-21	NA	Chaperone DnaJ-domain superfamily protein [Source:UniProtKB/TrEMBL;Acc:B3H5X6]
AT1G72430	5921.78	-2.12063	0.143656	-14.7618	2.58132e-49	2.02306e-47	5.62667e-48	NA	At1g72430 [Source:UniProtKB/TrEMBL;Acc:Q9C9E1]
AT1G72450	5466.38	-0.941877	0.102778	-9.1642	4.9914e-20	9.4516e-19	2.63127e-19	TIFY11B	TIFY11B [Source:UniProtKB/TrEMBL;Acc:A0A178W2J3]
AT1G72500	2306.57	0.595112	0.057439	10.3608	3.73917e-25	9.93925e-24	2.76437e-24	NA	LOCATED IN: plasma membrane; EXPRESSED IN: 23 plant structures; EXPRESSED DURING: 13 growth stages; CONTAINS InterPro DOMAIN/s: von Willebrand factor, type A (InterPro:IPR002035); BEST Arabidopsis thaliana protein match is: inter-alpha-trypsin inhib /.../eavy chain-related (TAIR:AT1G19110.1); Has 1407 Blast hits to 1406 proteins in 307 species: Archae - 6; Bacteria - 522; Metazoa - 484; Fungi - 5…
AT1G72520	2111.17	-1.56393	0.392933	-3.98014	6.88735e-05	0.000250092	0.000103508	LOX4	Lipoxygenase 4, chloroplastic [Source:UniProtKB/Swiss-Prot;Acc:Q9FNX8]
AT1G72540	53.6824	1.20627	0.447062	2.69823	0.006971	0.016326	0.00841946	NA	Putative receptor-like protein kinase At1g72540 [Source:UniProtKB/Swiss-Prot;Acc:Q9CAH1]
AT1G72545	39.886	0.83701	0.324653	2.57817	0.00993249	0.0222512	0.0117306	NA	NA
AT1G72600	144.001	0.65438	0.20582	3.17938	0.0014759	0.00406259	0.00192158	NA	At1g72600 [Source:UniProtKB/TrEMBL;Acc:Q9CAH6]
AT1G72645	284.041	-0.646639	0.219459	-2.94651	0.0032138	0.00820588	0.00404523	NA	At1g72645 [Source:UniProtKB/TrEMBL;Acc:Q8RXY2]
AT1G72680	1886.27	0.65557	0.265184	2.47213	0.0134311	0.0290797	0.0156374	CAD1	CAD1 [Source:UniProtKB/TrEMBL;Acc:A0A178WLT3]
AT1G72720	34.0905	-0.895726	0.334664	-2.67649	0.00743967	0.0172863	0.00895205	NA	At1g72720 [Source:UniProtKB/TrEMBL;Acc:Q9CAI6]
AT1G72790	1182.45	-0.948422	0.146749	-6.46289	1.02725e-10	8.43231e-10	2.59433e-10	NA	Hydroxyproline-rich glycoprotein family protein [Source:UniProtKB/TrEMBL;Acc:Q9CAJ1]
AT1G72830	366.444	0.922533	0.203677	4.52939	5.91546e-06	2.58532e-05	9.7403e-06	HAP2C	Nuclear factor Y, subunit A3 [Source:UniProtKB/TrEMBL;Acc:F4IEZ6]
AT1G72900	2955.17	-1.10456	0.272862	-4.04806	5.16434e-05	0.000192336	7.85156e-05	NA	Similar to part of disease resistance protein [Source:UniProtKB/TrEMBL;Acc:Q9SSN6]
AT1G72920	845.305	-0.827271	0.315029	-2.62602	0.00863909	0.0197023	0.0102983	NA	Similar to part of disease resistance protein [Source:UniProtKB/TrEMBL;Acc:Q9SSN4]
AT1G72940	1556.27	-1.61892	0.25813	-6.27171	3.57105e-10	2.76473e-09	8.6337e-10	NA	At1g72940/F3N23_14 [Source:UniProtKB/TrEMBL;Acc:Q9SSN2]
AT1G73080	2338.29	-1.43034	0.115969	-12.3338	5.95588e-35	2.62564e-33	7.3026e-34	PEPR1	Leucine-rich repeat receptor-like protein kinase PEPR1 [Source:UniProtKB/Swiss-Prot;Acc:Q9SSL9]
AT1G73130	515.593	0.706822	0.146409	4.82771	1.38113e-06	6.67415e-06	2.40842e-06	NA	F3N23.33 protein [Source:UniProtKB/TrEMBL;Acc:Q9S781]
AT1G73170	4665	0.9281	0.0598125	15.5168	2.66941e-54	2.48683e-52	6.91653e-53	NA	P-loop containing nucleoside triphosphate hydrolases superfamily protein [Source:TAIR;Acc:AT1G73170]
AT1G73177	334.939	-0.500783	0.116651	-4.29299	1.76285e-05	7.12717e-05	2.78657e-05	APC13	Anaphase-promoting complex subunit 13 [Source:UniProtKB/Swiss-Prot;Acc:Q8L981]
AT1G73200	3724.71	-0.759567	0.0765525	-9.92218	3.33385e-23	7.82919e-22	2.1801e-22	NA	Putative uncharacterized protein T18K17.13 [Source:UniProtKB/TrEMBL;Acc:Q9CAT4]
AT1G73250	1083.19	-0.585911	0.0927532	-6.31688	2.66891e-10	2.0992e-09	6.5302e-10	GER1	GDP-L-fucose synthase 1 [Source:UniProtKB/Swiss-Prot;Acc:O49213]
AT1G73260	66.4914	1.25022	0.436583	2.86365	0.00418792	0.0103935	0.0051987	KTI1	Kunitz trypsin inhibitor 1 [Source:UniProtKB/Swiss-Prot;Acc:Q8RXD5]
AT1G73380	1062	-0.522287	0.0871785	-5.99101	2.08545e-09	1.46889e-08	4.69675e-09	NA	Putative uncharacterized protein At1g73380 [Source:UniProtKB/TrEMBL;Acc:Q9FX33]
AT1G73390	2243.01	0.968994	0.116666	8.30571	9.92225e-17	1.47231e-15	4.13842e-16	NA	At1g73390 [Source:UniProtKB/TrEMBL;Acc:Q9FX34]
AT1G73480	6222.33	2.49983	0.11417	21.8956	2.86024e-106	1.20191e-103	3.34282e-104	NA	Alpha/beta-Hydrolases superfamily protein [Source:UniProtKB/TrEMBL;Acc:Q94AM5]
AT1G73500	2501.75	-0.656777	0.257506	-2.55053	0.0107559	0.0238926	0.0126704	MKK9	Mitogen-activated protein kinase kinase 9 [Source:UniProtKB/Swiss-Prot;Acc:Q9FX43]
AT1G73600	39236.9	0.621595	0.114625	5.42287	5.86512e-08	3.42711e-07	1.15764e-07	NA	S-adenosyl-L-methionine-dependent methyltransferases superfamily protein [Source:TAIR;Acc:AT1G73600]
AT1G73620	61.0209	0.935144	0.264529	3.53512	0.000407583	0.00127491	0.000566942	NA	Pathogenesis-related thaumatin superfamily protein [Source:UniProtKB/TrEMBL;Acc:Q9C9U9]
AT1G73630	549.858	1.19894	0.0956894	12.5295	5.14697e-36	2.39183e-34	6.6523e-35	CML26	Probable calcium-binding protein CML26 [Source:UniProtKB/Swiss-Prot;Acc:Q9C9U8]
AT1G73700	188.406	1.27181	0.150817	8.43284	3.37366e-17	5.1852e-16	1.45574e-16	DTX17	Protein DETOXIFICATION 17 [Source:UniProtKB/Swiss-Prot;Acc:Q9C9U1]
AT1G73710	2020.47	0.617083	0.0684209	9.01893	1.89927e-19	3.4572e-18	9.63314e-19	NA	Pentatricopeptide repeat-containing protein At1g73710 [Source:UniProtKB/Swiss-Prot;Acc:Q9C9U0]
AT1G73750	2792.87	1.55985	0.0548948	28.4153	1.30826e-177	1.61488e-174	4.49142e-175	NA	Uncharacterised conserved protein UCP031088, alpha/beta hydrolase [Source:TAIR;Acc:AT1G73750]
AT1G73830	258.097	-1.63366	0.14972	-10.9114	1.01657e-27	3.10312e-26	8.63061e-27	BEE3	Transcription factor BEE 3 [Source:UniProtKB/Swiss-Prot;Acc:Q8GWK7]
AT1G73870	1005.28	1.96992	0.348082	5.65937	1.51929e-08	9.62036e-08	3.16835e-08	COL7	Zinc finger protein CONSTANS-LIKE 7 [Source:UniProtKB/Swiss-Prot;Acc:Q9C9A9]
AT1G73880	173.017	0.611583	0.15518	3.94112	8.11006e-05	0.000289645	0.000120826	UGT89B1	UDP-glycosyltransferase 89B1 [Source:UniProtKB/Swiss-Prot;Acc:Q9C9B0]
AT1G73910	43.5737	-1.29104	0.279772	-4.61462	3.93808e-06	1.76967e-05	6.57704e-06	ATARP4A	actin-related proteins 4A [Source:TAIR;Acc:AT1G73910]
AT1G73980	3814.16	0.550707	0.0523727	10.5151	7.35638e-26	2.05791e-24	5.7236e-25	NA	At1g73980/F2P9_15 [Source:UniProtKB/TrEMBL;Acc:Q9C9B9]
AT1G74000	20.85	1.46606	0.371523	3.94607	7.94428e-05	0.000284187	0.000118517	SSL11	Protein STRICTOSIDINE SYNTHASE-LIKE 11 [Source:UniProtKB/Swiss-Prot;Acc:P92976]
AT1G74010	30.4805	1.19725	0.376253	3.18202	0.0014625	0.00402932	0.00190606	NA	At1g74010 [Source:UniProtKB/TrEMBL;Acc:Q9C9C2]
AT1G74090	3513.21	1.0333	0.0913299	11.3139	1.11987e-29	3.76148e-28	1.04617e-28	SOT18	Sulfotransferase [Source:UniProtKB/TrEMBL;Acc:T1P4U2]
AT1G74200	177.891	0.810839	0.166279	4.87639	1.08046e-06	5.29508e-06	1.90407e-06	AtRLP16	Receptor like protein 16 [Source:UniProtKB/TrEMBL;Acc:F4HTV6]
AT1G74290	338.161	1.24186	0.144376	8.60154	7.86534e-18	1.26566e-16	3.53265e-17	NA	Alpha/beta-Hydrolases superfamily protein [Source:UniProtKB/TrEMBL;Acc:Q9C914]
AT1G74310	765.587	-0.547172	0.140176	-3.90345	9.48305e-05	0.000334925	0.000140443	CLPB1	Chaperone protein ClpB1 [Source:UniProtKB/Swiss-Prot;Acc:P42730]
AT1G74330	1842.68	-2.18436	0.152302	-14.3423	1.19072e-46	8.2226e-45	2.28692e-45	NA	Protein kinase superfamily protein [Source:UniProtKB/TrEMBL;Acc:F4HTX0]
AT1G74380	5034.01	-0.653024	0.0921672	-7.0852	1.3884e-12	1.37242e-11	4.05018e-12	XXT5	Probable xyloglucan 6-xylosyltransferase 5 [Source:UniProtKB/Swiss-Prot;Acc:Q9CA75]
AT1G74440	2531.68	-0.69986	0.0596039	-11.7419	7.77627e-32	2.97638e-30	8.27811e-31	NA	ER membrane protein, putative (DUF962) [Source:UniProtKB/TrEMBL;Acc:Q9CA70]
AT1G74450	2227.9	-1.19713	0.158724	-7.54225	4.61924e-14	5.33197e-13	1.53779e-13	NA	At1g74450/F1M20_13 [Source:UniProtKB/TrEMBL;Acc:Q9CA69]
AT1G74453	54.0932	-0.685875	0.30104	-2.27836	0.0227054	0.0461825	0.0256733	NA	NA
AT1G74470	82199.2	1.26703	0.0782842	16.185	6.43434e-59	7.34556e-57	2.043e-57	CHLP	Geranylgeranyl diphosphate reductase, chloroplastic [Source:UniProtKB/Swiss-Prot;Acc:Q9CA67]
AT1G74560	6472.23	-0.827158	0.0484496	-17.0726	2.3755e-65	3.47527e-63	9.66566e-64	NRP1	NAP1-related protein 1 [Source:TAIR;Acc:AT1G74560]
AT1G74590	156.822	1.01387	0.444938	2.27868	0.0226859	0.0461475	0.0256565	GSTU10	Glutathione S-transferase U10 [Source:UniProtKB/Swiss-Prot;Acc:Q9CA57]
AT1G74600	538.606	0.760141	0.103839	7.32039	2.47242e-13	2.64234e-12	7.69899e-13	PCMP-E69	Pentatricopeptide repeat-containing protein At1g74600, chloroplastic [Source:UniProtKB/Swiss-Prot;Acc:Q9CA56]
AT1G74640	5004.55	0.507941	0.0966069	5.25781	1.45779e-07	8.02433e-07	2.76506e-07	NA	Alpha/beta-Hydrolases superfamily protein [Source:UniProtKB/TrEMBL;Acc:Q8L475]
AT1G74670	3335.92	0.963606	0.334404	2.88156	0.00395714	0.00988158	0.00492557	GASA6	Gibberellin-regulated protein 6 [Source:UniProtKB/Swiss-Prot;Acc:Q6NMQ7]
AT1G74710	2409.55	1.01376	0.437059	2.31949	0.0203683	0.041902	0.0231498	EDS16	ADC synthase superfamily protein [Source:TAIR;Acc:AT1G74710]
AT1G74720	2206.21	0.520509	0.0894637	5.81811	5.95179e-09	3.96585e-08	1.28008e-08	QKY	Protein QUIRKY [Source:UniProtKB/Swiss-Prot;Acc:B8XCH5]
AT1G74730	11489.4	0.634634	0.117675	5.39311	6.92468e-08	4.00593e-07	1.35847e-07	NA	Putative uncharacterized protein [Source:UniProtKB/TrEMBL;Acc:Q94F10]
AT1G74740	811.384	-0.839854	0.0879767	-9.54632	1.34389e-21	2.82661e-20	7.86993e-21	CPK30	Calcium-dependent protein kinase 30 [Source:UniProtKB/Swiss-Prot;Acc:Q9SSF8]
AT1G74840	4918.03	-0.979889	0.084704	-11.5684	5.95955e-31	2.18369e-29	6.07343e-30	NA	F25A4.19 protein [Source:UniProtKB/TrEMBL;Acc:Q9S7N6]
AT1G74850	4133.17	0.915668	0.101149	9.05268	1.39501e-19	2.56292e-18	7.1348e-19	PTAC2	PTAC2 [Source:UniProtKB/TrEMBL;Acc:A0A178WNJ2]
AT1G74875	56.183	-0.602605	0.277604	-2.17074	0.0299511	0.0587715	0.0333175	NA	FUNCTIONS IN: molecular_function unknown; INVOLVED IN: biological_process unknown; LOCATED IN: cellular_component unknown; BEST Arabidopsis thaliana protein match is: F-box family protein (TAIR:AT1G67623.1); Has 36 Blast hits to 36 proteins in 8 spe /.../Archae - 0; Bacteria - 0; Metazoa - 0; Fungi - 0; Plants - 36; Viruses - 0; Other Eukaryotes - 0 (source: NCBI BLink). [Source:TAIR;Acc:AT1G7487…
AT1G74910	7692.41	-0.521085	0.0584269	-8.91857	4.72334e-19	8.30685e-18	2.31448e-18	NA	ADP-glucose pyrophosphorylase family protein [Source:UniProtKB/TrEMBL;Acc:Q9C9P3]
AT1G74940	2202.91	0.504128	0.152625	3.30305	0.000956397	0.00274947	0.00127265	NA	Cyclin-dependent kinase, putative (DUF581) [Source:UniProtKB/TrEMBL;Acc:Q8GRN0]
AT1G75000	373.244	-0.704624	0.265148	-2.65748	0.00787284	0.0181709	0.00943813	NA	F25A4.4 [Source:UniProtKB/TrEMBL;Acc:Q9S804]
AT1G75010	3082.44	0.647109	0.0638928	10.128	4.14867e-24	1.02549e-22	2.85572e-23	ARC3	Protein ACCUMULATION AND REPLICATION OF CHLOROPLASTS 3 [Source:UniProtKB/Swiss-Prot;Acc:Q6F6B5]
AT1G75020	1260.27	-0.983913	0.0956238	-10.2894	7.86489e-25	2.03048e-23	5.65469e-24	LPAT4	Probable 1-acyl-sn-glycerol-3-phosphate acyltransferase 4 [Source:UniProtKB/Swiss-Prot;Acc:Q8L4Y2]
AT1G75030	173.475	-0.853206	0.255981	-3.33309	0.000858884	0.00249709	0.00115029	ATLP-3	At1g75030 [Source:UniProtKB/TrEMBL;Acc:Q9C9P9]
AT1G75040	33735.9	1.06482	0.450771	2.36222	0.0181658	0.0379815	0.0207971	PR5	Pathogenesis-related protein 5 [Source:UniProtKB/Swiss-Prot;Acc:P28493]
AT1G75060	139.654	-0.737558	0.181532	-4.06296	4.84546e-05	0.000181555	7.38516e-05	NA	Histone deacetylase complex subunit [Source:UniProtKB/TrEMBL;Acc:Q9C9Q1]
AT1G75080	2058.79	-0.611829	0.0791653	-7.7285	1.08823e-14	1.32916e-13	3.80742e-14	BZR1	Protein BRASSINAZOLE-RESISTANT 1 [Source:UniProtKB/Swiss-Prot;Acc:Q8S307]
AT1G75090	223.83	0.606905	0.169931	3.57147	0.00035498	0.00112066	0.000496411	NA	DNA glycosylase superfamily protein [Source:UniProtKB/TrEMBL;Acc:Q94CA9]
AT1G75100	1921.58	0.981018	0.270916	3.62112	0.000293333	0.000942157	0.000414637	JAC1	JAC1 [Source:UniProtKB/TrEMBL;Acc:A0A178WHU1]
AT1G75180	931.939	1.0426	0.10786	9.66628	4.19336e-22	9.11098e-21	2.5368e-21	NA	AT1G75180 protein [Source:UniProtKB/TrEMBL;Acc:Q9FRK9]
AT1G75190	519.28	1.08797	0.103895	10.4719	1.16332e-25	3.22237e-24	8.96226e-25	NA	AT1G75190 protein [Source:UniProtKB/TrEMBL;Acc:Q9FRL0]
AT1G75300	236.64	2.03391	0.16137	12.6041	2.00549e-36	9.54422e-35	2.6545e-35	NA	At1g75300 [Source:UniProtKB/TrEMBL;Acc:Q9FRM1]
AT1G75310	3126.28	-1.00325	0.124719	-8.04402	8.69367e-16	1.18906e-14	3.3701e-15	AUL1	auxin-like 1 protein [Source:TAIR;Acc:AT1G75310]
AT1G75360	63.7232	1.96948	0.270935	7.26921	3.61597e-13	3.80882e-12	1.11088e-12	NA	Putative uncharacterized protein [Source:UniProtKB/TrEMBL;Acc:Q5XVF5]
AT1G75380	37768.7	0.686525	0.120268	5.70829	1.1412e-08	7.3249e-08	2.39626e-08	BBD1	Bifunctional nuclease 1 [Source:UniProtKB/Swiss-Prot;Acc:Q9FWS6]
AT1G75450	110.362	2.79072	0.21763	12.8233	1.21492e-37	6.15247e-36	1.71117e-36	CKX5	Cytokinin dehydrogenase 5 [Source:UniProtKB/Swiss-Prot;Acc:Q67YU0]
AT1G75460	15619	0.918774	0.0992024	9.26161	2.01367e-20	3.95721e-19	1.1017e-19	NA	ATP-dependent protease La (LON) domain protein [Source:UniProtKB/TrEMBL;Acc:Q9FWT4]
AT1G75540	1756.94	0.567667	0.102676	5.52874	3.22547e-08	1.95348e-07	6.51859e-08	BBX21	B-box zinc finger protein 21 [Source:UniProtKB/Swiss-Prot;Acc:Q9LQZ7]
AT1G75550	95.7874	-0.588224	0.222437	-2.64446	0.00818224	0.0188059	0.00978556	NA	glycine-rich protein [Source:TAIR;Acc:AT1G75550]
AT1G75580	23.4961	1.30002	0.390985	3.325	0.0008842	0.00256243	0.00118259	NA	At1g75580 [Source:UniProtKB/TrEMBL;Acc:Q9LR00]
AT1G75590	83.4144	-1.36447	0.259735	-5.25333	1.4937e-07	8.21513e-07	2.83122e-07	NA	SAUR-like auxin-responsive protein family [Source:UniProtKB/TrEMBL;Acc:F4HZ54]
AT1G75640	82.8202	0.829866	0.214181	3.8746	0.000106798	0.000372992	0.000157151	NA	F10A5.16 [Source:UniProtKB/TrEMBL;Acc:Q9LR04]
AT1G75670	696.481	-0.850507	0.0989798	-8.59274	8.49229e-18	1.36139e-16	3.8018e-17	NA	DNA-directed RNA polymerase [Source:UniProtKB/TrEMBL;Acc:Q8H1F8]
AT1G75690	14846.6	0.576612	0.0851836	6.76905	1.29632e-11	1.17495e-10	3.52858e-11	LQY1	LQY1 [Source:UniProtKB/TrEMBL;Acc:A0A178W9N8]
AT1G75770	371.223	-0.721885	0.136294	-5.29653	1.18021e-07	6.58638e-07	2.2628e-07	NA	At1g75770/F10A5_10 [Source:UniProtKB/TrEMBL;Acc:Q94A92]
AT1G75800	11196.2	-0.615733	0.101838	-6.04618	1.48319e-09	1.06288e-08	3.38336e-09	NA	At1g75800/T4O12_2 [Source:UniProtKB/TrEMBL;Acc:Q9LQT4]
AT1G75840	2618.87	-0.663712	0.0902119	-7.35726	1.87722e-13	2.03375e-12	5.90922e-13	ARAC5	Rac-like GTP-binding protein ARAC5 [Source:UniProtKB/Swiss-Prot;Acc:Q38937]
AT1G75880	138.338	0.681106	0.213657	3.18786	0.00143331	0.00395915	0.00187056	EXL1	GDSL esterase/lipase EXL1 [Source:UniProtKB/Swiss-Prot;Acc:Q94CH8]
AT1G75900	1097.44	0.8197	0.0891395	9.1957	3.72552e-20	7.11596e-19	1.98105e-19	EXL3	GDSL esterase/lipase EXL3 [Source:UniProtKB/Swiss-Prot;Acc:Q94CH6]
AT1G75945	144.629	-0.882383	0.401775	-2.19621	0.0280767	0.0555626	0.0313211	NA	NA
AT1G75960	490.385	0.972993	0.117612	8.27289	1.30754e-16	1.91573e-15	5.38406e-16	AAE8	Probable acyl-activating enzyme 8 [Source:UniProtKB/Swiss-Prot;Acc:Q9LQS1]
AT1G76080	16647	0.98513	0.0721376	13.6563	1.85268e-42	1.09225e-40	3.03785e-41	CDSP32	CDSP32 [Source:UniProtKB/TrEMBL;Acc:A0A178WHK1]
AT1G76090	547.805	-0.751244	0.109013	-6.89136	5.52626e-12	5.16779e-11	1.53778e-11	SMT3	24-methylenesterol C-methyltransferase 3 [Source:UniProtKB/Swiss-Prot;Acc:Q94JS4]
AT1G76160	9760.67	-1.51701	0.123206	-12.3128	7.7254e-35	3.39814e-33	9.45114e-34	sks5	Sks5 [Source:UniProtKB/TrEMBL;Acc:A0A178WJJ9]
AT1G76240	309.598	3.46998	0.263814	13.1531	1.63252e-39	8.73774e-38	2.4302e-38	NA	At1g76240 [Source:UniProtKB/TrEMBL;Acc:Q501A3]
AT1G76260	899.118	-0.722491	0.090626	-7.97222	1.55847e-15	2.06992e-14	5.87958e-15	DWA2	WD repeat-containing protein DWA2 [Source:UniProtKB/Swiss-Prot;Acc:Q6NPN9]
AT1G76270	627.407	0.521299	0.0989957	5.26588	1.3952e-07	7.69916e-07	2.65277e-07	OFUT16	O-fucosyltransferase 16 [Source:UniProtKB/Swiss-Prot;Acc:Q949U4]
AT1G76340	1113.29	-0.619961	0.0781547	-7.93248	2.14805e-15	2.81887e-14	8.01579e-15	GONST3	GDP-mannose transporter GONST3 [Source:UniProtKB/Swiss-Prot;Acc:Q9S845]
AT1G76440	511.829	-0.62744	0.129083	-4.86073	1.16952e-06	5.69899e-06	2.05311e-06	NA	AT1G76440 protein [Source:UniProtKB/TrEMBL;Acc:Q9S842]
AT1G76530	95.3197	0.646703	0.268675	2.40701	0.0160838	0.0340467	0.0185062	PILS4	Protein PIN-LIKES 4 [Source:UniProtKB/Swiss-Prot;Acc:Q9C9K4]
AT1G76560	491.548	-0.817751	0.153974	-5.31095	1.09053e-07	6.11874e-07	2.09817e-07	CP12-3	CP12-3 [Source:UniProtKB/TrEMBL;Acc:A0A178WDK7]
AT1G76600	1241.54	-1.57018	0.413702	-3.79544	0.000147384	0.00050161	0.000214175	NA	Poly polymerase [Source:UniProtKB/TrEMBL;Acc:Q9C9J8]
AT1G76610	46.0347	1.56395	0.281773	5.5504	2.85021e-08	1.73847e-07	5.79431e-08	NA	Putative uncharacterized protein [Source:UniProtKB/TrEMBL;Acc:Q9C9J7]
AT1G76680	5534.04	-1.44247	0.140995	-10.2306	1.44562e-24	3.6698e-23	1.02198e-23	OPR1	12-oxophytodienoate reductase 1 [Source:UniProtKB/TrEMBL;Acc:F4I403]
AT1G76700	2640.2	-1.42828	0.0786842	-18.152	1.23756e-73	2.46887e-71	6.86657e-72	ATJ10	Chaperone protein dnaJ 10 [Source:UniProtKB/Swiss-Prot;Acc:Q8GYX8]
AT1G76710	800.727	-0.732855	0.0812973	-9.01451	1.9775e-19	3.59297e-18	1.00114e-18	ASHH1	SET domain group 26 [Source:TAIR;Acc:AT1G76710]
AT1G76720	1075.46	0.636587	0.101866	6.24927	4.1237e-10	3.15794e-09	9.89149e-10	NA	Eukaryotic translation initiation factor 2 (eIF-2) family protein [Source:UniProtKB/TrEMBL;Acc:Q9SRE1]
AT1G76790	2615.07	1.56896	0.154076	10.1831	2.35971e-24	5.93686e-23	1.6533e-23	IGMT5	Indole glucosinolate O-methyltransferase 5 [Source:UniProtKB/Swiss-Prot;Acc:Q9SRD4]
AT1G76800	146.533	0.535087	0.198243	2.69915	0.00695166	0.0162865	0.00839795	NA	Vacuolar iron transporter homolog 2 [Source:UniProtKB/Swiss-Prot;Acc:Q9SRD3]
AT1G76820	561.683	0.618783	0.161195	3.83872	0.000123679	0.00042719	0.000181069	NA	eukaryotic translation initiation factor 2 (eIF-2) family protein [Source:TAIR;Acc:AT1G76820]
AT1G76870	139.457	0.569687	0.233244	2.44245	0.0145878	0.0312653	0.0168803	NA	Putative uncharacterized protein At1g76870 [Source:UniProtKB/TrEMBL;Acc:Q9C6K4]
AT1G76878	57.8818	0.772617	0.297229	2.59941	0.00933855	0.021105	0.0110864	NA	NA
AT1G76890	2764.12	-0.893561	0.0717316	-12.457	1.28078e-35	5.80168e-34	1.6136e-34	GT-2	Trihelix transcription factor GT-2 [Source:UniProtKB/Swiss-Prot;Acc:Q39117]
AT1G76930	607.137	1.33956	0.21666	6.18278	6.2984e-10	4.71187e-09	1.48358e-09	ATEXT4	extensin 4 [Source:TAIR;Acc:AT1G76930]
AT1G76952	34.8233	0.838889	0.301387	2.78343	0.00537877	0.012993	0.00658912	IDL5	inflorescence deficient in abscission (IDA)-like 5 [Source:TAIR;Acc:AT1G76952]
AT1G76955	1159.87	0.675252	0.102612	6.58063	4.68464e-11	4.0018e-10	1.21956e-10	NA	At1g76955 [Source:UniProtKB/TrEMBL;Acc:Q0V819]
AT1G76970	3306.43	-0.579112	0.157832	-3.66917	0.000243338	0.000794632	0.000347094	TOL4	TOM1-like protein 4 [Source:UniProtKB/Swiss-Prot;Acc:Q6NQK0]
AT1G77000	856.074	0.801805	0.12506	6.41137	1.44214e-10	1.16444e-09	3.59749e-10	SKP2B	F-box protein SKP2B [Source:UniProtKB/Swiss-Prot;Acc:O49286]
AT1G77030	2800.67	-0.588674	0.0760358	-7.74207	9.78103e-15	1.20378e-13	3.44019e-14	RH29	Putative DEAD-box ATP-dependent RNA helicase 29 [Source:UniProtKB/Swiss-Prot;Acc:O49289]
AT1G77090	4756.56	0.540972	0.116849	4.62968	3.66232e-06	1.65479e-05	6.13326e-06	PPD4	PsbP domain-containing protein 4, chloroplastic [Source:UniProtKB/Swiss-Prot;Acc:O49292]
AT1G77122	1520.58	0.724092	0.0811702	8.92066	4.63503e-19	8.16608e-18	2.27526e-18	NA	At1g77122 [Source:UniProtKB/TrEMBL;Acc:Q56XE2]
AT1G77145	76.5522	0.858038	0.235712	3.64019	0.000272435	0.000880907	0.000386389	NA	Putative uncharacterized protein At1g77145 [Source:UniProtKB/TrEMBL;Acc:O80651]
AT1G77210	1659.43	-0.553219	0.128242	-4.31385	1.60435e-05	6.54531e-05	2.5507e-05	STP14	Sugar transport protein 14 [Source:UniProtKB/Swiss-Prot;Acc:Q8GW61]
AT1G77230	1030.91	0.605521	0.0862194	7.02302	2.17116e-12	2.10612e-11	6.24082e-12	NA	At1g77230 [Source:UniProtKB/TrEMBL;Acc:Q8VZL0]
AT1G77250	733.702	-0.581089	0.152081	-3.82091	0.000132959	0.000456289	0.000193931	NA	At1g77250 [Source:UniProtKB/TrEMBL;Acc:Q1JPM3]
AT1G77280	441.259	0.721403	0.121975	5.91434	3.33208e-09	2.28343e-08	7.33004e-09	NA	Protein kinase protein with adenine nucleotide alpha hydrolases-like domain [Source:TAIR;Acc:AT1G77280]
AT1G77290	534.328	-0.748351	0.114244	-6.55047	5.73575e-11	4.85143e-10	1.48475e-10	TCHQD	Glutathione S-transferase TCHQD [Source:UniProtKB/Swiss-Prot;Acc:O80662]
AT1G77320	712.666	-0.503973	0.102582	-4.91289	8.97445e-07	4.44447e-06	1.59227e-06	MEI1	transcription coactivators [Source:TAIR;Acc:AT1G77320]
AT1G77330	42.519	-0.910937	0.293837	-3.10014	0.00193427	0.00518483	0.0024912	NA	1-aminocyclopropane-1-carboxylate oxidase 5 [Source:UniProtKB/Swiss-Prot;Acc:Q0WPW4]
AT1G77360	175.624	-0.695785	0.173977	-3.9993	6.35307e-05	0.000232272	9.56881e-05	NA	Pentatricopeptide repeat-containing protein At1g77360, mitochondrial [Source:UniProtKB/Swiss-Prot;Acc:Q9FVX2]
AT1G77380	33.3115	1.19556	0.356338	3.35512	0.000793304	0.00232425	0.00106622	AAP3	ATAAP3 [Source:UniProtKB/TrEMBL;Acc:A0A178W3U1]
AT1G77390	284.007	-2.45243	0.170292	-14.4013	5.07948e-47	3.59569e-45	1.00006e-45	CYCA1-2	TAM [Source:UniProtKB/TrEMBL;Acc:A0A178WDV8]
AT1G77450	609.564	-0.796619	0.154	-5.17284	2.30563e-07	1.23471e-06	4.29316e-07	NAC032	NAC032 [Source:UniProtKB/TrEMBL;Acc:A0A178WMH1]
AT1G77580	719.298	0.804368	0.130304	6.17303	6.69921e-10	4.99469e-09	1.57394e-09	FPP1	Filament-like plant protein 1 [Source:UniProtKB/Swiss-Prot;Acc:Q9CAP9]
AT1G77630	1207.71	-1.08815	0.0899379	-12.0989	1.07021e-33	4.41266e-32	1.22728e-32	LYM3	LysM domain-containing GPI-anchored protein 2 [Source:UniProtKB/Swiss-Prot;Acc:Q6NPN4]
AT1G77640	95.9947	-3.78614	0.353803	-10.7013	1.00398e-26	2.94194e-25	8.18232e-26	ERF013	Ethylene-responsive transcription factor ERF013 [Source:UniProtKB/Swiss-Prot;Acc:Q9CAP4]
AT1G77670	2165.54	-0.647802	0.103435	-6.26286	3.77988e-10	2.91271e-09	9.11053e-10	NA	At1g77670 [Source:UniProtKB/TrEMBL;Acc:Q9CAP1]
AT1G77720	448.908	-0.58285	0.140719	-4.14195	3.44362e-05	0.000132395	5.31637e-05	PPK1	At1g77720 [Source:UniProtKB/TrEMBL;Acc:Q84VX4]
AT1G77750	1098.56	-0.501907	0.100434	-4.99741	5.81067e-07	2.95852e-06	1.04752e-06	RPS13	Small ribosomal subunit protein S13, mitochondrial [Source:UniProtKB/Swiss-Prot;Acc:Q9CA19]
AT1G77765	74.4262	1.74449	0.287484	6.06813	1.29412e-09	9.33825e-09	2.96685e-09	NA	unknown protein; Has 8 Blast hits to 8 proteins in 2 species: Archae - 0; Bacteria - 0; Metazoa - 0; Fungi - 0; Plants - 8; Viruses - 0; Other Eukaryotes - 0 (source: NCBI BLink). [Source:TAIR;Acc:AT1G77765]
AT1G77850	1210.17	0.696204	0.0745096	9.34381	9.29314e-21	1.86335e-19	5.18773e-20	ARF17	auxin response factor 17 [Source:TAIR;Acc:AT1G77850]
AT1G77855	109.555	-0.731776	0.201234	-3.63644	0.000276433	0.000892374	0.000391655	NA	unknown protein; BEST Arabidopsis thaliana protein match is: unknown protein (TAIR:AT1G22030.1); Has 120 Blast hits to 120 proteins in 17 species: Archae - 0; Bacteria - 0; Metazoa - 0; Fungi - 0; Plants - 120; Viruses - 0; Other Eukaryotes - 0 (sou /.../CBI BLink). [Source:TAIR;Acc:AT1G77855]
AT1G77860	47.4871	-0.797793	0.260857	-3.05835	0.00222557	0.00588184	0.00284767	KOM	Rhomboid-like protein [Source:UniProtKB/TrEMBL;Acc:A0A178W8L8]
AT1G77870	32.1617	0.94495	0.341196	2.76952	0.00561389	0.0134982	0.00686032	MUB5	Membrane-anchored ubiquitin-fold protein 5 [Source:UniProtKB/Swiss-Prot;Acc:Q9SH14]
AT1G77890	1096.57	-0.878147	0.0747411	-11.7492	7.13021e-32	2.74506e-30	7.63474e-31	NA	At1g77890 [Source:UniProtKB/TrEMBL;Acc:Q147F2]
AT1G77930	3514.54	0.677263	0.0810273	8.35846	6.35423e-17	9.56525e-16	2.68698e-16	NA	At1g77930 [Source:UniProtKB/TrEMBL;Acc:Q9SH08]
AT1G77940	8614.09	-0.769095	0.0696332	-11.0449	2.31921e-28	7.34045e-27	2.04158e-27	RPL30B	60S ribosomal protein L30-2 [Source:UniProtKB/Swiss-Prot;Acc:Q8VZ19]
AT1G77960	255.278	0.60472	0.271458	2.22767	0.0259024	0.0517996	0.0290312	NA	Putative uncharacterized protein [Source:UniProtKB/TrEMBL;Acc:Q5BPU6]
AT1G77990	2023.96	-1.20786	0.0849223	-14.2231	6.58261e-46	4.42199e-44	1.22987e-44	SULTR2;2	Sulfate transporter 2.2 [Source:UniProtKB/Swiss-Prot;Acc:P92946]
AT1G78000	92.8052	-1.3661	0.327704	-4.16872	3.06319e-05	0.000118717	4.74242e-05	SULTR1;2	Sulfate transporter 1.2 [Source:UniProtKB/Swiss-Prot;Acc:Q9MAX3]
AT1G78050	190.962	-1.87626	0.189788	-9.88613	4.78172e-23	1.11105e-21	3.09376e-22	PGM	Phosphoglycerate/bisphosphoglycerate mutase [Source:UniProtKB/TrEMBL;Acc:F4I8M8]
AT1G78070	8198.17	2.15949	0.110772	19.4948	1.21474e-84	3.07578e-82	8.55457e-83	NA	At1g78070/F28K19_28 [Source:UniProtKB/TrEMBL;Acc:Q94JT6]
AT1G78110	842.573	-0.587064	0.100971	-5.81418	6.0931e-09	4.05591e-08	1.30893e-08	NA	At1g78110 [Source:UniProtKB/TrEMBL;Acc:Q9C9S1]
AT1G78130	1053.83	0.818341	0.109605	7.46625	8.25153e-14	9.2648e-13	2.68517e-13	UNE2	At1g78130 [Source:UniProtKB/TrEMBL;Acc:Q9C9R9]
AT1G78170	436.646	1.43546	0.149541	9.5991	8.0649e-22	1.72011e-20	4.78925e-21	NA	E3 ubiquitin-protein ligase [Source:UniProtKB/TrEMBL;Acc:Q84JP5]
AT1G78210	2045.34	1.05526	0.0974317	10.8307	2.46196e-27	7.3561e-26	2.04593e-26	NA	Alpha/beta-Hydrolases superfamily protein [Source:UniProtKB/TrEMBL;Acc:Q8RXC1]
AT1G78230	1056.77	1.23524	0.138329	8.92973	4.2706e-19	7.54422e-18	2.10201e-18	NA	Outer arm dynein light chain 1 protein [Source:UniProtKB/TrEMBL;Acc:F4IA60]
AT1G78270	1032.02	-0.537373	0.164431	-3.26808	0.00108278	0.00307609	0.00143353	UGT85A4	UDP-glycosyltransferase 85A4 [Source:UniProtKB/Swiss-Prot;Acc:Q9M9E7]
AT1G78280	2730.76	-0.501254	0.0991537	-5.05532	4.2966e-07	2.22549e-06	7.85398e-07	NA	F-box protein At1g78280 [Source:UniProtKB/Swiss-Prot;Acc:Q9M9E8]
AT1G78430	82.5542	0.611549	0.242999	2.51668	0.0118467	0.0260229	0.013878	ICR4	RIP4 [Source:UniProtKB/TrEMBL;Acc:A0A178W8E0]
AT1G78440	75.2095	2.16549	0.384501	5.63195	1.78178e-08	1.12071e-07	3.69473e-08	GA2OX1	Gibberellin 2-beta-dioxygenase 1 [Source:UniProtKB/Swiss-Prot;Acc:Q8LEA2]
AT1G78450	2170.14	-1.14969	0.173098	-6.64185	3.09765e-11	2.69587e-10	8.18678e-11	NA	F3F9.4 [Source:UniProtKB/TrEMBL;Acc:Q9SYN6]
AT1G78510	3068.05	0.540273	0.10798	5.00347	5.63085e-07	2.87437e-06	1.01677e-06	SPS1	Solanesyl diphosphate synthase 1 [Source:UniProtKB/Swiss-Prot;Acc:Q8S948]
AT1G78600	3638.56	1.3593	0.0607117	22.3894	4.99089e-111	2.3469e-108	6.52737e-109	LZF1	Light-regulated zinc finger protein 1 [Source:UniProtKB/TrEMBL;Acc:F4IBS4]
AT1G78770	427.106	-0.738186	0.144958	-5.09241	3.53538e-07	1.85209e-06	6.49276e-07	APC6	Anaphase-promoting complex subunit 6 [Source:UniProtKB/Swiss-Prot;Acc:B3DNN5]
AT1G78830	40263.8	-2.51837	0.110611	-22.7678	9.55365e-115	5.39099e-112	1.49938e-112	NA	EP1-like glycoprotein 2 [Source:UniProtKB/Swiss-Prot;Acc:Q9ZVA2]
AT1G78850	17725.6	-1.77917	0.172547	-10.3113	6.26743e-25	1.62871e-23	4.53584e-24	NA	EP1-like glycoprotein 3 [Source:UniProtKB/Swiss-Prot;Acc:Q9ZVA4]
AT1G78860	48.0066	-1.17288	0.377835	-3.10422	0.00190784	0.00512163	0.00245831	NA	EP1-like glycoprotein 4 [Source:UniProtKB/Swiss-Prot;Acc:Q9ZVA5]
AT1G78910	398.608	-0.506274	0.129625	-3.90567	9.39663e-05	0.00033217	0.000139238	NA	RNA pseudouridine synthase 3, mitochondrial [Source:UniProtKB/Swiss-Prot;Acc:Q5XET6]
AT1G78930	421.891	-0.525379	0.112312	-4.67785	2.899e-06	1.33431e-05	4.9073e-06	NA	Mitochondrial transcription termination factor family protein [Source:UniProtKB/TrEMBL;Acc:Q0WRV2]
AT1G78970	2297.09	-0.618327	0.13133	-4.7082	2.49916e-06	1.1622e-05	4.25408e-06	LUP1	Lupeol synthase 1 [Source:UniProtKB/Swiss-Prot;Acc:Q9C5M3]
AT1G78995	2580.31	0.900216	0.138151	6.51616	7.21322e-11	6.05187e-10	1.85237e-10	NA	At1g78995 [Source:UniProtKB/TrEMBL;Acc:Q8L5A1]
AT1G79040	348823	0.585313	0.0636533	9.19532	3.73865e-20	7.13414e-19	1.98611e-19	PSBR	PSBR [Source:UniProtKB/TrEMBL;Acc:A0A178WET2]
AT1G79080	1219.7	0.666	0.0668392	9.9642	2.18616e-23	5.21458e-22	1.45207e-22	NA	Pentatricopeptide repeat-containing protein At1g79080, chloroplastic [Source:UniProtKB/Swiss-Prot;Acc:A3KPF8]
AT1G79110	1641	1.25783	0.153077	8.21695	2.08738e-16	3.01799e-15	8.49331e-16	BRG2	Probable BOI-related E3 ubiquitin-protein ligase 2 [Source:UniProtKB/Swiss-Prot;Acc:F4IDI6]
AT1G79120	78.9869	-0.687238	0.266481	-2.57894	0.00991043	0.0222068	0.0117096	NA	Putative uncharacterized protein [Source:UniProtKB/TrEMBL;Acc:O64539]
AT1G79160	532.451	0.65989	0.137257	4.80768	1.52692e-06	7.31958e-06	2.65004e-06	NA	Filamentous hemagglutinin transporter [Source:UniProtKB/TrEMBL;Acc:Q84JL6]
AT1G79270	1949.38	0.646486	0.0656382	9.84923	6.90694e-23	1.58251e-21	4.40648e-22	ECT8	Evolutionarily conserved C-terminal region 8 [Source:UniProtKB/TrEMBL;Acc:Q9FPE7]
AT1G79400	21.2153	-0.968874	0.421287	-2.29979	0.02146	0.0439161	0.0243301	CHX2	CHX2 [Source:UniProtKB/TrEMBL;Acc:A0A178WC88]
AT1G79450	718.672	1.02681	0.158782	6.46676	1.00129e-10	8.23982e-10	2.53578e-10	ALIS5	ALA-interacting subunit 5 [Source:UniProtKB/Swiss-Prot;Acc:Q8L8W0]
AT1G79460	2013.37	0.708336	0.0796659	8.89133	6.03809e-19	1.05068e-17	2.92738e-18	GA2	KS1 [Source:UniProtKB/TrEMBL;Acc:A0A178WDK0]
AT1G79470	878.776	-0.669413	0.0985489	-6.7927	1.10051e-11	1.00023e-10	3.00153e-11	IMPDH	Inosine-5'-monophosphate dehydrogenase 1 [Source:UniProtKB/Swiss-Prot;Acc:P47996]
AT1G79600	13654.9	0.910782	0.0914304	9.96148	2.24693e-23	5.35306e-22	1.49063e-22	ABC1K3	ABC1K3 [Source:UniProtKB/TrEMBL;Acc:A0A178WNJ7]
AT1G79660	1556.5	-0.760744	0.081531	-9.33074	1.05133e-20	2.09946e-19	5.84508e-20	NA	At1g79660/F20B17_9 [Source:UniProtKB/TrEMBL;Acc:Q9MA09]
AT1G79700	347.238	-0.818828	0.142904	-5.7299	1.0049e-08	6.49014e-08	2.11979e-08	NA	Integrase-type DNA-binding superfamily protein [Source:UniProtKB/TrEMBL;Acc:A8MQS2]
AT1G79820	699.515	-0.777566	0.137792	-5.64305	1.67065e-08	1.05282e-07	3.46952e-08	SGB1	Probable plastidic glucose transporter 3 [Source:UniProtKB/Swiss-Prot;Acc:Q2V4B9]
AT1G79890	157.93	-1.20629	0.169296	-7.12537	1.03805e-12	1.03707e-11	3.05759e-12	NA	Putative helicase; 55525-51977 [Source:UniProtKB/TrEMBL;Acc:Q9CA92]
AT1G79920	14983.7	-0.579977	0.0808945	-7.16955	7.52454e-13	7.64453e-12	2.2451e-12	NA	Heat shock protein 70 (Hsp 70) family protein [Source:TAIR;Acc:AT1G79920]
AT1G80010	2146.18	0.508856	0.0613884	8.28913	1.14082e-16	1.67893e-15	4.71877e-16	FRS8	Protein FAR1-RELATED SEQUENCE 8 [Source:UniProtKB/Swiss-Prot;Acc:Q9S793]
AT1G80160	18.3948	1.30636	0.36224	3.60634	0.000310547	0.000993085	0.000437393	NA	F18B13.24 protein [Source:UniProtKB/TrEMBL;Acc:Q9SSC3]
AT1G80170	613.366	-0.557124	0.10428	-5.34258	9.16313e-08	5.21082e-07	1.77918e-07	NA	Probable polygalacturonase At1g80170 [Source:UniProtKB/Swiss-Prot;Acc:Q94AJ5]
AT1G80180	5972.82	-0.516209	0.138601	-3.72442	0.000195765	0.000650684	0.000281429	NA	MAPK kinase substrate protein At1g80180 [Source:UniProtKB/Swiss-Prot;Acc:Q9SSC1]
AT1G80190	701.819	-0.875106	0.127471	-6.86515	6.64229e-12	6.16472e-11	1.84087e-11	PSF1	partner of SLD five 1 [Source:TAIR;Acc:AT1G80190]
AT1G80280	662.629	-1.19431	0.155338	-7.6885	1.48871e-14	1.79281e-13	5.14308e-14	NA	Alpha/beta-Hydrolases superfamily protein [Source:UniProtKB/TrEMBL;Acc:Q9C976]
AT1G80320	179.027	-1.36018	0.209253	-6.50019	8.02202e-11	6.69915e-10	2.05144e-10	NA	2-oxoglutarate (2OG) and Fe(II)-dependent oxygenase superfamily protein [Source:UniProtKB/TrEMBL;Acc:Q9C972]
AT1G80340	51.5443	0.696571	0.331237	2.10294	0.035471	0.0679819	0.0390936	GA3OX2	Gibberellin 3-beta-dioxygenase 2 [Source:UniProtKB/Swiss-Prot;Acc:Q9ZT84]
AT1G80360	2513.22	0.601567	0.0920821	6.53295	6.44887e-11	5.43599e-10	1.66386e-10	ISS1	Aromatic aminotransferase ISS1 [Source:UniProtKB/Swiss-Prot;Acc:Q9C969]
AT1G80370	96.9994	-0.542871	0.251503	-2.15851	0.0308884	0.0602992	0.0342837	CYCA2-4	Cyclin-A2-4 [Source:UniProtKB/Swiss-Prot;Acc:Q9C968]
AT1G80440	6206.93	-1.61574	0.26764	-6.03701	1.56995e-09	1.12058e-08	3.57239e-09	NA	F-box/kelch-repeat protein At1g80440 [Source:UniProtKB/Swiss-Prot;Acc:Q9M8L2]
AT1G80450	285.141	-0.655	0.180374	-3.63135	0.000281939	0.000908368	0.000399044	VQ11	VQ motif-containing protein 11 [Source:UniProtKB/Swiss-Prot;Acc:Q9M8L3]
AT1G80710	312.128	-0.791091	0.151468	-5.22283	1.76206e-07	9.57903e-07	3.31132e-07	DRS1	DROUGHT SENSITIVE 1 [Source:UniProtKB/TrEMBL;Acc:Q9SAI7]
AT1G80720	483.068	-0.822367	0.130662	-6.29387	3.09642e-10	2.41525e-09	7.5326e-10	NA	Mitochondrial glycoprotein family protein [Source:TAIR;Acc:AT1G80720]
AT1G80820	69.6273	1.07667	0.392936	2.74007	0.00614268	0.0146078	0.00746664	CCR2	Cinnamoyl-CoA reductase 2 [Source:UniProtKB/Swiss-Prot;Acc:Q9SAH9]
AT1G80840	1677.88	-1.44659	0.430086	-3.36349	0.000769647	0.00226165	0.00103645	WRKY40	Probable WRKY transcription factor 40 [Source:UniProtKB/Swiss-Prot;Acc:Q9SAH7]
AT1G80920	11531.5	-0.591973	0.162509	-3.64271	0.00026978	0.00087361	0.00038292	ATJ8	Chaperone protein dnaJ 8, chloroplastic [Source:UniProtKB/Swiss-Prot;Acc:Q9SAG8]
AT2G01100	3273.88	-0.67296	0.0747892	-8.99809	2.29676e-19	4.15775e-18	1.15851e-18	NA	AT2G01100 protein [Source:UniProtKB/TrEMBL;Acc:Q9SJV6]
AT2G01120	534.463	-0.600539	0.0950173	-6.3203	2.61048e-10	2.05488e-09	6.39009e-10	ORC4	Origin of replication complex subunit 4 [Source:UniProtKB/TrEMBL;Acc:F4IM82]
AT2G01180	3027.35	-2.10872	0.142433	-14.805	1.36013e-49	1.07882e-47	3.00047e-48	ATPAP1	phosphatidic acid phosphatase 1 [Source:TAIR;Acc:AT2G01180]
AT2G01190	4146.5	-0.835118	0.101531	-8.22526	1.9477e-16	2.8243e-15	7.94261e-16	NA	Expressed protein [Source:UniProtKB/TrEMBL;Acc:Q9ZU48]
AT2G01275	44.5071	0.651055	0.277554	2.34569	0.0189919	0.0394582	0.0216841	NA	RING/FYVE/PHD zinc finger superfamily protein [Source:TAIR;Acc:AT2G01275]
AT2G01290	2336.54	1.18044	0.114678	10.2936	7.53383e-25	1.94755e-23	5.42377e-24	RPI2	Probable ribose-5-phosphate isomerase 2 [Source:UniProtKB/Swiss-Prot;Acc:Q9ZU38]
AT2G01300	82.3436	-1.21557	0.333185	-3.64833	0.000263955	0.000856253	0.00037489	NA	Mediator of RNA polymerase II transcription subunit [Source:UniProtKB/TrEMBL;Acc:Q9ZU37]
AT2G01340	286.876	-0.570203	0.164066	-3.47544	0.000510007	0.00156383	0.000702474	At17.1	At2g01340 [Source:UniProtKB/TrEMBL;Acc:Q52K81]
AT2G01390	372.539	-0.688358	0.138655	-4.96454	6.88642e-07	3.47133e-06	1.23296e-06	NA	Pentatricopeptide repeat-containing protein At2g01390 [Source:UniProtKB/Swiss-Prot;Acc:Q9ZU29]
AT2G01430	30.595	-0.989216	0.36743	-2.69226	0.00709696	0.0165828	0.00856406	ATHB-17	Homeobox-leucine zipper protein ATHB-17 [Source:UniProtKB/Swiss-Prot;Acc:Q8S9N6]
AT2G01450	6040.78	-0.580805	0.0948312	-6.12462	9.09024e-10	6.67108e-09	2.11105e-09	MPK17	Mitogen-activated protein kinase 17 [Source:UniProtKB/Swiss-Prot;Acc:Q84M93]
AT2G01505	182.092	1.83703	0.168553	10.8988	1.16768e-27	3.54795e-26	9.8678e-27	CLE16	CLAVATA3/ESR (CLE)-related protein 16 [Source:UniProtKB/Swiss-Prot;Acc:Q8S8M2]
AT2G01570	4704.55	0.546176	0.0848658	6.43575	1.22862e-10	9.9939e-10	3.07883e-10	RGA	DELLA protein RGA [Source:UniProtKB/Swiss-Prot;Acc:Q9SLH3]
AT2G01660	573.751	-0.531921	0.101391	-5.24623	1.55244e-07	8.52869e-07	2.94053e-07	CRRSP12	Cysteine-rich repeat secretory protein 12 [Source:UniProtKB/Swiss-Prot;Acc:Q9ZU94]
AT2G01760	692.218	-0.741711	0.132225	-5.60947	2.02943e-08	1.26439e-07	4.17673e-08	ARR14	response regulator 14 [Source:TAIR;Acc:AT2G01760]
AT2G01818	49.714	-0.883613	0.355387	-2.48634	0.0129065	0.0280545	0.0150553	NA	PLATZ transcription factor family protein [Source:UniProtKB/TrEMBL;Acc:A8MQN6]
AT2G01850	6012.63	-1.77489	0.115663	-15.3454	3.80077e-53	3.42763e-51	9.53316e-52	XTH27	Probable xyloglucan endotransglucosylase/hydrolase protein 27 [Source:UniProtKB/Swiss-Prot;Acc:Q8LDS2]
AT2G01890	111.188	1.58273	0.199622	7.92865	2.21543e-15	2.90343e-14	8.256e-15	PAP8	Purple acid phosphatase 8 [Source:UniProtKB/Swiss-Prot;Acc:Q8VYZ2]
AT2G01905	30.1069	-0.793329	0.35733	-2.22016	0.0264079	0.0526719	0.0295556	CYCJ18	Cyclin-J18 [Source:UniProtKB/Swiss-Prot;Acc:Q9C5X2]
AT2G01910	4479.89	-1.00702	0.0830514	-12.1252	7.76507e-34	3.24916e-32	9.03677e-33	MAP65-6	65-kDa microtubule-associated protein 6 [Source:UniProtKB/Swiss-Prot;Acc:Q9SIS3]
AT2G02060	283.886	-1.30488	0.168814	-7.7297	1.07801e-14	1.31831e-13	3.77408e-14	NA	Glycosyltransferase [Source:UniProtKB/TrEMBL;Acc:Q7X887]
AT2G02061	83.9938	-1.19715	0.213786	-5.59977	2.14634e-08	1.33051e-07	4.40247e-08	NA	Nucleotide-diphospho-sugar transferase family protein [Source:UniProtKB/TrEMBL;Acc:F4IQ97]
AT2G02080	2258.47	1.12996	0.0995821	11.3471	7.66892e-30	2.59796e-28	7.22562e-29	IDD4	Protein indeterminate-domain 4, chloroplastic [Source:UniProtKB/Swiss-Prot;Acc:Q8GYC1]
AT2G02170	854.591	-0.55034	0.125496	-4.38532	1.15815e-05	4.82869e-05	1.85852e-05	NA	At2g02170/F5O4.6 [Source:UniProtKB/TrEMBL;Acc:Q9ZUM1]
AT2G02350	203.344	0.703114	0.167823	4.18963	2.79409e-05	0.000109123	4.34171e-05	SKIP3	F-box protein SKIP3 [Source:UniProtKB/Swiss-Prot;Acc:Q9FV02]
AT2G02410	1231.17	-0.578564	0.121784	-4.75073	2.02686e-06	9.57163e-06	3.48359e-06	NA	unknown protein; CONTAINS InterPro DOMAIN/s: Protein of unknown function DUF901 (InterPro:IPR010298); Has 1151 Blast hits to 1151 proteins in 597 species: Archae - 0; Bacteria - 1105; Metazoa - 0; Fungi - 0; Plants - 42; Viruses - 0; Other Eukaryote /.../(source: NCBI BLink). [Source:TAIR;Acc:AT2G02410]
AT2G02810	3143.71	-0.885087	0.30855	-2.86853	0.0041238	0.0102511	0.00512257	UTR1	UDP-galactose/UDP-glucose transporter 1 [Source:UniProtKB/Swiss-Prot;Acc:O64503]
AT2G02930	65.428	-0.904115	0.269257	-3.35781	0.00078562	0.00230379	0.0010564	GSTF3	Glutathione S-transferase F3 [Source:UniProtKB/Swiss-Prot;Acc:Q9SLM6]
AT2G02950	2034.55	-1.56485	0.13763	-11.3699	5.90318e-30	2.02059e-28	5.61979e-29	PKS1	Protein PHYTOCHROME KINASE SUBSTRATE 1 [Source:UniProtKB/Swiss-Prot;Acc:Q9SWI1]
AT2G02980	402.524	0.651595	0.140109	4.65062	3.30935e-06	1.50494e-05	5.5608e-06	PCMP-H26	Pentatricopeptide repeat-containing protein At2g02980, chloroplastic [Source:UniProtKB/Swiss-Prot;Acc:Q8LK93]
AT2G03090	366.872	0.7667	0.218219	3.51345	0.00044233	0.00137553	0.000613875	EXPA15	EXPA15 [Source:UniProtKB/TrEMBL;Acc:A0A178VZP8]
AT2G03110	37.0495	-0.976891	0.323188	-3.02267	0.00250554	0.00654267	0.00318288	NA	At2g03110 [Source:UniProtKB/TrEMBL;Acc:Q6NLG5]
AT2G03240	988.116	-1.15471	0.140258	-8.23272	1.83008e-16	2.65765e-15	7.47406e-16	PHO1-H5	Phosphate transporter PHO1 homolog 5 [Source:UniProtKB/Swiss-Prot;Acc:Q6R8G5]
AT2G03310	2767.02	0.762126	0.0905285	8.41864	3.80895e-17	5.83152e-16	1.63713e-16	NA	unknown protein; Has 17 Blast hits to 17 proteins in 6 species: Archae - 0; Bacteria - 0; Metazoa - 0; Fungi - 0; Plants - 17; Viruses - 0; Other Eukaryotes - 0 (source: NCBI BLink). [Source:TAIR;Acc:AT2G03310]
AT2G03340	3120.48	0.963819	0.0856917	11.2475	2.38173e-29	7.87926e-28	2.19143e-28	WRKY3	Putative WRKY DNA-binding protein [Source:UniProtKB/TrEMBL;Acc:Q0WPM8]
AT2G03380	284.693	-0.88546	0.145942	-6.06722	1.30141e-09	9.38749e-09	2.98234e-09	PCMP-E47	Pentatricopeptide repeat-containing protein At2g03380, mitochondrial [Source:UniProtKB/Swiss-Prot;Acc:Q9ZQ74]
AT2G03410	14.9045	0.963169	0.43641	2.20703	0.0273122	0.05425	0.0305117	NA	MO25-like protein At2g03410 [Source:UniProtKB/Swiss-Prot;Acc:Q9ZQ77]
AT2G03440	11864.4	0.648127	0.0603715	10.7357	6.92295e-27	2.04377e-25	5.68427e-26	NRP1	Nodulin-related protein 1 [Source:UniProtKB/Swiss-Prot;Acc:Q9ZQ80]
AT2G03480	1287.49	0.51552	0.103446	4.98349	6.24466e-07	3.16074e-06	1.12061e-06	QUL2	Probable methyltransferase PMT5 [Source:UniProtKB/Swiss-Prot;Acc:Q3EC77]
AT2G03505	92.1701	0.664221	0.228385	2.90834	0.00363358	0.00916634	0.00454653	NA	At2g03505 [Source:UniProtKB/TrEMBL;Acc:Q6NPI4]
AT2G03640	3685.47	-0.909249	0.0623584	-14.581	3.70905e-48	2.7539e-46	7.65932e-47	NA	Nuclear transport factor 2 (NTF2) family protein with RNA binding (RRM-RBD-RNP motifs) domain-containing protein [Source:UniProtKB/TrEMBL;Acc:F4IT98]
AT2G03710	1291.13	-0.629127	0.144249	-4.36141	1.29227e-05	5.3607e-05	2.07012e-05	AGL3	Agamous-like MADS-box protein AGL3 [Source:UniProtKB/Swiss-Prot;Acc:P29383]
AT2G03760	1578.52	-0.586448	0.13667	-4.29098	1.77884e-05	7.18155e-05	2.80943e-05	SOT12	Cytosolic sulfotransferase 12 [Source:UniProtKB/Swiss-Prot;Acc:P52839]
AT2G03800	1049.58	0.54477	0.0866143	6.28961	3.18256e-10	2.48049e-09	7.73873e-10	GEK1	D-aminoacyl-tRNA deacylases [Source:TAIR;Acc:AT2G03800]
AT2G04030	21698.3	-0.883849	0.127145	-6.95148	3.61465e-12	3.43383e-11	1.02031e-11	HSP90-5	HSP90.5 [Source:UniProtKB/TrEMBL;Acc:A0A178VPV7]
AT2G04100	103.846	1.69982	0.395522	4.29767	1.72604e-05	6.99986e-05	2.73389e-05	DTX6	Protein DETOXIFICATION 6 [Source:UniProtKB/Swiss-Prot;Acc:Q8RWF5]
AT2G04145	15.7938	-1.63102	0.420436	-3.87935	0.000104734	0.00036656	0.00015432	NA	NA
AT2G04378	4632.97	-0.613256	0.080636	-7.60524	2.84383e-14	3.32932e-13	9.57765e-14	NA	Beta-galactosidase related protein [Source:UniProtKB/TrEMBL;Acc:B3H498]
AT2G04430	526.12	0.682293	0.242528	2.81326	0.00490426	0.0119682	0.00603745	NUDT5	Nudix hydrolase 5 [Source:UniProtKB/Swiss-Prot;Acc:Q9SJC6]
AT2G04530	1688.84	-0.627967	0.136474	-4.60136	4.19748e-06	1.87515e-05	6.99326e-06	TRZ2	tRNase Z TRZ2, chloroplastic [Source:UniProtKB/Swiss-Prot;Acc:Q8L633]
AT2G04795	227.044	-1.01278	0.199671	-5.07225	3.93138e-07	2.04759e-06	7.19595e-07	NA	AT2g04793 [Source:UniProtKB/TrEMBL;Acc:Q94JV8]
AT2G05070	71552	2.96621	0.10006	29.6442	4.03236e-193	7.9639e-190	2.21497e-190	LHCB2.2	Chlorophyll a-b binding protein 2.2, chloroplastic [Source:UniProtKB/Swiss-Prot;Acc:Q9S7J7]
AT2G05100	104026	3.05883	0.134639	22.7188	2.91873e-114	1.60125e-111	4.45349e-112	LHCB2.1	photosystem II light harvesting complex gene 2.1 [Source:TAIR;Acc:AT2G05100]
AT2G05220	7535.09	-0.63216	0.0657046	-9.62125	6.50364e-22	1.39616e-20	3.88732e-21	RPS17B	40S ribosomal protein S17-2 [Source:UniProtKB/Swiss-Prot;Acc:Q9SJ36]
AT2G05710	22017.3	1.08368	0.128884	8.40819	4.16385e-17	6.36502e-16	1.78688e-16	ACO3	Aconitate hydratase 3, mitochondrial [Source:UniProtKB/Swiss-Prot;Acc:Q9SIB9]
AT2G05875	48.2566	0.836943	0.298316	2.80556	0.00502298	0.0122127	0.0061753	NA	NA
AT2G05995	72.9327	0.741756	0.245401	3.02262	0.00250595	0.00654267	0.00318288	NA	NA
AT2G06040	776.067	-0.655527	0.104277	-6.28638	3.24955e-10	2.5307e-09	7.89464e-10	NA	CONTAINS InterPro DOMAIN/s: Leucine-rich repeat, cysteine-containing subtype (InterPro:IPR006553); BEST Arabidopsis thaliana protein match is: RNI-like superfamily protein (TAIR:AT5G21900.1); Has 5028 Blast hits to 2547 proteins in 240 species: Arch /.../; Bacteria - 125; Metazoa - 2326; Fungi - 765; Plants - 1373; Viruses - 0; Other Eukaryotes - 439 (source: NCBI BLink). [Source:TAIR;Acc:AT2G060…
AT2G06050	8784.93	-0.847115	0.0997836	-8.48952	2.0749e-17	3.23385e-16	9.05849e-17	OPR3	12-oxophytodienoate reductase 3 [Source:UniProtKB/Swiss-Prot;Acc:Q9FUP0]
AT2G06520	67082	0.729054	0.0763011	9.55497	1.23623e-21	2.61128e-20	7.27044e-21	PSBX	PSBX [Source:UniProtKB/TrEMBL;Acc:A0A178W0Y5]
AT2G06850	12491.1	-2.46621	0.0533071	-46.2641	0	0	0	XTH4	Xyloglucan endotransglucosylase/hydrolase protein 4 [Source:UniProtKB/Swiss-Prot;Acc:Q39099]
AT2G06925	1190.05	0.597988	0.10565	5.66008	1.51301e-08	9.58679e-08	3.15647e-08	PLA2-ALPHA	PLA2-ALPHA [Source:UniProtKB/TrEMBL;Acc:A0A178VVH8]
AT2G06935	62.1974	-1.82482	0.33542	-5.4404	5.3162e-08	3.12021e-07	1.05232e-07	NA	NA
AT2G07180	6964.75	-0.551738	0.0558662	-9.87605	5.28763e-23	1.22284e-21	3.40503e-22	PBL17	Probable serine/threonine-protein kinase PBL17 [Source:UniProtKB/Swiss-Prot;Acc:Q8H1E3]
AT2G07638	99.5452	-0.590072	0.279421	-2.11177	0.0347062	0.0667363	0.0382968	NA	NA
AT2G07667	32.2201	-0.704437	0.308357	-2.28448	0.0223431	0.0455299	0.0252844	NA	unknown protein; FUNCTIONS IN: molecular_function unknown; INVOLVED IN: biological_process unknown; LOCATED IN: mitochondrion; BEST Arabidopsis thaliana protein match is: unknown protein (TAIR:ATMG01180.1); Has 3 Blast hits to 3 proteins in 1 specie /.../hae - 0; Bacteria - 0; Metazoa - 0; Fungi - 0; Plants - 3; Viruses - 0; Other Eukaryotes - 0 (source: NCBI BLink). [Source:TAIR;Acc:AT2G07667]
AT2G07674	18.2121	-1.3133	0.402599	-3.26205	0.00110611	0.00313289	0.00146195	NA	Unknown conserved protein [Source:TAIR;Acc:AT2G07674]
AT2G07695	37.4035	-1.06983	0.307428	-3.47994	0.00050153	0.00154239	0.000692187	NA	Cytochrome C oxidase subunit II-like, transmembrane domain [Source:TAIR;Acc:AT2G07695]
AT2G07774	206.109	-0.519211	0.205862	-2.52213	0.0116646	0.0256857	0.0136851	NA	unknown protein; Has 30201 Blast hits to 17322 proteins in 780 species: Archae - 12; Bacteria - 1396; Metazoa - 17338; Fungi - 3422; Plants - 5037; Viruses - 0; Other Eukaryotes - 2996 (source: NCBI BLink). [Source:TAIR;Acc:AT2G07774]
AT2G07792	17.0816	-1.30036	0.381284	-3.41047	0.000648512	0.00194092	0.000882844	NA	NA
AT2G08650	18.6495	0.877943	0.365799	2.40007	0.016392	0.0346471	0.0188529	NA	NA
AT2G08655	29.6946	1.53824	0.327972	4.69017	2.72983e-06	1.26174e-05	4.63236e-06	NA	NA
AT2G08665	30.6177	1.31866	0.336356	3.92043	8.83902e-05	0.000313863	0.000131401	NA	NA
AT2G08730	165.513	-0.774852	0.207361	-3.73673	0.000186429	0.000621325	0.000268358	NA	NA
AT2G08765	69.9667	-0.795921	0.225574	-3.52843	0.000418039	0.00130493	0.000581192	NA	NA
AT2G09335	12.9081	-0.858613	0.391655	-2.19227	0.0283602	0.0560395	0.0316182	NA	NA
AT2G09490	27.5334	1.57926	0.357905	4.41251	1.02178e-05	4.29913e-05	1.64932e-05	NA	NA
AT2G09665	10.5007	-1.33637	0.421595	-3.1698	0.00152545	0.00418555	0.0019842	NA	NA
AT2G09990	4193.94	-0.622703	0.0724553	-8.5943	8.37744e-18	1.34407e-16	3.75345e-17	RPS16A	40S ribosomal protein S16-1 [Source:UniProtKB/Swiss-Prot;Acc:Q9SK22]
AT2G10606	12.5438	0.827714	0.413345	2.00248	0.0452333	0.0839385	0.0492793	NA	NA
AT2G10940	30435	0.603361	0.139231	4.33353	1.46734e-05	6.0212e-05	2.34034e-05	NA	At2g10940/F15K19.1 [Source:UniProtKB/TrEMBL;Acc:Q9SKI0]
AT2G11810	206.358	0.930223	0.172949	5.37859	7.50705e-08	4.32383e-07	1.46853e-07	MGD3	Monogalactosyldiacylglycerol synthase 3, chloroplastic [Source:UniProtKB/Swiss-Prot;Acc:Q9SI93]
AT2G12170	92.7789	0.686766	0.250743	2.73893	0.00616396	0.0146478	0.00748919	NA	BEST Arabidopsis thaliana protein match is: Transcriptional factor B3 family protein (TAIR:AT2G24645.1); Has 18 Blast hits to 18 proteins in 1 species: Archae - 0; Bacteria - 0; Metazoa - 0; Fungi - 0; Plants - 18; Viruses - 0; Other Eukaryotes - 0 /.../e: NCBI BLink). [Source:TAIR;Acc:AT2G12170]
AT2G12190	337.569	1.77616	0.175926	10.0961	5.75015e-24	1.41427e-22	3.93835e-23	NA	Putative cytochrome P450 [Source:UniProtKB/TrEMBL;Acc:Q9ZUQ6]
AT2G12462	137.345	0.978658	0.17879	5.47377	4.4055e-08	2.61759e-07	8.7934e-08	NA	Putative uncharacterized protein [Source:UniProtKB/TrEMBL;Acc:Q1G3Q5]
AT2G12550	784.242	0.988886	0.110359	8.96059	3.22933e-19	5.79151e-18	1.6137e-18	NA	At2g12550 [Source:UniProtKB/TrEMBL;Acc:Q500V3]
AT2G13100	2125.09	0.71893	0.0737071	9.75388	1.77544e-22	3.97112e-21	1.10572e-21	NA	G3Pp5 [Source:UniProtKB/TrEMBL;Acc:A0A178VTZ3]
AT2G13290	1073.27	0.549048	0.0980067	5.60215	2.11709e-08	1.31448e-07	4.34911e-08	NA	Beta-1,4-N-acetylglucosaminyltransferase family protein [Source:UniProtKB/TrEMBL;Acc:Q9SKF0]
AT2G13790	10614.4	-0.885892	0.119387	-7.42033	1.16827e-13	1.29626e-12	3.75941e-13	SERK4	Somatic embryogenesis receptor kinase 4 [Source:UniProtKB/Swiss-Prot;Acc:Q9SKG5]
AT2G13800	1196.61	-0.515953	0.0928238	-5.55842	2.72228e-08	1.66507e-07	5.54244e-08	SERK5	Somatic embryogenesis receptor kinase 5 [Source:UniProtKB/Swiss-Prot;Acc:Q8LPS5]
AT2G13810	444.293	1.80908	0.449634	4.02345	5.73518e-05	0.00021168	8.68819e-05	ALD1	EDTS5 [Source:UniProtKB/TrEMBL;Acc:A0A178VQ02]
AT2G14050	605.5	-0.72595	0.0868002	-8.36346	6.09053e-17	9.1893e-16	2.58143e-16	MCM9	minichromosome maintenance 9 [Source:TAIR;Acc:AT2G14050]
AT2G14247	3662.96	-0.966548	0.434407	-2.22498	0.0260826	0.0520966	0.0292093	NA	Expressed protein [Source:UniProtKB/TrEMBL;Acc:Q8GWC0]
AT2G14610	16120.2	1.42268	0.440079	3.23278	0.00122593	0.00343874	0.0016114	PR1	Pathogenesis-related protein 1 [Source:UniProtKB/Swiss-Prot;Acc:P33154]
AT2G14620	70.3865	1.60014	0.408892	3.91337	9.10176e-05	0.000322613	0.000135197	XTH10	Probable xyloglucan endotransglucosylase/hydrolase protein 10 [Source:UniProtKB/Swiss-Prot;Acc:Q9ZVK1]
AT2G14775	98.2034	-0.863448	0.211028	-4.09164	4.28341e-05	0.000162033	6.5558e-05	NA	NA
AT2G14900	138.74	-0.510729	0.19785	-2.58139	0.00984022	0.022067	0.0116317	GASA7	Gibberellin-regulated protein 7 [Source:UniProtKB/Swiss-Prot;Acc:O82328]
AT2G14960	15.5793	-1.60187	0.431857	-3.70926	0.000207867	0.000687435	0.000297812	GH3.1	Probable indole-3-acetic acid-amido synthetase GH3.1 [Source:UniProtKB/Swiss-Prot;Acc:O82333]
AT2G15000	895.533	-0.641115	0.0873273	-7.34152	2.11184e-13	2.27049e-12	6.60611e-13	NA	unknown protein; FUNCTIONS IN: molecular_function unknown; INVOLVED IN: biological_process unknown; LOCATED IN: chloroplast; EXPRESSED IN: 22 plant structures; EXPRESSED DURING: 13 growth stages; BEST Arabidopsis thaliana protein match is: unknown p /.../ (TAIR:AT4G34265.2); Has 70 Blast hits to 70 proteins in 9 species: Archae - 0; Bacteria - 0; Metazoa - 0; Fungi - 0; Plants - 70; Viruses - 0; …
AT2G15020	843.324	2.5749	0.413918	6.2208	4.94611e-10	3.74705e-09	1.17819e-09	NA	At2g15020 [Source:UniProtKB/TrEMBL;Acc:Q9ZUK9]
AT2G15080	6129.61	-0.744544	0.139578	-5.33424	9.59459e-08	5.43116e-07	1.85705e-07	AtRLP19	Putative disease resistance protein [Source:UniProtKB/TrEMBL;Acc:Q9ZUK3]
AT2G15090	3251.48	-0.860682	0.145594	-5.91151	3.38984e-09	2.31819e-08	7.44221e-09	KCS8	3-ketoacyl-CoA synthase 8 [Source:UniProtKB/Swiss-Prot;Acc:Q4V3C9]
AT2G15128	206.475	-0.90955	0.181904	-5.00017	5.72798e-07	2.92018e-06	1.03363e-06	NA	NA
AT2G15130	16.244	-1.45575	0.39143	-3.71906	0.000199964	0.000662967	0.000286864	NA	Plant basic secretory protein (BSP) family protein [Source:UniProtKB/TrEMBL;Acc:Q9ZUJ8]
AT2G15390	2871.43	-1.32738	0.123158	-10.7779	4.38e-27	1.29498e-25	3.60169e-26	FUT4	Probable fucosyltransferase 4 [Source:UniProtKB/Swiss-Prot;Acc:Q9SJP2]
AT2G15730	183.758	0.501866	0.205392	2.44346	0.0145472	0.0311815	0.0168368	NA	At2g15730 [Source:UniProtKB/TrEMBL;Acc:Q6NM29]
AT2G15760	85.7169	-0.893259	0.266453	-3.35241	0.00080112	0.00234506	0.00107593	NA	At2g15760 [Source:UniProtKB/TrEMBL;Acc:Q9ZQD8]
AT2G15890	45989.8	-0.888796	0.122851	-7.23476	4.6636e-13	4.85536e-12	1.41845e-12	MEE14	CCG-binding protein 1 [Source:UniProtKB/Swiss-Prot;Acc:Q9XIM0]
AT2G15970	51777.2	0.916358	0.0976507	9.38403	6.34953e-21	1.29148e-19	3.59567e-20	COR413PM1	WCOR413-like protein [Source:UniProtKB/TrEMBL;Acc:A0A178VY40]
AT2G16060	220.519	-1.3961	0.172668	-8.08549	6.19142e-16	8.56906e-15	2.42578e-15	AHB1	Non-symbiotic hemoglobin 1 [Source:UniProtKB/Swiss-Prot;Acc:O24520]
AT2G16280	6003.79	-0.946067	0.0574464	-16.4687	6.15873e-61	7.50833e-59	2.08827e-59	KCS9	3-ketoacyl-CoA synthase 9 [Source:UniProtKB/Swiss-Prot;Acc:Q9SIX1]
AT2G16365	5553.03	1.02133	0.100828	10.1294	4.09078e-24	1.01244e-22	2.8194e-23	NA	F-box protein At2g16365 [Source:UniProtKB/Swiss-Prot;Acc:Q84V03]
AT2G16430	3359.76	0.543807	0.120785	4.50227	6.72329e-06	2.91451e-05	1.10143e-05	PAP10	Purple acid phosphatase [Source:UniProtKB/TrEMBL;Acc:A0A178VZQ7]
AT2G16630	271.249	0.558437	0.245486	2.27482	0.0229166	0.0465353	0.0258961	NA	At2g16630 [Source:UniProtKB/TrEMBL;Acc:Q8RWG5]
AT2G16640	6385.88	-0.685312	0.110116	-6.22353	4.86095e-10	3.68537e-09	1.15891e-09	TOC132	Translocase of chloroplast 132, chloroplastic [Source:UniProtKB/Swiss-Prot;Acc:Q9SLF3]
AT2G16660	20510.1	-0.875808	0.154856	-5.65565	1.55261e-08	9.8188e-08	3.23417e-08	NA	At2g16660/T24I21.7 [Source:UniProtKB/TrEMBL;Acc:Q9SLF1]
AT2G16700	1944.11	0.547682	0.0929238	5.89389	3.77218e-09	2.5681e-08	8.25192e-09	ADF5	ATADF5 [Source:UniProtKB/TrEMBL;Acc:A0A178VPY9]
AT2G16720	140.108	1.68607	0.23838	7.07303	1.51582e-12	1.48868e-11	4.40316e-12	MYB7	Transcription factor MYB7 [Source:UniProtKB/Swiss-Prot;Acc:Q42379]
AT2G16780	1954.25	-0.610566	0.100029	-6.10386	1.03538e-09	7.55962e-09	2.39568e-09	MSI2	WD-40 repeat-containing protein MSI2 [Source:UniProtKB/Swiss-Prot;Acc:O22468]
AT2G16880	829.861	0.542095	0.0852052	6.36223	1.98848e-10	1.58293e-09	4.91131e-10	NA	Pentatricopeptide repeat-containing protein At2g16880 [Source:UniProtKB/Swiss-Prot;Acc:Q9ZVX5]
AT2G16990	861.334	0.8931	0.147544	6.05312	1.42068e-09	1.01986e-08	3.24575e-09	NA	Major facilitator superfamily protein [Source:UniProtKB/TrEMBL;Acc:F4IMD9]
AT2G17040	8119.13	-1.28304	0.312127	-4.11063	3.94586e-05	0.00015004	6.05605e-05	anac036	NAC domain containing protein 36 [Source:UniProtKB/TrEMBL;Acc:F4IME8]
AT2G17120	8443.23	-0.571399	0.0860504	-6.64028	3.13087e-11	2.7228e-10	8.26821e-11	LYM2	LysM domain-containing GPI-anchored protein 2 [Source:UniProtKB/Swiss-Prot;Acc:O23006]
AT2G17230	5394.62	-2.53506	0.0940791	-26.946	6.34758e-160	6.26824e-157	1.74336e-157	EXL5	Protein EXORDIUM-like 5 [Source:UniProtKB/Swiss-Prot;Acc:Q9SII5]
AT2G17270	249.349	0.502449	0.13906	3.6132	0.000302444	0.000969215	0.000426857	MPT1	Mitochondrial phosphate carrier protein 1, mitochondrial [Source:UniProtKB/Swiss-Prot;Acc:Q7DNC3]
AT2G17280	399.718	-0.679179	0.193715	-3.50608	0.000454762	0.00140887	0.000630173	PGM	Phosphoglycerate mutase-like protein [Source:UniProtKB/Swiss-Prot;Acc:Q8GY96]
AT2G17290	2594.7	-0.768721	0.140207	-5.48276	4.18744e-08	2.4993e-07	8.38863e-08	CPK6	Calcium-dependent protein kinase 6 [Source:UniProtKB/Swiss-Prot;Acc:Q38872]
AT2G17442	238.658	-0.517911	0.152941	-3.38633	0.000708329	0.0021021	0.000958574	NA	Putative uncharacterized protein [Source:UniProtKB/TrEMBL;Acc:Q1G3P7]
AT2G17470	44.7324	0.827193	0.321872	2.56994	0.0101715	0.0227455	0.0120104	NA	Aluminium activated malate transporter family protein [Source:TAIR;Acc:AT2G17470]
AT2G17480	1408.85	-0.922977	0.127774	-7.2235	5.06668e-13	5.2501e-12	1.53594e-12	MLO8	MLO-like protein 8 [Source:UniProtKB/Swiss-Prot;Acc:O22757]
AT2G17500	216.944	-1.5998	0.240182	-6.6608	2.72348e-11	2.38637e-10	7.23058e-11	PILS5	Protein PIN-LIKES 5 [Source:UniProtKB/Swiss-Prot;Acc:Q9SHL8]
AT2G17520	4560.35	-0.603698	0.0860779	-7.01339	2.32616e-12	2.24763e-11	6.6654e-12	IRE1A	Serine/threonine-protein kinase/endoribonuclease IRE1a [Source:UniProtKB/Swiss-Prot;Acc:Q9C5S2]
AT2G17550	2271.12	-1.45432	0.0674176	-21.5718	3.30787e-103	1.23265e-100	3.42833e-101	NA	unknown protein; Has 264 Blast hits to 258 proteins in 65 species: Archae - 5; Bacteria - 5; Metazoa - 66; Fungi - 16; Plants - 107; Viruses - 0; Other Eukaryotes - 65 (source: NCBI BLink). [Source:TAIR;Acc:AT2G17550]
AT2G17570	394.062	-0.58917	0.11347	-5.19229	2.07725e-07	1.11909e-06	3.87711e-07	NA	Dehydrodolichyl diphosphate synthase 6 [Source:UniProtKB/Swiss-Prot;Acc:Q8S2T1]
AT2G17630	448.436	0.543001	0.156128	3.47793	0.000505311	0.00155112	0.00069653	PSAT2	Phosphoserine aminotransferase 2, chloroplastic [Source:UniProtKB/Swiss-Prot;Acc:Q9SHP0]
AT2G17700	1781.39	0.519306	0.0597059	8.69774	3.38559e-18	5.56747e-17	1.55364e-17	STY8	Serine/threonine-protein kinase STY8 [Source:UniProtKB/Swiss-Prot;Acc:O22558]
AT2G17705	884.223	-0.758007	0.112914	-6.71315	1.90466e-11	1.69446e-10	5.11353e-11	NA	Methionine-S-oxide reductase [Source:UniProtKB/TrEMBL;Acc:Q6RF46]
AT2G17710	462.304	0.669263	0.206747	3.23711	0.00120745	0.00339317	0.00158939	NA	At2g17710/T17A5.17 [Source:UniProtKB/TrEMBL;Acc:Q8W1E8]
AT2G17830	148.613	-0.531578	0.191985	-2.76885	0.0056254	0.013521	0.00687285	NA	At2g17830 [Source:UniProtKB/TrEMBL;Acc:Q058M6]
AT2G17880	665.01	-0.788122	0.10091	-7.81015	5.71203e-15	7.22695e-14	2.05881e-14	NA	At2g17880 [Source:UniProtKB/TrEMBL;Acc:O48828]
AT2G17972	1735.7	0.64638	0.0939183	6.88237	5.88652e-12	5.49168e-11	1.63637e-11	NA	Expressed protein [Source:UniProtKB/TrEMBL;Acc:Q8S8K0]
AT2G18010	26.1733	1.21773	0.382234	3.18582	0.00144342	0.00398484	0.00188286	NA	Putative auxin-regulated protein [Source:UniProtKB/TrEMBL;Acc:Q9SL45]
AT2G18020	25070.1	-0.576083	0.0777492	-7.40951	1.26771e-13	1.4003e-12	4.06038e-13	RPL8A	EMB2296 [Source:UniProtKB/TrEMBL;Acc:A0A178VSS0]
AT2G18100	71.0604	-0.5781	0.244967	-2.35991	0.0182793	0.0381946	0.020914	NA	Protein of unknown function (DUF726) [Source:TAIR;Acc:AT2G18100]
AT2G18120	47.5148	1.19935	0.327036	3.66733	0.0002451	0.000799591	0.000349515	SRS4	Protein SHI RELATED SEQUENCE 4 [Source:UniProtKB/Swiss-Prot;Acc:Q9SI19]
AT2G18170	2252.35	0.962206	0.0932791	10.3153	6.00661e-25	1.56711e-23	4.36432e-24	MPK7	Mitogen-activated protein kinase 7 [Source:UniProtKB/Swiss-Prot;Acc:Q39027]
AT2G18210	97.159	-1.20877	0.274155	-4.40906	1.0382e-05	4.36357e-05	1.67385e-05	NA	At2g18210 [Source:UniProtKB/TrEMBL;Acc:Q9ZPV4]
AT2G18230	3433.87	-1.18452	0.124056	-9.54833	1.31806e-21	2.77523e-20	7.7269e-21	PPA2	PPa2 [Source:UniProtKB/TrEMBL;Acc:A0A178VY12]
AT2G18328	1250.65	0.71774	0.156693	4.58056	4.63731e-06	2.06138e-05	7.70268e-06	RL4	Protein RADIALIS-like 4 [Source:UniProtKB/Swiss-Prot;Acc:Q1G3C4]
AT2G18350	549.26	0.653952	0.0923765	7.07921	1.44981e-12	1.4274e-11	4.21811e-12	ZHD6	Zinc-finger homeodomain protein 6 [Source:UniProtKB/Swiss-Prot;Acc:Q9ZPW7]
AT2G18480	29.1338	-1.94028	0.416768	-4.65554	3.23132e-06	1.47421e-05	5.44635e-06	PLT3	Probable polyol transporter 3 [Source:UniProtKB/Swiss-Prot;Acc:Q9ZNS0]
AT2G18600	116.211	-0.66873	0.186777	-3.58037	0.000343109	0.00108683	0.000480546	RCE2	Probable NEDD8-conjugating enzyme Ubc12-like [Source:UniProtKB/Swiss-Prot;Acc:Q9ZU75]
AT2G18620	23.6431	1.3485	0.364835	3.69618	0.000218866	0.000721034	0.00031308	NA	Geranylgeranyl pyrophosphate synthase 7, chloroplastic [Source:UniProtKB/Swiss-Prot;Acc:Q9ZU77]
AT2G18650	111.743	0.785888	0.249022	3.15589	0.00160007	0.00436966	0.00207782	ATL49	Putative RING-H2 finger protein ATL49 [Source:UniProtKB/Swiss-Prot;Acc:Q9ZV53]
AT2G18660	2081.38	1.14276	0.440738	2.59284	0.00951868	0.0214561	0.0112905	EGC2	EG45-like domain containing protein 2 [Source:UniProtKB/Swiss-Prot;Acc:Q9ZV52]
AT2G18680	290.784	-1.27131	0.21592	-5.88787	3.91202e-09	2.65872e-08	8.54422e-09	NA	unknown protein; FUNCTIONS IN: molecular_function unknown; INVOLVED IN: biological_process unknown; LOCATED IN: endomembrane system; EXPRESSED IN: male gametophyte, pollen tube; EXPRESSED DURING: L mature pollen stage, M germinated pollen stage; BES /.../idopsis thaliana protein match is: unknown protein (TAIR:AT2G18690.1); Has 30201 Blast hits to 17322 proteins in 780 species: Archae - 12; Bacte…
AT2G18700	7378.6	-1.34754	0.112776	-11.9489	6.58212e-33	2.60968e-31	7.25823e-32	TPS11	Probable alpha,alpha-trehalose-phosphate synthase [UDP-forming] 11 [Source:UniProtKB/Swiss-Prot;Acc:Q9ZV48]
AT2G18780	72.9908	0.802323	0.222935	3.59891	0.000319549	0.00101907	0.000449381	NA	F-box protein At2g18780 [Source:UniProtKB/Swiss-Prot;Acc:Q84V15]
AT2G18790	5030.7	1.15028	0.0629315	18.2783	1.2313e-74	2.50703e-72	6.9727e-73	PHYB	Phytochrome [Source:UniProtKB/TrEMBL;Acc:A0A178W0V4]
AT2G18940	2398.02	0.643502	0.160687	4.00469	6.20977e-05	0.000227327	9.3581e-05	NA	Pentatricopeptide repeat-containing protein At2g18940, chloroplastic [Source:UniProtKB/Swiss-Prot;Acc:O64624]
AT2G18969	44.6724	1.78212	0.385017	4.62867	3.68023e-06	1.66212e-05	6.15951e-06	NA	BEST Arabidopsis thaliana protein match is: sequence-specific DNA binding transcription factors;transcription regulators (TAIR:AT4G30180.1); Has 30201 Blast hits to 17322 proteins in 780 species: Archae - 12; Bacteria - 1396; Metazoa - 17338; Fungi /.../; Plants - 5037; Viruses - 0; Other Eukaryotes - 2996 (source: NCBI BLink). [Source:TAIR;Acc:AT2G18969]
AT2G18990	587.397	0.526861	0.140492	3.75011	0.00017676	0.000592398	0.000255041	TXND9	Thioredoxin domain-containing protein 9 homolog [Source:UniProtKB/Swiss-Prot;Acc:O64628]
AT2G19190	315.7	1.46568	0.433734	3.37921	0.000726941	0.00215152	0.000982551	SIRK	Senescence-induced receptor-like serine/threonine-protein kinase [Source:UniProtKB/Swiss-Prot;Acc:O64483]
AT2G19280	672.823	0.584099	0.0941546	6.20362	5.51787e-10	4.15312e-09	1.30645e-09	NA	Pentatricopeptide repeat-containing protein At2g19280 [Source:UniProtKB/Swiss-Prot;Acc:Q6NKW7]
AT2G19385	843.864	-0.655333	0.104488	-6.27185	3.56786e-10	2.76334e-09	8.62979e-10	NA	At2g19385 [Source:UniProtKB/TrEMBL;Acc:Q8S8S8]
AT2G19460	427.339	-0.780192	0.152536	-5.11481	3.14051e-07	1.65665e-06	5.7947e-07	NA	Protein of unknown function (DUF3511) [Source:TAIR;Acc:AT2G19460]
AT2G19480	11334.8	-0.547363	0.0811201	-6.74756	1.50351e-11	1.35405e-10	4.07439e-11	NAP1;2	Nucleosome assembly protein 1;2 [Source:UniProtKB/Swiss-Prot;Acc:Q9ZUP3]
AT2G19572	360.191	-0.935395	0.143479	-6.51938	7.05976e-11	5.92816e-10	1.81466e-10	NA	NA
AT2G19620	845.252	-1.70932	0.108591	-15.7409	7.93444e-56	7.95457e-54	2.21238e-54	NDL3	Protein NDL3 [Source:UniProtKB/Swiss-Prot;Acc:Q9ZUN1]
AT2G19650	545.401	1.77911	0.181759	9.78828	1.26424e-22	2.86339e-21	7.973e-22	NA	Cysteine/Histidine-rich C1 domain family protein [Source:UniProtKB/TrEMBL;Acc:Q9ZUM8]
AT2G19670	626.254	-0.878016	0.119613	-7.34048	2.1283e-13	2.28694e-12	6.65382e-13	PRMT12	Probable protein arginine N-methyltransferase 1.2 [Source:UniProtKB/Swiss-Prot;Acc:O82210]
AT2G19730	10753.9	-0.617067	0.0721985	-8.54682	1.26529e-17	2.00397e-16	5.60957e-17	RPL28A	60S ribosomal protein L28-1 [Source:UniProtKB/Swiss-Prot;Acc:O82204]
AT2G19750	3493.8	-0.503786	0.0730004	-6.90114	5.1588e-12	4.84251e-11	1.4399e-11	RPS30A	40S ribosomal protein S30 [Source:UniProtKB/Swiss-Prot;Acc:P49689]
AT2G19800	62.0578	-0.796796	0.372555	-2.13873	0.0324573	0.0629573	0.0359307	MIOX2	At2g19800 [Source:UniProtKB/TrEMBL;Acc:B4F7Q2]
AT2G19870	2239.24	0.688765	0.116106	5.93222	2.98873e-09	2.06173e-08	6.61179e-09	NA	Putative uncharacterized protein [Source:UniProtKB/TrEMBL;Acc:Q8W497]
AT2G20060	2569.68	-0.620956	0.0704934	-8.80871	1.26593e-18	2.14795e-17	5.98429e-18	NA	50S ribosomal protein L4 [Source:UniProtKB/TrEMBL;Acc:Q8VY61]
AT2G20110	211.261	-0.579696	0.180935	-3.20388	0.00135587	0.00376524	0.0017737	NA	Tesmin/TSO1-like CXC domain-containing protein [Source:TAIR;Acc:AT2G20110]
AT2G20120	2634.77	-0.708111	0.0842348	-8.4064	4.228e-17	6.4481e-16	1.81016e-16	COV1	Protein of unknown function (DUF502) [Source:TAIR;Acc:AT2G20120]
AT2G20210	573.921	-0.744134	0.158967	-4.68106	2.85399e-06	1.31543e-05	4.83558e-06	NA	RNI-like superfamily protein [Source:UniProtKB/TrEMBL;Acc:F4IUG1]
AT2G20290	907.646	0.643015	0.140168	4.58745	4.48691e-06	1.99857e-05	7.4664e-06	XI-G	Myosin-13 [Source:UniProtKB/Swiss-Prot;Acc:F4IUG9]
AT2G20440	466.177	0.802721	0.149893	5.3553	8.54151e-08	4.88122e-07	1.66378e-07	NA	Ypt/Rab-GAP domain of gyp1p superfamily protein [Source:UniProtKB/TrEMBL;Acc:F4IVD6]
AT2G20490	2185.44	-0.847352	0.0851987	-9.9456	2.63578e-23	6.26434e-22	1.74438e-22	NOP10	H/ACA ribonucleoprotein complex subunit 3-like protein [Source:UniProtKB/Swiss-Prot;Acc:Q93XX8]
AT2G20500	366.094	-0.546645	0.159813	-3.42054	0.000624969	0.00187671	0.000852485	NA	Putative uncharacterized protein [Source:UniProtKB/TrEMBL;Acc:Q9SIL9]
AT2G20560	370.488	0.593676	0.186583	3.18183	0.00146345	0.00403113	0.00190672	NA	At2g20560/T13C7.15 [Source:UniProtKB/TrEMBL;Acc:Q9SIL3]
AT2G20570	16949.9	1.44278	0.127708	11.2974	1.35085e-29	4.51426e-28	1.25554e-28	GPRI1	GBF's pro-rich region-interacting factor 1 [Source:UniProtKB/TrEMBL;Acc:F4IVF9]
AT2G20585	905.869	-0.739921	0.0792872	-9.33217	1.03726e-20	2.07346e-19	5.7727e-20	NFD6	Nuclear fusion defective 6 [Source:UniProtKB/TrEMBL;Acc:A0A1P8B0U7]
AT2G20610	9428.55	0.617066	0.119349	5.17028	2.33743e-07	1.2514e-06	4.35091e-07	SUR1	S-alkyl-thiohydroximate lyase SUR1 [Source:UniProtKB/Swiss-Prot;Acc:Q9SIV0]
AT2G20635	262.714	-0.576243	0.155761	-3.69954	0.000215991	0.000712242	0.000309049	BUB1	Mitotic checkpoint serine/threonine-protein kinase BUB1 [Source:UniProtKB/Swiss-Prot;Acc:F4IVI0]
AT2G20670	3510.33	-2.7866	0.332904	-8.37057	5.73414e-17	8.67146e-16	2.43601e-16	NA	Expressed protein [Source:UniProtKB/TrEMBL;Acc:Q9SIU5]
AT2G20750	363.601	1.10634	0.150523	7.34999	1.98219e-13	2.13575e-12	6.21117e-13	EXPB1	Expansin-B1 [Source:UniProtKB/Swiss-Prot;Acc:Q9SKU2]
AT2G20840	755.996	-0.587307	0.118626	-4.95091	7.38689e-07	3.70282e-06	1.31955e-06	SCAMP1	Secretory carrier-associated membrane protein 1 [Source:UniProtKB/Swiss-Prot;Acc:Q9SKT3]
AT2G20875	35.066	1.06366	0.326732	3.25545	0.00113212	0.00319923	0.00149417	EPF1	Protein EPIDERMAL PATTERNING FACTOR 1 [Source:UniProtKB/Swiss-Prot;Acc:Q8S8I4]
AT2G21050	1230.5	-0.615574	0.131738	-4.67273	2.97225e-06	1.36548e-05	5.02666e-06	LAX2	Auxin transporter-like protein 2 [Source:UniProtKB/Swiss-Prot;Acc:Q9S836]
AT2G21140	258.907	0.679693	0.265478	2.56027	0.0104592	0.0233121	0.0123394	PRP2	Proline-rich protein 2 [Source:UniProtKB/Swiss-Prot;Acc:Q9SKP9]
AT2G21188	152.994	1.02929	0.312564	3.29306	0.000991035	0.00283954	0.00131651	NA	NA
AT2G21190	1925.11	-0.558445	0.102135	-5.46771	4.55887e-08	2.70383e-07	9.08302e-08	NA	ER lumen protein retaining receptor family protein [Source:UniProtKB/TrEMBL;Acc:Q9SKP4]
AT2G21220	11.7972	1.1436	0.435983	2.62303	0.0087151	0.019855	0.0103844	NA	Putative auxin-regulated protein [Source:UniProtKB/TrEMBL;Acc:Q9SIG9]
AT2G21320	365.902	1.26305	0.196678	6.4219	1.34582e-10	1.09158e-09	3.36486e-10	BBX18	B-box zinc finger protein 18 [Source:UniProtKB/Swiss-Prot;Acc:Q9SJU5]
AT2G21370	4168.63	0.68945	0.113049	6.09867	1.06954e-09	7.78033e-09	2.46746e-09	XK-1	Putative xylulose kinase [Source:UniProtKB/TrEMBL;Acc:Q8L794]
AT2G21380	8506.66	0.617244	0.0636935	9.69084	3.29808e-22	7.22943e-21	2.01293e-21	KIN7M	Kinesin-like protein KIN-7M, chloroplastic [Source:UniProtKB/Swiss-Prot;Acc:Q9SJU0]
AT2G21560	548.474	0.671228	0.137184	4.89291	9.93576e-07	4.89111e-06	1.75659e-06	NA	Nucleolar-like protein [Source:UniProtKB/TrEMBL;Acc:Q9SIK3]
AT2G21580	6133.47	-0.55105	0.0697653	-7.89862	2.82005e-15	3.6618e-14	1.04243e-14	RPS25B	40S ribosomal protein S25-2 [Source:UniProtKB/Swiss-Prot;Acc:Q9SIK2]
AT2G21650	120.569	1.33967	0.306674	4.36838	1.25172e-05	5.20453e-05	2.00692e-05	RL2	RSM1 [Source:UniProtKB/TrEMBL;Acc:A0A178VZA8]
AT2G21660	257670	0.811661	0.109098	7.43976	1.0087e-13	1.12236e-12	3.25355e-13	RBG7	Glycine-rich RNA-binding protein 7 [Source:UniProtKB/Swiss-Prot;Acc:Q03250]
AT2G21790	6633.16	-0.632043	0.0999182	-6.32561	2.5224e-10	1.98952e-09	6.18276e-10	RNR1	Ribonucleoside-diphosphate reductase large subunit [Source:UniProtKB/Swiss-Prot;Acc:Q9SJ20]
AT2G21830	392.711	0.715293	0.162723	4.39577	1.10381e-05	4.61615e-05	1.77547e-05	NA	Cysteine/Histidine-rich C1 domain family protein [Source:UniProtKB/TrEMBL;Acc:Q9SJ16]
AT2G21860	3418.85	0.757575	0.131157	5.77611	7.64477e-09	5.01442e-08	1.62952e-08	NA	At2g21860/F7D8.18 [Source:UniProtKB/TrEMBL;Acc:Q9SJ13]
AT2G21890	47.5692	0.620618	0.28709	2.16176	0.030637	0.0598794	0.0340253	CAD3	Cinnamyl alcohol dehydrogenase 3 [Source:UniProtKB/Swiss-Prot;Acc:Q9SJ10]
AT2G21910	30.7024	2.34826	0.412946	5.68662	1.29578e-08	8.27674e-08	2.71255e-08	CYP96A5	Cytochrome P450, family 96, subfamily A, polypeptide 5 [Source:UniProtKB/TrEMBL;Acc:Q9SJ08]
AT2G22100	455.779	0.628081	0.125782	4.99343	5.93174e-07	3.01549e-06	1.0676e-06	UBA1B	UBP1-associated proteins 1B [Source:UniProtKB/Swiss-Prot;Acc:Q9SHZ5]
AT2G22170	1886.46	-0.783494	0.10693	-7.32715	2.35106e-13	2.51535e-12	7.32937e-13	PLAT2	PLAT domain-containing protein 2 [Source:UniProtKB/Swiss-Prot;Acc:Q9SIE7]
AT2G22190	1046.85	1.68514	0.109857	15.3394	4.16798e-53	3.74171e-51	1.04067e-51	TPPE	Probable trehalose-phosphate phosphatase E [Source:UniProtKB/Swiss-Prot;Acc:Q67X99]
AT2G22240	1056.12	0.872976	0.102017	8.55715	1.15694e-17	1.83974e-16	5.1458e-17	IPS2	Inositol-3-phosphate synthase isozyme 2 [Source:UniProtKB/Swiss-Prot;Acc:Q38862]
AT2G22360	3025.98	0.949101	0.0895491	10.5987	3.02271e-26	8.57736e-25	2.38559e-25	DJA6	Chaperone protein dnaJ A6, chloroplastic [Source:UniProtKB/Swiss-Prot;Acc:Q9SJZ7]
AT2G22370	473.432	0.541432	0.125288	4.3215	1.54973e-05	6.33163e-05	2.46743e-05	MED18	MED18 [Source:UniProtKB/TrEMBL;Acc:A0A178VRQ8]
AT2G22420	196.642	-0.708837	0.223112	-3.17705	0.00148782	0.00409255	0.00193664	PER17	Peroxidase 17 [Source:UniProtKB/Swiss-Prot;Acc:Q9SJZ2]
AT2G22430	16164.5	1.41889	0.127188	11.1558	6.7095e-29	2.19029e-27	6.09178e-28	ATHB-6	Homeobox-leucine zipper protein ATHB-6 [Source:UniProtKB/Swiss-Prot;Acc:P46668]
AT2G22680	261.43	-1.58413	0.17125	-9.25035	2.23762e-20	4.37555e-19	1.21816e-19	NA	At2g22680 [Source:UniProtKB/TrEMBL;Acc:Q9ZQ46]
AT2G22770	22.5872	-0.852483	0.357573	-2.38408	0.0171218	0.0360431	0.0196676	NAI1	NAI1 [Source:UniProtKB/TrEMBL;Acc:A0A178VWP9]
AT2G22790	225.787	-0.982305	0.144441	-6.80073	1.0409e-11	9.48675e-11	2.84603e-11	NA	Putative uncharacterized protein [Source:UniProtKB/TrEMBL;Acc:O82400]
AT2G22830	1625.13	0.549616	0.095529	5.75339	8.74688e-09	5.69947e-08	1.8558e-08	SQE2	Squalene epoxidase 2, mitochondrial [Source:UniProtKB/Swiss-Prot;Acc:O81000]
AT2G22840	817.316	1.23451	0.12486	9.88714	4.73346e-23	1.10113e-21	3.06614e-22	GRF1	Growth-regulating factor 1 [Source:UniProtKB/Swiss-Prot;Acc:O81001]
AT2G22880	113.51	-1.31664	0.366609	-3.5914	0.000328904	0.0010462	0.000461946	NA	At2g22880 [Source:UniProtKB/TrEMBL;Acc:O81005]
AT2G22930	14.1599	1.10182	0.435906	2.52765	0.0114827	0.0253277	0.0134861	UGT79B8	UDP-glycosyltransferase 79B8 [Source:UniProtKB/Swiss-Prot;Acc:O81010]
AT2G22980	3725.24	0.802167	0.24412	3.28596	0.00101636	0.00290368	0.0013495	SCPL13	Serine carboxypeptidase-like 13 [Source:UniProtKB/TrEMBL;Acc:A8MQS0]
AT2G22990	12506.6	0.77966	0.102335	7.61867	2.56296e-14	3.0148e-13	8.66893e-14	SNG1	sinapoylglucose 1 [Source:TAIR;Acc:AT2G22990]
AT2G23000	196.861	0.783334	0.178375	4.3915	1.12571e-05	4.69837e-05	1.80751e-05	SCPL10	Scpl10 [Source:UniProtKB/TrEMBL;Acc:A0A178VYK6]
AT2G23100	671.488	-2.84375	0.151508	-18.7696	1.3381e-78	2.96937e-76	8.2586e-77	NA	Cysteine/Histidine-rich C1 domain family protein [Source:UniProtKB/TrEMBL;Acc:F4ILF9]
AT2G23130	2652.71	-2.05503	0.100915	-20.364	3.48876e-92	1.04398e-89	2.9036e-90	AGP17	Lysine-rich arabinogalactan protein 17 [Source:UniProtKB/Swiss-Prot;Acc:O22194]
AT2G23170	309.352	1.59639	0.258769	6.16917	6.86515e-10	5.11262e-09	1.61155e-09	GH3.3	Indole-3-acetic acid-amido synthetase GH3.3 [Source:UniProtKB/Swiss-Prot;Acc:O22190]
AT2G23180	364.697	0.621769	0.154431	4.0262	5.66849e-05	0.000209571	8.59426e-05	CYP96A1	Cytochrome P450, family 96, subfamily A, polypeptide 1 [Source:UniProtKB/TrEMBL;Acc:O22189]
AT2G23290	1544.01	-2.74758	0.296793	-9.25756	2.09161e-20	4.1063e-19	1.14321e-19	AtMYB70	At2g23280 [Source:UniProtKB/TrEMBL;Acc:O22179]
AT2G23320	5718.17	-1.90472	0.135987	-14.0067	1.41914e-44	9.1595e-43	2.5475e-43	WRKY15	Probable WRKY transcription factor 15 [Source:UniProtKB/Swiss-Prot;Acc:O22176]
AT2G23380	1163.01	-0.736697	0.13522	-5.44815	5.08967e-08	2.99884e-07	1.01003e-07	CLF	Histone-lysine N-methyltransferase CLF [Source:UniProtKB/Swiss-Prot;Acc:P93831]
AT2G23460	3403.91	-0.757622	0.0597983	-12.6696	8.7135e-37	4.20762e-35	1.17025e-35	XLG1	Extra-large guanine nucleotide-binding protein 1 [Source:UniProtKB/Swiss-Prot;Acc:O80462]
AT2G23590	85.9371	1.51752	0.332722	4.56094	5.09252e-06	2.24905e-05	8.43329e-06	MES8	Methylesterase 8 [Source:UniProtKB/Swiss-Prot;Acc:O80475]
AT2G23670	7292.63	1.17924	0.0983566	11.9894	4.03913e-33	1.61811e-31	4.50039e-32	YCF37	At2g23670/F26B6.32 [Source:UniProtKB/TrEMBL;Acc:O64835]
AT2G23672	1048.86	0.595498	0.152443	3.90638	9.36907e-05	0.000331314	0.000138868	NA	NA
AT2G23680	1367.08	-0.619719	0.0861963	-7.18963	6.49672e-13	6.65509e-12	1.95008e-12	NA	Cold-regulated 413 plasma membrane protein 3 [Source:UniProtKB/Swiss-Prot;Acc:O64834]
AT2G23690	31.6434	-2.69088	0.364204	-7.38839	1.48615e-13	1.62702e-12	4.72694e-13	NA	HTH-type transcriptional regulator [Source:UniProtKB/TrEMBL;Acc:Q680G2]
AT2G23755	170.833	0.813999	0.189573	4.29385	1.75599e-05	7.10527e-05	2.77733e-05	NA	Putative uncharacterized protein [Source:UniProtKB/TrEMBL;Acc:Q84RE5]
AT2G23760	3269.97	0.514543	0.0711062	7.23626	4.61231e-13	4.80488e-12	1.40374e-12	BLH4	BEL1-like homeodomain 4 [Source:TAIR;Acc:AT2G23760]
AT2G23790	849.773	0.572814	0.0960978	5.96074	2.511e-09	1.75176e-08	5.61372e-09	NA	Calcium uniporter protein 2, mitochondrial [Source:UniProtKB/Swiss-Prot;Acc:O64823]
AT2G23810	8144.96	-1.67319	0.156578	-10.686	1.18356e-26	3.44262e-25	9.57483e-26	TET8	TET8 [Source:UniProtKB/TrEMBL;Acc:A0A178VYI5]
AT2G23840	2851.06	1.34193	0.0917015	14.6337	1.71238e-48	1.29082e-46	3.59012e-47	NA	At2g23840 [Source:UniProtKB/TrEMBL;Acc:Q6NMJ9]
AT2G23910	778.394	-0.865093	0.315071	-2.74571	0.00603803	0.0143954	0.00734594	NA	At2g23910 [Source:UniProtKB/TrEMBL;Acc:O82219]
AT2G23950	1634.88	0.565662	0.06566	8.61502	6.99301e-18	1.13207e-16	3.15893e-17	NA	Probable LRR receptor-like serine/threonine-protein kinase At2g23950 [Source:UniProtKB/Swiss-Prot;Acc:Q0WVM4]
AT2G24050	2283.77	0.766098	0.0902306	8.49045	2.05841e-17	3.21118e-16	8.99509e-17	EIF(ISO)4G2	Eukaryotic translation initiation factor isoform 4G-2 [Source:UniProtKB/Swiss-Prot;Acc:O82233]
AT2G24100	375.078	-0.751374	0.131151	-5.72908	1.00976e-08	6.51725e-08	2.1284e-08	NA	ATP-dependent DNA helicase [Source:UniProtKB/TrEMBL;Acc:Q9ZUI1]
AT2G24220	420.942	0.546821	0.217918	2.5093	0.012097	0.0265138	0.0141561	ATPUP5	purine permease 5 [Source:TAIR;Acc:AT2G24220]
AT2G24270	14599.8	0.854106	0.0887483	9.62391	6.33748e-22	1.36197e-20	3.79214e-21	ALDH11A3	aldehyde dehydrogenase 11A3 [Source:TAIR;Acc:AT2G24270]
AT2G24440	174.241	0.557632	0.160226	3.48028	0.000500882	0.00154087	0.000691571	NA	Expressed protein [Source:UniProtKB/TrEMBL;Acc:Q9ZQ24]
AT2G24530	315.368	0.538451	0.113233	4.75526	1.98187e-06	9.3686e-06	3.41054e-06	NA	Putative uncharacterized protein [Source:UniProtKB/TrEMBL;Acc:Q58G10]
AT2G24540	113.401	0.778551	0.190616	4.08439	4.41923e-05	0.000166787	6.75614e-05	AFR	F-box protein AFR [Source:UniProtKB/Swiss-Prot;Acc:Q8LAW2]
AT2G24550	3647.8	-1.91276	0.265994	-7.19099	6.43211e-13	6.59233e-12	1.93174e-12	NA	At2g24550/F25P17.15 [Source:UniProtKB/TrEMBL;Acc:Q945P6]
AT2G24600	9134.3	-2.67015	0.168573	-15.8397	1.65559e-56	1.69419e-54	4.71199e-55	NA	Ankyrin repeat family protein [Source:UniProtKB/TrEMBL;Acc:F4IPR3]
AT2G24610	124.915	-1.31854	0.330696	-3.98715	6.68716e-05	0.000243475	0.000100537	ATCNGC14	cyclic nucleotide-gated channel 14 [Source:TAIR;Acc:AT2G24610]
AT2G24820	9721.61	0.56349	0.08405	6.70423	2.02476e-11	1.79162e-10	5.41216e-11	TIC55	Protein TIC 55, chloroplastic [Source:UniProtKB/Swiss-Prot;Acc:Q9SK50]
AT2G24860	4027.97	-0.597929	0.0832172	-7.18516	6.71293e-13	6.86099e-12	2.01233e-12	NA	At2g24860/F27C12.22 [Source:UniProtKB/TrEMBL;Acc:Q9SK46]
AT2G24970	203.39	-0.663661	0.16748	-3.96261	7.41334e-05	0.000267422	0.000111109	NA	At2g24970 [Source:UniProtKB/TrEMBL;Acc:Q9SK36]
AT2G25000	680.248	0.570563	0.185387	3.07769	0.00208611	0.00555639	0.00267734	WRKY60	Probable WRKY transcription factor 60 [Source:UniProtKB/Swiss-Prot;Acc:Q9SK33]
AT2G25050	946.541	0.826869	0.0899526	9.19228	3.84616e-20	7.33221e-19	2.04125e-19	NA	Actin-binding FH2 (Formin Homology) protein [Source:TAIR;Acc:AT2G25050]
AT2G25080	27491	0.690277	0.0916419	7.53233	4.98424e-14	5.72985e-13	1.65429e-13	GPX1	Phospholipid hydroperoxide glutathione peroxidase 1, chloroplastic [Source:UniProtKB/Swiss-Prot;Acc:P52032]
AT2G25140	1299.47	0.711571	0.064669	11.0033	3.68485e-28	1.1497e-26	3.19761e-27	CLPB4	Chaperone protein ClpB4, mitochondrial [Source:UniProtKB/Swiss-Prot;Acc:Q8VYJ7]
AT2G25200	2914.87	-2.00054	0.151756	-13.1826	1.10443e-39	5.94347e-38	1.65304e-38	NA	At2g25200 [Source:UniProtKB/TrEMBL;Acc:Q9SIS2]
AT2G25210	1883.47	-0.550209	0.0856963	-6.42045	1.35874e-10	1.1016e-09	3.39561e-10	NA	Ribosomal protein L39 family protein [Source:TAIR;Acc:AT2G25210]
AT2G25220	200.449	-0.613286	0.18807	-3.26094	0.00111044	0.00314339	0.00146697	NA	Protein kinase superfamily protein [Source:UniProtKB/TrEMBL;Acc:F4IRL7]
AT2G25250	2492.2	-0.573082	0.125797	-4.55561	5.22342e-06	2.30376e-05	8.64485e-06	NA	At2g25250 [Source:UniProtKB/TrEMBL;Acc:Q9SIR8]
AT2G25270	445.32	-1.04664	0.22415	-4.66939	3.02096e-06	1.38592e-05	5.10432e-06	NA	Putative uncharacterized protein [Source:UniProtKB/TrEMBL;Acc:Q1PF01]
AT2G25355	666.875	-0.550165	0.103001	-5.34136	9.22512e-08	5.24305e-07	1.78995e-07	NA	At2g25350/F13B15.1 [Source:UniProtKB/TrEMBL;Acc:Q94AW9]
AT2G25430	8685.4	-0.804645	0.0472222	-17.0396	4.17848e-65	6.06801e-63	1.68768e-63	NA	Putative clathrin assembly protein At2g25430 [Source:UniProtKB/Swiss-Prot;Acc:Q8LF20]
AT2G25460	191.352	-2.58143	0.338844	-7.61835	2.56937e-14	3.02054e-13	8.68526e-14	NA	CONTAINS InterPro DOMAIN/s: C2 calcium-dependent membrane targeting (InterPro:IPR000008); BEST Arabidopsis thaliana protein match is: unknown protein (TAIR:AT5G04860.1); Has 108 Blast hits to 69 proteins in 11 species: Archae - 0; Bacteria - 0; Meta /.../0; Fungi - 0; Plants - 108; Viruses - 0; Other Eukaryotes - 0 (source: NCBI BLink). [Source:TAIR;Acc:AT2G25460]
AT2G25590	1816.62	0.801728	0.116813	6.86332	6.72771e-12	6.22352e-11	1.86079e-11	NA	Plant Tudor-like protein [Source:UniProtKB/TrEMBL;Acc:Q9SLA4]
AT2G25605	2043.5	0.510746	0.0634534	8.04914	8.33787e-16	1.14356e-14	3.24132e-15	NA	At2g25605 [Source:UniProtKB/TrEMBL;Acc:Q6NM03]
AT2G25620	778.166	1.21346	0.140572	8.63234	6.01093e-18	9.76283e-17	2.72426e-17	AtDBP1	Probable protein phosphatase 2C 22 [Source:UniProtKB/Swiss-Prot;Acc:Q9SLA1]
AT2G25680	195.631	1.00212	0.183215	5.46964	4.50956e-08	2.6762e-07	8.9913e-08	MOT1	Molybdate transporter 1 [Source:UniProtKB/Swiss-Prot;Acc:Q9SL95]
AT2G25735	980.62	-2.24041	0.312295	-7.17401	7.28297e-13	7.41054e-12	2.17657e-12	NA	Expressed protein [Source:UniProtKB/TrEMBL;Acc:Q8RUI1]
AT2G25790	875.052	-0.91138	0.154582	-5.89576	3.72969e-09	2.54093e-08	8.16223e-09	NA	Probably inactive leucine-rich repeat receptor-like protein kinase At2g25790 [Source:UniProtKB/Swiss-Prot;Acc:O82318]
AT2G25800	4587.25	-0.660653	0.0619638	-10.6619	1.53412e-26	4.43613e-25	1.23381e-25	NA	Elongation factor Ts (DUF810) [Source:UniProtKB/TrEMBL;Acc:Q0WQB7]
AT2G25820	40.9079	0.968265	0.313542	3.08815	0.00201408	0.00538268	0.00258912	ERF042	Ethylene-responsive transcription factor ERF042 [Source:UniProtKB/Swiss-Prot;Acc:Q52QU1]
AT2G26010	65.2412	1.11766	0.33905	3.29646	0.000979126	0.00280868	0.00130195	PDF1.3	PDF1.3 [Source:UniProtKB/TrEMBL;Acc:A0A178VSS6]
AT2G26020	22.3408	1.60007	0.42334	3.77962	0.000157069	0.000531185	0.000227647	PDF1.2B	PDF1.2b [Source:UniProtKB/TrEMBL;Acc:A0A178VQC3]
AT2G26040	55.5072	1.06396	0.264327	4.02518	5.69315e-05	0.000210443	8.62927e-05	PYL2	Abscisic acid receptor PYL2 [Source:UniProtKB/Swiss-Prot;Acc:O80992]
AT2G26150	554.631	-1.76982	0.373205	-4.74223	2.11379e-06	9.95409e-06	3.62846e-06	HSFA2	Heat stress transcription factor A-2 [Source:UniProtKB/Swiss-Prot;Acc:O80982]
AT2G26170	1257.61	-0.847989	0.099413	-8.52996	1.46394e-17	2.30749e-16	6.46416e-17	CYP711A1	Cytochrome P450 711A1 [Source:UniProtKB/Swiss-Prot;Acc:B9DFU2]
AT2G26180	90.0828	0.629642	0.271207	2.32163	0.020253	0.0417041	0.023049	IQD6	At2g26180 [Source:UniProtKB/TrEMBL;Acc:O64852]
AT2G26190	13122.9	-1.21792	0.12559	-9.69758	3.08736e-22	6.78257e-21	1.88851e-21	IQM4	IQ domain-containing protein IQM4 [Source:UniProtKB/Swiss-Prot;Acc:O64851]
AT2G26200	2155.55	0.623664	0.0596617	10.4533	1.41443e-25	3.90698e-24	1.08664e-24	NA	Putative uncharacterized protein At2g26200 [Source:UniProtKB/TrEMBL;Acc:O64850]
AT2G26290	14.9258	0.936181	0.38299	2.4444	0.0145094	0.0311216	0.0168024	PBL12	Probable serine/threonine-protein kinase PBL12 [Source:UniProtKB/Swiss-Prot;Acc:O64842]
AT2G26330	3449.08	0.501389	0.113767	4.40717	1.04729e-05	4.39709e-05	1.68752e-05	ERECTA	LRR receptor-like serine/threonine-protein kinase ERECTA [Source:UniProtKB/Swiss-Prot;Acc:Q42371]
AT2G26400	436.306	0.928726	0.411159	2.2588	0.0238959	0.0482709	0.0268811	ARD	acireductone dioxygenase 3 [Source:TAIR;Acc:AT2G26400]
AT2G26460	1398.36	0.521471	0.0664618	7.84617	4.28929e-15	5.48307e-14	1.56241e-14	SMU2	Suppressor of mec-8 and unc-52 protein homolog 2 [Source:UniProtKB/Swiss-Prot;Acc:O48713]
AT2G26500	36611.7	0.574367	0.177166	3.24197	0.00118705	0.00334256	0.0015644	NA	At2g26500 [Source:UniProtKB/TrEMBL;Acc:O48717]
AT2G26515	82.4923	0.713693	0.253525	2.81508	0.00487652	0.0119035	0.00600465	NA	NA
AT2G26560	17127.6	-1.00872	0.119797	-8.4202	3.75854e-17	5.76328e-16	1.618e-16	PLP2	Patatin-like protein 2 [Source:UniProtKB/Swiss-Prot;Acc:O48723]
AT2G26695	157.888	-0.702169	0.249817	-2.81073	0.00494287	0.0120491	0.00608362	NA	At2g26695 [Source:UniProtKB/TrEMBL;Acc:Q6ID73]
AT2G26980	5673.09	-1.91616	0.0911829	-21.0145	4.83186e-98	1.61744e-95	4.49854e-96	CIPK3	Non-specific serine/threonine protein kinase [Source:UniProtKB/TrEMBL;Acc:F4IVM7]
AT2G27080	583.368	-2.60463	0.428775	-6.07457	1.24318e-09	8.9871e-09	2.85603e-09	NHL13	NDR1/HIN1-like protein 13 [Source:UniProtKB/Swiss-Prot;Acc:Q9ZVD2]
AT2G27150	2328.02	0.601115	0.0834382	7.20431	5.83369e-13	5.9994e-12	1.75733e-12	AAO3	Abscisic-aldehyde oxidase [Source:UniProtKB/Swiss-Prot;Acc:Q7G9P4]
AT2G27180	22.2018	0.935653	0.377546	2.47825	0.0132028	0.0286451	0.0153781	NA	Expressed protein [Source:UniProtKB/TrEMBL;Acc:Q9SHT0]
AT2G27230	1972.26	0.521019	0.0759087	6.86376	6.70703e-12	6.21021e-11	1.85601e-11	LHW	LHW [Source:UniProtKB/TrEMBL;Acc:A0A178VXD3]
AT2G27260	1252.92	-0.948745	0.11673	-8.12769	4.37536e-16	6.12427e-15	1.73155e-15	NA	At2g27260/F12K2.16 [Source:UniProtKB/TrEMBL;Acc:Q9XIN3]
AT2G27310	1056.68	-0.994083	0.294564	-3.37476	0.000738792	0.00218039	0.000996607	NA	F-box protein At2g27310 [Source:UniProtKB/Swiss-Prot;Acc:Q9XIN8]
AT2G27360	479.436	1.04587	0.136183	7.67986	1.59269e-14	1.91219e-13	5.48503e-14	NA	GDSL esterase/lipase At2g27360 [Source:UniProtKB/Swiss-Prot;Acc:Q9ZQI3]
AT2G27402	622.982	-1.23369	0.145697	-8.46752	2.50674e-17	3.87691e-16	1.0885e-16	NA	At2g27402 [Source:UniProtKB/TrEMBL;Acc:Q8GX30]
AT2G27430	30.1224	-0.706737	0.325009	-2.17452	0.0296664	0.0583054	0.0330408	NA	ARM repeat superfamily protein [Source:UniProtKB/TrEMBL;Acc:Q8GUS7]
AT2G27500	2259.91	-1.78026	0.144327	-12.335	5.87134e-35	2.59416e-33	7.21505e-34	NA	Glucan endo-1,3-beta-glucosidase 14 [Source:UniProtKB/Swiss-Prot;Acc:Q9ZQG9]
AT2G27510	558.223	-0.612606	0.135368	-4.52548	6.02595e-06	2.63244e-05	9.91628e-06	FD3	Ferredoxin [Source:UniProtKB/TrEMBL;Acc:A0A178VWS0]
AT2G27530	14726.6	-0.586503	0.0624774	-9.38745	6.14703e-21	1.25288e-19	3.48818e-20	RPL10AB	60S ribosomal protein L10a-2 [Source:UniProtKB/Swiss-Prot;Acc:P59230]
AT2G27690	150.718	-1.00615	0.276283	-3.64174	0.000270799	0.000876481	0.000384168	CYP94C1	Cytochrome P450 94C1 [Source:UniProtKB/Swiss-Prot;Acc:Q9ZUX1]
AT2G27710	9961.58	-0.55052	0.0833717	-6.6032	4.02375e-11	3.45518e-10	1.052e-10	RPP2B	AT2G27710 protein [Source:UniProtKB/TrEMBL;Acc:B9DGN3]
AT2G27720	6695.88	-0.605668	0.0578358	-10.4722	1.15908e-25	3.21514e-24	8.94216e-25	NA	60S acidic ribosomal protein family [Source:UniProtKB/TrEMBL;Acc:F4IGR4]
AT2G27770	281.666	1.12811	0.191073	5.9041	3.54587e-09	2.41987e-08	7.76923e-09	NA	At2g27770 [Source:UniProtKB/TrEMBL;Acc:Q9ZUX8]
AT2G27775	797.961	-0.677931	0.08805	-7.69938	1.36725e-14	1.65157e-13	4.73837e-14	NA	At2g27775 [Source:UniProtKB/TrEMBL;Acc:B1WCA4]
AT2G27820	1629.33	1.56851	0.0825466	19.0015	1.65769e-80	3.80691e-78	1.0588e-78	ADT3	Arogenate dehydratase 3, chloroplastic [Source:UniProtKB/Swiss-Prot;Acc:Q9ZUY3]
AT2G27830	4068.16	-1.51183	0.148892	-10.1539	3.18298e-24	7.95744e-23	2.21598e-23	NA	Expressed protein [Source:UniProtKB/TrEMBL;Acc:Q9ZUY4]
AT2G27950	3533.41	0.720153	0.0786448	9.15703	5.33442e-20	1.00433e-18	2.79599e-19	NA	Ring/U-Box superfamily protein [Source:UniProtKB/TrEMBL;Acc:F4IHN6]
AT2G28050	111.048	0.657365	0.210501	3.12286	0.00179102	0.00483364	0.00231375	NA	Pentatricopeptide repeat-containing protein At2g28050 [Source:UniProtKB/Swiss-Prot;Acc:Q9ZUU7]
AT2G28085	32.0304	-0.751548	0.308027	-2.43988	0.0146922	0.031448	0.0169903	NA	Auxin-responsive family protein [Source:UniProtKB/TrEMBL;Acc:Q8S8L5]
AT2G28105	36.2228	-0.930009	0.32667	-2.84694	0.00441415	0.0108763	0.00546718	NA	Putative uncharacterized protein [Source:UniProtKB/TrEMBL;Acc:Q5XVD2]
AT2G28110	130.166	0.735778	0.324562	2.26699	0.0233908	0.047391	0.0263722	IRX7	Glycosyltransferase (Fragment) [Source:UniProtKB/TrEMBL;Acc:W8Q712]
AT2G28120	503.966	-1.80621	0.249853	-7.22912	4.86141e-13	5.05065e-12	1.47698e-12	NA	At2g28120/F24D13.9 [Source:UniProtKB/TrEMBL;Acc:Q9ZUV4]
AT2G28130	285.063	-0.546389	0.20459	-2.67065	0.00757051	0.0175552	0.00909753	NA	Actin protein 2/3 complex subunit-like protein [Source:UniProtKB/TrEMBL;Acc:Q0V7S1]
AT2G28140	156.531	-2.04652	0.209239	-9.78079	1.36138e-22	3.07634e-21	8.56592e-22	NA	Enabled-like protein (DUF1635) [Source:UniProtKB/TrEMBL;Acc:Q9ZUV6]
AT2G28150	905.585	-0.566751	0.101357	-5.59162	2.24959e-08	1.39015e-07	4.60737e-08	NA	Putative uncharacterized protein At2g28150 [Source:UniProtKB/TrEMBL;Acc:Q8GYT8]
AT2G28260	364.711	-0.561875	0.153951	-3.6497	0.000262551	0.000852018	0.000373142	CNGC15	Putative cyclic nucleotide-gated ion channel 15 [Source:UniProtKB/Swiss-Prot;Acc:Q9SL29]
AT2G28305	1816.63	-1.49401	0.0940751	-15.881	8.58071e-57	9.0143e-55	2.50712e-55	LOG1	Cytokinin riboside 5'-monophosphate phosphoribohydrolase [Source:UniProtKB/TrEMBL;Acc:A0A178VS96]
AT2G28420	33.7118	0.695593	0.334803	2.07762	0.0377442	0.0717743	0.0414658	NA	Expressed protein [Source:UniProtKB/TrEMBL;Acc:Q9SKM8]
AT2G28450	2367.12	-0.749586	0.0710504	-10.5501	5.07649e-26	1.43025e-24	3.97791e-25	NA	Zinc finger CCCH domain-containing protein 24 [Source:UniProtKB/Swiss-Prot;Acc:Q8L7S3]
AT2G28470	4315.35	0.860479	0.110363	7.79678	6.35049e-15	7.99376e-14	2.27995e-14	BGAL8	Beta-galactosidase 8 [Source:UniProtKB/Swiss-Prot;Acc:Q9SCV4]
AT2G28500	308.327	-0.806284	0.277015	-2.91062	0.00360716	0.0091071	0.00451552	LBD11	LOB domain-containing protein 11 [Source:UniProtKB/Swiss-Prot;Acc:Q9SK08]
AT2G28550	5566.5	0.821782	0.0786947	10.4427	1.58303e-25	4.34839e-24	1.2094e-24	RAP2.7	Related to AP2.7 [Source:UniProtKB/TrEMBL;Acc:F4IIR3]
AT2G28560	64.8579	-0.759178	0.247169	-3.07149	0.00212992	0.00565857	0.00273101	ATRAD51B	DNA repair (Rad51) family protein [Source:TAIR;Acc:AT2G28560]
AT2G28570	100.164	-0.909479	0.235684	-3.85889	0.000113904	0.00039544	0.000167114	NA	At2g28570 [Source:UniProtKB/TrEMBL;Acc:Q9SK01]
AT2G28630	1812.12	-2.24267	0.114709	-19.551	4.04148e-85	1.03661e-82	2.88309e-83	KCS12	3-ketoacyl-CoA synthase 12 [Source:UniProtKB/Swiss-Prot;Acc:Q9SIB2]
AT2G28720	4277.24	1.41541	0.101094	14.001	1.5377e-44	9.86025e-43	2.7424e-43	NA	Histone H2B.3 [Source:UniProtKB/Swiss-Prot;Acc:Q9SI96]
AT2G28810	1994.25	0.675307	0.061046	11.0623	1.91207e-28	6.08107e-27	1.69131e-27	DOF2.2	Dof zinc finger protein DOF2.2 [Source:UniProtKB/Swiss-Prot;Acc:Q9ZV33]
AT2G29090	367.281	1.89071	0.21618	8.74603	2.20991e-18	3.67389e-17	1.02526e-17	CYP707A2	Abscisic acid 8'-hydroxylase 2 [Source:UniProtKB/Swiss-Prot;Acc:O81077]
AT2G29110	717.194	-0.944154	0.434365	-2.17364	0.0297321	0.0584026	0.0331073	ATGLR2.8	Glutamate receptor [Source:UniProtKB/TrEMBL;Acc:A0A1P8B074]
AT2G29125	122.445	-0.932268	0.225719	-4.13022	3.62412e-05	0.000138822	5.5841e-05	RTFL2	RTFL2 [Source:UniProtKB/TrEMBL;Acc:A0A178VPZ1]
AT2G29170	1175.8	1.78781	0.118152	15.1315	1.00386e-51	8.54577e-50	2.37681e-50	NA	NAD(P)-binding Rossmann-fold superfamily protein [Source:TAIR;Acc:AT2G29170]
AT2G29260	268.021	-0.902398	0.163504	-5.51912	3.40696e-08	2.05395e-07	6.87021e-08	NA	Tropinone reductase homolog At2g29260, chloroplastic [Source:UniProtKB/Swiss-Prot;Acc:Q9ZW12]
AT2G29290	4174.22	-0.579958	0.0928127	-6.24869	4.13901e-10	3.1672e-09	9.91953e-10	NA	Tropinone reductase homolog At2g29290 [Source:UniProtKB/Swiss-Prot;Acc:Q9ZW13]
AT2G29300	1073.33	-1.72739	0.19738	-8.75161	2.10329e-18	3.50548e-17	9.7827e-18	NA	NAD(P)-binding Rossmann-fold superfamily protein [Source:UniProtKB/TrEMBL;Acc:F4IKL5]
AT2G29320	1851.31	0.889811	0.135847	6.5501	5.75002e-11	4.86142e-10	1.48775e-10	NA	Tropinone reductase homolog At2g29320 [Source:UniProtKB/Swiss-Prot;Acc:Q9ZW15]
AT2G29340	3621.21	-1.10135	0.0954591	-11.5374	8.54522e-31	3.11956e-29	8.67632e-30	NA	Tropinone reductase homolog At2g29340 [Source:UniProtKB/Swiss-Prot;Acc:F4IKM1]
AT2G29350	1103.97	1.09024	0.45055	2.41979	0.0155296	0.0330328	0.0179173	SAG13	SAG13 [Source:UniProtKB/TrEMBL;Acc:A0A178VTS8]
AT2G29360	4133.41	0.677287	0.0584577	11.5859	4.8566e-31	1.78286e-29	4.9586e-30	SDR	Tropinone reductase homolog At2g29360 [Source:UniProtKB/Swiss-Prot;Acc:Q9ZW19]
AT2G29550	5469.22	-0.669754	0.0865307	-7.74007	9.93586e-15	1.22112e-13	3.49185e-14	TUBB7	Tubulin beta-7 chain [Source:UniProtKB/Swiss-Prot;Acc:P29515]
AT2G29570	1891.64	-0.603723	0.0985739	-6.12457	9.09293e-10	6.67108e-09	2.11105e-09	PCNA2	Proliferating cell nuclear antigen 2 [Source:UniProtKB/Swiss-Prot;Acc:Q9ZW35]
AT2G29580	878.5	0.545249	0.104297	5.22783	1.71513e-07	9.34192e-07	3.22976e-07	NA	Zinc finger CCCH domain-containing protein 25 [Source:UniProtKB/Swiss-Prot;Acc:Q9ZW36]
AT2G29650	16636.3	1.2158	0.0805667	15.0906	1.86793e-51	1.56986e-49	4.3662e-50	ANTR1	Sodium-dependent phosphate transport protein 1, chloroplastic [Source:UniProtKB/Swiss-Prot;Acc:O82390]
AT2G29720	3346.19	-0.511684	0.106364	-4.81067	1.50428e-06	7.21805e-06	2.61239e-06	CTF2B	FAD/NAD(P)-binding oxidoreductase family protein [Source:UniProtKB/TrEMBL;Acc:O82384]
AT2G29750	12.9157	1.82762	0.411631	4.43994	8.9985e-06	3.82523e-05	1.46066e-05	UGT71C1	Glycosyltransferase (Fragment) [Source:UniProtKB/TrEMBL;Acc:W8Q707]
AT2G29900	797.498	0.539737	0.114448	4.71601	2.40513e-06	1.1219e-05	4.10418e-06	PS2	Presenilin-like protein At2g29900 [Source:UniProtKB/Swiss-Prot;Acc:Q9SIK7]
AT2G29940	386.761	0.5847	0.135623	4.3112	1.62371e-05	6.61611e-05	2.57925e-05	ABCG31	ABC transporter G family member 31 [Source:UniProtKB/Swiss-Prot;Acc:Q7PC88]
AT2G29970	3807.69	0.875935	0.0595697	14.7044	6.04302e-49	4.6621e-47	1.29665e-47	SMXL7	Protein SMAX1-LIKE 7 [Source:UniProtKB/Swiss-Prot;Acc:O80875]
AT2G30000	515.659	-0.537833	0.103167	-5.21325	1.85559e-07	1.00681e-06	3.48114e-07	NA	PHD finger-like domain-containing protein 5A [Source:UniProtKB/Swiss-Prot;Acc:P0DI19]
AT2G30010	1276.79	-0.881558	0.0892366	-9.87888	5.14019e-23	1.19014e-21	3.31398e-22	TBL45	TRICHOME BIREFRINGENCE-LIKE 45 [Source:TAIR;Acc:AT2G30010]
AT2G30040	258.749	-0.75913	0.28513	-2.6624	0.00775864	0.0179304	0.00930732	MAPKKK14	Mitogen-activated protein kinase kinase kinase 14 [Source:UniProtKB/TrEMBL;Acc:O64741]
AT2G30250	4476.74	-1.12821	0.111206	-10.1452	3.48158e-24	8.68197e-23	2.41774e-23	WRKY25	Probable WRKY transcription factor 25 [Source:UniProtKB/Swiss-Prot;Acc:O22921]
AT2G30360	603.246	-1.52759	0.163361	-9.35096	8.68527e-21	1.74501e-19	4.85827e-20	CIPK11	CBL-interacting serine/threonine-protein kinase 11 [Source:UniProtKB/Swiss-Prot;Acc:O22932]
AT2G30400	47.9562	-0.965508	0.262888	-3.6727	0.000240004	0.000784651	0.000342515	OFP2	Transcription repressor OFP2 [Source:UniProtKB/Swiss-Prot;Acc:O04351]
AT2G30424	553.889	1.27622	0.210838	6.05307	1.42109e-09	1.01986e-08	3.24575e-09	TCL2	MYB-like transcription factor TCL2 [Source:UniProtKB/Swiss-Prot;Acc:B3H4X8]
AT2G30432	93.6928	1.12306	0.213111	5.26983	1.3655e-07	7.55422e-07	2.60259e-07	TCL1	TCL1 [Source:UniProtKB/TrEMBL;Acc:A0A178VV20]
AT2G30460	721.364	0.700272	0.10346	6.76851	1.30114e-11	1.17878e-10	3.53995e-11	UXT2	UDP-xylose transporter 2 [Source:UniProtKB/Swiss-Prot;Acc:Q8GUJ1]
AT2G30570	139181	0.821056	0.0673637	12.1884	3.58342e-34	1.52535e-32	4.2424e-33	PSBW	PSBW [Source:UniProtKB/TrEMBL;Acc:A0A178VQ32]
AT2G30590	2036.5	-1.08157	0.0704384	-15.3549	3.28426e-53	2.97542e-51	8.27544e-52	WRKY21	Probable WRKY transcription factor 21 [Source:UniProtKB/Swiss-Prot;Acc:O04336]
AT2G30620	8519.99	0.571819	0.104173	5.48913	4.03922e-08	2.41448e-07	8.10055e-08	NA	Histone H1.2 [Source:UniProtKB/Swiss-Prot;Acc:P26569]
AT2G30760	104.697	-1.12742	0.287935	-3.91555	9.0199e-05	0.000319883	0.000134018	NA	Putative uncharacterized protein At2g30760 [Source:UniProtKB/TrEMBL;Acc:O49341]
AT2G30840	31.068	1.20676	0.340738	3.54162	0.000397671	0.00124627	0.000553997	NA	2-oxoglutarate (2OG) and Fe(II)-dependent oxygenase superfamily protein [Source:UniProtKB/TrEMBL;Acc:O80851]
AT2G30860	106243	0.80056	0.129318	6.19063	5.99228e-10	4.49137e-09	1.41329e-09	GSTF9	GSTF9 [Source:UniProtKB/TrEMBL;Acc:A0A178VP05]
AT2G30930	9119.12	-2.20426	0.248694	-8.86337	7.76345e-19	1.33794e-17	3.72768e-18	NA	Expressed protein [Source:UniProtKB/TrEMBL;Acc:O80858]
AT2G30945	167.856	-0.511516	0.165634	-3.08824	0.00201348	0.00538183	0.00258897	NA	NA
AT2G30990	3509.05	-0.652086	0.0869681	-7.49799	6.4802e-14	7.3681e-13	2.13148e-13	NA	Protein of unknown function (DUF688) [Source:TAIR;Acc:AT2G30990]
AT2G31010	2223.5	-0.932721	0.16588	-5.62286	1.87818e-08	1.17759e-07	3.88729e-08	NA	Protein kinase superfamily protein [Source:UniProtKB/TrEMBL;Acc:F4IPV6]
AT2G31020	787.561	-1.18079	0.12214	-9.66753	4.14267e-22	9.01076e-21	2.5089e-21	ORP1A	ORP1A [Source:UniProtKB/TrEMBL;Acc:A0A178VQE1]
AT2G31060	6712.07	-0.580586	0.110183	-5.26931	1.36934e-07	7.57125e-07	2.60811e-07	NA	Elongation factor family protein [Source:UniProtKB/TrEMBL;Acc:F4IPW5]
AT2G31090	893.329	-0.723361	0.110125	-6.56856	5.08038e-11	4.32862e-10	1.32008e-10	NA	At2g31090 [Source:UniProtKB/TrEMBL;Acc:O82275]
AT2G31110	547.701	-0.587797	0.191192	-3.07438	0.00210938	0.00561006	0.00270657	TBL40	TBL40 [Source:UniProtKB/TrEMBL;Acc:A0A178VPV0]
AT2G31230	920.754	1.77305	0.180614	9.81679	9.53337e-23	2.16917e-21	6.04e-22	ERF15	Ethylene-responsive transcription factor 15 [Source:UniProtKB/Swiss-Prot;Acc:Q8VYM0]
AT2G31250	33.9684	-0.787125	0.32455	-2.42528	0.0152966	0.0325969	0.0176596	HEMA3	Probable glutamyl-tRNA reductase 3, chloroplastic [Source:UniProtKB/Swiss-Prot;Acc:Q9SJX1]
AT2G31360	14970.3	0.934053	0.0940277	9.93381	2.9671e-23	7.00122e-22	1.94955e-22	ADS2	Delta-9 acyl-lipid desaturase 2 [Source:UniProtKB/Swiss-Prot;Acc:Q9SID2]
AT2G31370	2313.89	0.530522	0.0683261	7.76456	8.19307e-15	1.01705e-13	2.90164e-14	POSF21	AT2G31370 protein [Source:UniProtKB/TrEMBL;Acc:B9DGB1]
AT2G31380	414.583	1.2525	0.226338	5.53375	3.13458e-08	1.90077e-07	6.33957e-08	BBX25	B-box zinc finger protein 25 [Source:UniProtKB/Swiss-Prot;Acc:Q9SID1]
AT2G31390	1974.84	0.540307	0.136284	3.96457	7.35272e-05	0.00026538	0.000110261	NA	Probable fructokinase-1 [Source:UniProtKB/Swiss-Prot;Acc:Q9SID0]
AT2G31400	19617.7	0.932096	0.0937859	9.93855	2.82923e-23	6.69188e-22	1.86342e-22	GUN1	Pentatricopeptide repeat-containing protein At2g31400, chloroplastic [Source:UniProtKB/Swiss-Prot;Acc:Q9SIC9]
AT2G31560	1061.03	1.08076	0.124447	8.68447	3.80514e-18	6.24182e-17	1.7418e-17	NA	AT2G31560 protein [Source:UniProtKB/TrEMBL;Acc:Q8VZ71]
AT2G31570	3762.23	0.645627	0.269979	2.3914	0.0167844	0.0353931	0.019292	GPX2	Probable glutathione peroxidase 2 [Source:UniProtKB/Swiss-Prot;Acc:O04922]
AT2G31650	1073.21	-0.578739	0.108145	-5.35152	8.72164e-08	4.97983e-07	1.69766e-07	ATX1	Histone-lysine N-methyltransferase ATX1 [Source:UniProtKB/Swiss-Prot;Acc:Q9C5X4]
AT2G31730	268.168	-1.8123	0.403908	-4.48691	7.22653e-06	3.1176e-05	1.17965e-05	BHLH154	Transcription factor bHLH154 [Source:UniProtKB/Swiss-Prot;Acc:Q7XJU1]
AT2G31790	4542.54	0.531398	0.0896443	5.92786	3.06914e-09	2.11351e-08	6.77876e-09	UGT74C1	Glycosyltransferase (Fragment) [Source:UniProtKB/TrEMBL;Acc:W8Q6Z8]
AT2G31810	10038.6	-0.931815	0.0560372	-16.6285	4.33357e-62	5.5383e-60	1.54035e-60	NA	Acetolactate synthase small subunit 2, chloroplastic [Source:UniProtKB/Swiss-Prot;Acc:Q93YZ7]
AT2G31880	42853.4	-0.862164	0.198916	-4.33432	1.46213e-05	6.00229e-05	2.33269e-05	SOBIR1	Leucine-rich repeat receptor-like serine/threonine/tyrosine-protein kinase SOBIR1 [Source:UniProtKB/Swiss-Prot;Acc:Q9SKB2]
AT2G32010	1089.13	0.817725	0.0924806	8.84212	9.39205e-19	1.61158e-17	4.49004e-18	IP5P7	CVL1 [Source:UniProtKB/TrEMBL;Acc:A0A178VNT8]
AT2G32030	185.391	-0.822624	0.271493	-3.03	0.00244556	0.00640071	0.00311104	NA	Acyl-CoA N-acyltransferases (NAT) superfamily protein [Source:UniProtKB/TrEMBL;Acc:Q9SKZ6]
AT2G32090	2245.39	0.874094	0.11475	7.6174	2.58826e-14	3.04094e-13	8.74375e-14	NA	At2g32090/F22D22.16 [Source:UniProtKB/TrEMBL;Acc:Q9SKZ0]
AT2G32150	1743.17	0.826314	0.278226	2.96994	0.00297855	0.00766768	0.0037586	NA	At2g32150/F22D22.10 [Source:UniProtKB/TrEMBL;Acc:Q9SKY5]
AT2G32200	20.2175	-1.28743	0.441736	-2.91447	0.00356293	0.00901228	0.00446729	NA	unknown protein; BEST Arabidopsis thaliana protein match is: unknown protein (TAIR:AT2G32210.1); Has 131 Blast hits to 131 proteins in 14 species: Archae - 0; Bacteria - 0; Metazoa - 0; Fungi - 1; Plants - 130; Viruses - 0; Other Eukaryotes - 0 (sou /.../CBI BLink). [Source:TAIR;Acc:AT2G32200]
AT2G32280	148.451	0.64144	0.182604	3.51273	0.00044352	0.00137837	0.000615216	NA	At2g32280 [Source:UniProtKB/TrEMBL;Acc:Q9ZV57]
AT2G32290	2600.31	0.77816	0.154449	5.0383	4.69683e-07	2.4201e-06	8.54294e-07	BAM6	Beta-amylase 6 [Source:UniProtKB/Swiss-Prot;Acc:Q8L762]
AT2G32295	815.373	0.70833	0.103129	6.86839	6.49291e-12	6.03175e-11	1.80038e-11	NA	EXS (ERD1/XPR1/SYG1) family protein [Source:UniProtKB/TrEMBL;Acc:F4ISV2]
AT2G32390	1448.21	1.76477	0.124052	14.2261	6.31152e-46	4.25435e-44	1.18325e-44	GLR3.5	Glutamate receptor 3.5 [Source:UniProtKB/Swiss-Prot;Acc:Q9SW97]
AT2G32450	1520.9	-0.757489	0.0626839	-12.0843	1.27916e-33	5.24138e-32	1.45777e-32	NA	Uncharacterized TPR repeat-containing protein At2g32450 [Source:UniProtKB/Swiss-Prot;Acc:Q8S8L9]
AT2G32540	721.876	-0.669961	0.142265	-4.70926	2.4862e-06	1.15671e-05	4.23332e-06	CSLB4	Glycosyltransferase (Fragment) [Source:UniProtKB/TrEMBL;Acc:W8Q3D1]
AT2G32590	223.087	-0.598879	0.221298	-2.70622	0.00680546	0.0159838	0.00822495	CAPH	Condensin complex subunit 2 [Source:UniProtKB/Swiss-Prot;Acc:Q564K3]
AT2G32750	12.1927	0.876128	0.404233	2.16738	0.0302057	0.0591593	0.0335802	NA	Exostosin family protein [Source:TAIR;Acc:AT2G32750]
AT2G32765	95.4813	-1.31761	0.255195	-5.16315	2.42831e-07	1.2976e-06	4.51548e-07	SUMO5	Small ubiquitin-related modifier 5 [Source:UniProtKB/Swiss-Prot;Acc:Q8VZI7]
AT2G32800	4906.6	-1.53553	0.163938	-9.36653	7.49577e-21	1.51837e-19	4.22734e-20	LECRKS2	Receptor like protein kinase S.2 [Source:UniProtKB/Swiss-Prot;Acc:O48837]
AT2G33020	80.7584	0.950719	0.256784	3.70241	0.00021356	0.000704847	0.000305729	AtRLP24	Putative leucine-rich repeat disease resistance protein [Source:UniProtKB/TrEMBL;Acc:O49329]
AT2G33050	870.24	1.18439	0.0821971	14.4091	4.53373e-47	3.22091e-45	8.9582e-46	AtRLP26	Putative leucine-rich repeat disease resistance protein [Source:UniProtKB/TrEMBL;Acc:O49328]
AT2G33180	1803.99	0.821023	0.11228	7.31231	2.62597e-13	2.80189e-12	8.16325e-13	NA	Putative uncharacterized protein At2g33180 [Source:UniProtKB/TrEMBL;Acc:O49317]
AT2G33210	4791.74	-0.580163	0.115615	-5.01807	5.21941e-07	2.67471e-06	9.45588e-07	HSP60-2	Chaperonin CPN60-like 1, mitochondrial [Source:UniProtKB/Swiss-Prot;Acc:Q8L7B5]
AT2G33250	1635.6	0.715496	0.0959103	7.46005	8.64881e-14	9.69432e-13	2.80946e-13	NA	At2g33250/F25I18.1 [Source:UniProtKB/TrEMBL;Acc:O22777]
AT2G33280	24.4482	0.772446	0.36388	2.1228	0.0337705	0.0651462	0.0373017	NA	Probable folate-biopterin transporter 9, chloroplastic [Source:UniProtKB/Swiss-Prot;Acc:O22780]
AT2G33350	33.1381	1.03644	0.35915	2.88581	0.00390412	0.00976896	0.0048662	NA	CCT motif family protein [Source:TAIR;Acc:AT2G33350]
AT2G33500	749.364	0.689959	0.0876034	7.87594	3.38199e-15	4.35393e-14	1.24003e-14	COL14	Zinc finger protein CONSTANS-LIKE 14 [Source:UniProtKB/Swiss-Prot;Acc:O22800]
AT2G33510	470.779	-0.854461	0.101631	-8.4075	4.18855e-17	6.39783e-16	1.79607e-16	NA	CONTAINS InterPro DOMAIN/s: WW/Rsp5/WWP (InterPro:IPR001202); BEST Arabidopsis thaliana protein match is: unknown protein (TAIR:AT1G28070.1); Has 3898 Blast hits to 1138 proteins in 179 species: Archae - 0; Bacteria - 40; Metazoa - 2353; Fungi - 242 /.../ts - 298; Viruses - 92; Other Eukaryotes - 873 (source: NCBI BLink). [Source:TAIR;Acc:AT2G33510]
AT2G33570	1424.03	-1.66778	0.0926535	-18.0002	1.94184e-72	3.75993e-70	1.04574e-70	GALS1	Galactan beta-1,4-galactosyltransferase GALS1 [Source:UniProtKB/Swiss-Prot;Acc:O22807]
AT2G33580	3069.67	-0.866258	0.239219	-3.62119	0.000293253	0.000942052	0.00041463	LYK5	Protein LYK5 [Source:UniProtKB/Swiss-Prot;Acc:O22808]
AT2G33735	183.554	0.538398	0.15703	3.42864	0.000606619	0.00182772	0.000828689	NA	Chaperone DnaJ-domain superfamily protein [Source:UniProtKB/TrEMBL;Acc:Q8RYC5]
AT2G33845	2005.4	0.702451	0.075507	9.30312	1.36387e-20	2.70174e-19	7.5218e-20	NA	Expressed protein [Source:UniProtKB/TrEMBL;Acc:Q8RYC3]
AT2G33860	2351.39	0.514489	0.0963515	5.33971	9.3096e-08	5.28498e-07	1.80571e-07	ARF3	Auxin response factor 3 [Source:UniProtKB/Swiss-Prot;Acc:O23661]
AT2G33990	1104.97	-0.904963	0.0814507	-11.1106	1.11469e-28	3.60314e-27	1.00213e-27	iqd9	IQ-domain 9 [Source:UniProtKB/TrEMBL;Acc:Q0WNP8]
AT2G34050	387.435	0.735809	0.117376	6.2688	3.63847e-10	2.81141e-09	8.7851e-10	NA	ATP synthase F1 complex assembly factor [Source:UniProtKB/TrEMBL;Acc:O22958]
AT2G34060	219.715	0.942035	0.191972	4.90715	9.24084e-07	4.56723e-06	1.63689e-06	PER19	Peroxidase 19 [Source:UniProtKB/Swiss-Prot;Acc:O22959]
AT2G34070	464.508	-0.785772	0.140057	-5.61039	2.01875e-08	1.25893e-07	4.15785e-08	TBL37	Protein trichome birefringence-like 37 [Source:UniProtKB/Swiss-Prot;Acc:O22960]
AT2G34170	776.063	1.11193	0.13849	8.02892	9.83317e-16	1.33474e-14	3.78512e-15	NA	Putative uncharacterized protein At2g34170 [Source:UniProtKB/TrEMBL;Acc:Q8RYE0]
AT2G34185	15.9217	-0.851499	0.376425	-2.26207	0.0236931	0.0479151	0.0266748	NA	unknown protein; Has 35333 Blast hits to 34131 proteins in 2444 species: Archae - 798; Bacteria - 22429; Metazoa - 974; Fungi - 991; Plants - 531; Viruses - 0; Other Eukaryotes - 9610 (source: NCBI BLink). [Source:TAIR;Acc:AT2G34185]
AT2G34260	1087.05	-1.1102	0.126569	-8.77154	1.76244e-18	2.94985e-17	8.22524e-18	WDR55	WD repeat-containing protein 55 [Source:UniProtKB/Swiss-Prot;Acc:O80775]
AT2G34300	1442.73	-0.551893	0.081086	-6.80627	1.00161e-11	9.14132e-11	2.74133e-11	NA	Probable methyltransferase PMT25 [Source:UniProtKB/Swiss-Prot;Acc:Q0WT31]
AT2G34340	32.7039	-0.927114	0.320774	-2.89024	0.00384944	0.0096468	0.00480022	NA	At2g34340 [Source:UniProtKB/TrEMBL;Acc:O80783]
AT2G34355	559.289	-1.57599	0.114391	-13.7773	3.49197e-43	2.12205e-41	5.90197e-42	NA	At2g34355 [Source:UniProtKB/TrEMBL;Acc:Q501E0]
AT2G34400	357.152	-0.54787	0.112653	-4.86335	1.15415e-06	5.62967e-06	2.02743e-06	PCMP-E23	Pentatricopeptide repeat-containing protein At2g34400 [Source:UniProtKB/Swiss-Prot;Acc:O64705]
AT2G34420	795818	1.3498	0.0683006	19.7627	6.24387e-87	1.64422e-84	4.57301e-85	LHB1B2	Chlorophyll a-b binding protein, chloroplastic [Source:UniProtKB/TrEMBL;Acc:Q39141]
AT2G34430	232586	2.29771	0.179218	12.8208	1.25454e-37	6.33688e-36	1.76246e-36	LHB1B1	Chlorophyll a-b binding protein, chloroplastic [Source:UniProtKB/TrEMBL;Acc:Q39142]
AT2G34460	4526.33	0.5078	0.107593	4.71964	2.36263e-06	1.1039e-05	4.03418e-06	NA	Uncharacterized protein At2g34460, chloroplastic [Source:UniProtKB/Swiss-Prot;Acc:Q8H124]
AT2G34490	308.905	0.588802	0.185185	3.17953	0.00147515	0.00406109	0.00192105	CYP710A2	Cytochrome P450 710A2 [Source:UniProtKB/Swiss-Prot;Acc:O64698]
AT2G34500	19.9217	1.0709	0.451467	2.37206	0.0176894	0.0370955	0.0202771	CYP710A1	CYP710A1 [Source:UniProtKB/TrEMBL;Acc:A0A178VRK5]
AT2G34510	8990.46	-2.95809	0.091232	-32.4239	1.26549e-230	4.16557e-227	1.15856e-227	NA	Putative uncharacterized protein At2g34510 [Source:UniProtKB/TrEMBL;Acc:O64696]
AT2G34600	85.4836	-3.39039	0.3748	-9.04587	1.48484e-19	2.72289e-18	7.58011e-19	TIFY 5B	Protein TIFY 5B [Source:UniProtKB/Swiss-Prot;Acc:O64687]
AT2G34650	399.246	0.842553	0.185938	4.53137	5.86012e-06	2.56397e-05	9.65787e-06	PID	PID [Source:UniProtKB/TrEMBL;Acc:A0A178VTE5]
AT2G34660	4785.31	-0.542081	0.0864183	-6.27275	3.54715e-10	2.74946e-09	8.58727e-10	ABCC2	ABC transporter C family member 2 [Source:UniProtKB/Swiss-Prot;Acc:Q42093]
AT2G34770	6208.12	-1.55165	0.0753268	-20.5989	2.80623e-94	8.93921e-92	2.48623e-92	FAH1	FAH1 [Source:UniProtKB/TrEMBL;Acc:A0A178W0P1]
AT2G34900	1325.93	-0.553434	0.0883057	-6.26725	3.67476e-10	2.83502e-09	8.86105e-10	GTE1	Transcription factor GTE1 [Source:UniProtKB/Swiss-Prot;Acc:Q84XV2]
AT2G34925	40.3132	0.847875	0.290557	2.9181	0.00352173	0.00892178	0.00441764	CLE42	CLAVATA3/ESR (CLE)-related protein 42 [Source:UniProtKB/Swiss-Prot;Acc:Q6IWB2]
AT2G34930	902.443	-0.649293	0.206782	-3.13999	0.00168953	0.00459048	0.0021883	NA	Disease resistance family protein / LRR family protein [Source:UniProtKB/TrEMBL;Acc:O64757]
AT2G35060	4373.56	0.850036	0.108989	7.79931	6.2248e-15	7.84555e-14	2.23775e-14	KUP11	Potassium transporter [Source:UniProtKB/TrEMBL;Acc:F4IIZ3]
AT2G35070	236.127	0.884509	0.240329	3.68041	0.000232861	0.000763701	0.000332754	NA	At2g35070/T4C15.26 [Source:UniProtKB/TrEMBL;Acc:O82184]
AT2G35075	42.2269	1.8951	0.326143	5.81065	6.22319e-09	4.13693e-08	1.33636e-08	NA	unknown protein; Has 30201 Blast hits to 17322 proteins in 780 species: Archae - 12; Bacteria - 1396; Metazoa - 17338; Fungi - 3422; Plants - 5037; Viruses - 0; Other Eukaryotes - 2996 (source: NCBI BLink). [Source:TAIR;Acc:AT2G35075]
AT2G35150	163.879	-0.521554	0.195133	-2.67282	0.0075217	0.0174564	0.00904482	EXL7	EXL7 [Source:UniProtKB/TrEMBL;Acc:A0A178VYH7]
AT2G35155	1542.3	0.63799	0.0834536	7.64485	2.09188e-14	2.48136e-13	7.13265e-14	NA	Expressed protein [Source:UniProtKB/TrEMBL;Acc:Q8S8Q2]
AT2G35230	1185.11	-0.5356	0.0819341	-6.53696	6.27812e-11	5.29884e-10	1.62209e-10	IKU1	IKU1 [Source:UniProtKB/TrEMBL;Acc:A0A178VN96]
AT2G35240	2977.42	-0.615052	0.0822097	-7.4815	7.34808e-14	8.31659e-13	2.40829e-13	MORF6	MORF6 [Source:UniProtKB/TrEMBL;Acc:A0A178VRA7]
AT2G35260	11760.1	0.668867	0.0580777	11.5168	1.08624e-30	3.94362e-29	1.09682e-29	NA	At2g35260/T4C15.7 [Source:UniProtKB/TrEMBL;Acc:O82167]
AT2G35290	86.8476	-1.76737	0.374778	-4.71579	2.40779e-06	1.12288e-05	4.10746e-06	NA	At2g35290 [Source:UniProtKB/TrEMBL;Acc:Q8GWV0]
AT2G35360	496.065	0.510837	0.0977277	5.22714	1.72149e-07	9.37142e-07	3.23952e-07	NA	Putative uncharacterized protein [Source:UniProtKB/TrEMBL;Acc:O82301]
AT2G35390	5220.01	-0.523425	0.0677517	-7.72565	1.11287e-14	1.35507e-13	3.88127e-14	PRS1	Ribose-phosphate pyrophosphokinase 1, chloroplastic [Source:UniProtKB/Swiss-Prot;Acc:Q42581]
AT2G35430	342.514	-0.756274	0.168495	-4.48841	7.17554e-06	3.09696e-05	1.17203e-05	NA	Zinc finger CCCH domain-containing protein 28 [Source:UniProtKB/Swiss-Prot;Acc:Q5PP65]
AT2G35470	1661.08	-0.97807	0.101606	-9.62607	6.20578e-22	1.33512e-20	3.71738e-21	NA	At2g35470 [Source:UniProtKB/TrEMBL;Acc:O82293]
AT2G35510	4538.27	0.526336	0.0751028	7.0082	2.41403e-12	2.32912e-11	6.90639e-12	SRO1	Probable inactive poly [ADP-ribose] polymerase SRO1 [Source:UniProtKB/Swiss-Prot;Acc:O82289]
AT2G35600	98.9886	-0.773622	0.211905	-3.65079	0.000261431	0.000848803	0.000371743	BRXL1	BRXL1 [Source:UniProtKB/TrEMBL;Acc:A0A178VQ67]
AT2G35637	53.1825	-1.22296	0.391016	-3.12765	0.00176209	0.00476207	0.00227798	NA	NA
AT2G35640	50.6038	-1.91533	0.283998	-6.74417	1.53908e-11	1.38419e-10	4.16873e-11	NA	Homeodomain-like superfamily protein [Source:UniProtKB/TrEMBL;Acc:Q9ZQN7]
AT2G35658	110.076	-1.4122	0.308371	-4.57955	4.65981e-06	2.06998e-05	7.73771e-06	NA	unknown protein; FUNCTIONS IN: molecular_function unknown; INVOLVED IN: biological_process unknown; LOCATED IN: cellular_component unknown; BEST Arabidopsis thaliana protein match is: unknown protein (TAIR:AT4G16840.1); Has 30201 Blast hits to 17322 /.../ins in 780 species: Archae - 12; Bacteria - 1396; Metazoa - 17338; Fungi - 3422; Plants - 5037; Viruses - 0; Other Eukaryotes - 2996 (source: NC…
AT2G35700	62.2619	1.78824	0.302366	5.91416	3.33572e-09	2.28434e-08	7.33511e-09	ERF038	ERF38 [Source:UniProtKB/TrEMBL;Acc:A0A178VWJ3]
AT2G35710	243.078	-2.34681	0.276048	-8.50145	1.87236e-17	2.92788e-16	8.20164e-17	PGSIP8	Putative glucuronosyltransferase PGSIP8 [Source:UniProtKB/Swiss-Prot;Acc:Q8VZP6]
AT2G35738	324.706	1.07915	0.137164	7.86762	3.61444e-15	4.64445e-14	1.32273e-14	NA	NA
AT2G35760	536.355	-0.550905	0.137083	-4.01878	5.84999e-05	0.000215234	8.8426e-05	NA	CASP-like protein 2B2 [Source:UniProtKB/Swiss-Prot;Acc:Q8L924]
AT2G35790	2573.68	-0.617292	0.0993731	-6.21186	5.23606e-10	3.95307e-09	1.24294e-09	NA	Expressed protein [Source:UniProtKB/TrEMBL;Acc:Q9ZQQ1]
AT2G35880	3609.65	-0.703572	0.0744654	-9.44832	3.44324e-21	7.1134e-20	1.9805e-20	WDL4	Protein WVD2-like 4 [Source:UniProtKB/Swiss-Prot;Acc:Q9SJ62]
AT2G35930	772.443	-2.43047	0.403978	-6.01635	1.78396e-09	1.26602e-08	4.04095e-09	PUB23	E3 ubiquitin-protein ligase PUB23 [Source:UniProtKB/Swiss-Prot;Acc:Q84TG3]
AT2G35940	8545.59	0.67898	0.0819268	8.28765	1.1551e-16	1.69868e-15	4.77426e-16	BLH1	BEL1-like homeodomain protein 1 [Source:UniProtKB/Swiss-Prot;Acc:Q9SJ56]
AT2G36026	76.2266	0.545036	0.242613	2.24652	0.0246706	0.0496075	0.0277015	NA	Ovate family protein [Source:UniProtKB/TrEMBL;Acc:B3H6R4]
AT2G36050	391.366	-1.41983	0.256512	-5.53517	3.10934e-08	1.88778e-07	6.29548e-08	OFP15	OFP15 [Source:UniProtKB/TrEMBL;Acc:A0A178VSX7]
AT2G36090	121.863	0.526869	0.215521	2.44463	0.0145002	0.0311113	0.0168002	NA	Probable F-box protein At2g36090 [Source:UniProtKB/Swiss-Prot;Acc:Q9SIH5]
AT2G36170	4784.22	-0.711493	0.0479022	-14.853	6.64989e-50	5.36062e-48	1.49093e-48	RPL40B	Ubiquitin-60S ribosomal protein L40-1 [Source:UniProtKB/Swiss-Prot;Acc:B9DHA6]
AT2G36220	2434.77	0.764569	0.244378	3.12863	0.00175625	0.00474824	0.0022715	NA	At2g36220/F2H17.17 [Source:UniProtKB/TrEMBL;Acc:Q9SJN3]
AT2G36270	168.79	0.617262	0.171739	3.59418	0.000325413	0.00103593	0.000457276	ABI5	Basic-leucine zipper (bZIP) transcription factor family protein [Source:TAIR;Acc:AT2G36270]
AT2G36340	343.727	0.516225	0.147809	3.49252	0.000478483	0.00147726	0.000662043	GPL3	GLABROUS1 enhancer-binding protein-like 3 [Source:UniProtKB/Swiss-Prot;Acc:Q9SJM4]
AT2G36350	686.5	0.803463	0.0850306	9.44911	3.41731e-21	7.06721e-20	1.96764e-20	KIPK2	Serine/threonine-protein kinase KIPK2 [Source:UniProtKB/Swiss-Prot;Acc:Q9SJM3]
AT2G36410	4984.26	-1.00121	0.0579688	-17.2715	7.71549e-67	1.20937e-64	3.36358e-65	NA	Expressed protein [Source:UniProtKB/TrEMBL;Acc:Q9SJR4]
AT2G36420	1031.84	-1.17352	0.102832	-11.412	3.6408e-30	1.27267e-28	3.53963e-29	NA	Nucleolin-like protein [Source:UniProtKB/TrEMBL;Acc:Q9SJR3]
AT2G36430	2927.63	-0.749383	0.101062	-7.41507	1.21558e-13	1.34572e-12	3.90249e-13	NA	Putative uncharacterized protein At2g36430 [Source:UniProtKB/TrEMBL;Acc:Q9SJR2]
AT2G36540	29.9319	-0.851152	0.329048	-2.58671	0.00968968	0.0217713	0.011471	NA	Haloacid dehalogenase-like hydrolase (HAD) superfamily protein [Source:UniProtKB/TrEMBL;Acc:Q9SJQ4]
AT2G36620	7727.55	-0.595487	0.07933	-7.50645	6.07529e-14	6.92766e-13	2.0031e-13	RPL24A	60S ribosomal protein L24-1 [Source:UniProtKB/Swiss-Prot;Acc:Q42347]
AT2G36630	742.426	1.94686	0.194538	10.0076	1.41179e-23	3.41702e-22	9.51531e-23	NA	Sulfite exporter TauE/SafE family protein 4 [Source:UniProtKB/Swiss-Prot;Acc:Q8S9J0]
AT2G36770	118.141	-1.35459	0.269144	-5.03297	4.82936e-07	2.48515e-06	8.76948e-07	UGT73C4	Glycosyltransferase (Fragment) [Source:UniProtKB/TrEMBL;Acc:W8QNU5]
AT2G36780	59.9235	-0.975284	0.31033	-3.14273	0.00167379	0.00455021	0.00216842	UGT73C3	UDP-glycosyltransferase 73C3 [Source:UniProtKB/Swiss-Prot;Acc:Q9ZQ96]
AT2G36790	163.996	-1.25074	0.217039	-5.76277	8.27452e-09	5.40059e-08	1.75762e-08	UGT73C6	Glycosyltransferase (Fragment) [Source:UniProtKB/TrEMBL;Acc:W8PVK2]
AT2G36792	329.324	-0.841325	0.147187	-5.71604	1.09034e-08	7.01443e-08	2.2921e-08	NA	NA
AT2G36800	472.406	-0.84216	0.212576	-3.96169	7.44216e-05	0.000268314	0.000111511	UGT73C5	Glycosyltransferase (Fragment) [Source:UniProtKB/TrEMBL;Acc:W8Q3B1]
AT2G36830	21318.9	-0.666603	0.146902	-4.53774	5.68602e-06	2.49332e-05	9.37938e-06	TIP1-1	Aquaporin TIP1-1 [Source:UniProtKB/Swiss-Prot;Acc:P25818]
AT2G36840	501.03	-1.15986	0.10292	-11.2696	1.8548e-29	6.17746e-28	1.71812e-28	ACR10	ACT domain-containing protein ACR10 [Source:UniProtKB/Swiss-Prot;Acc:Q9SJM1]
AT2G36880	14574.4	0.578311	0.0805748	7.17731	7.10954e-13	7.25276e-12	2.12821e-12	METK3	S-adenosylmethionine synthase [Source:UniProtKB/TrEMBL;Acc:A0A178VXF8]
AT2G36895	2499.8	0.701747	0.107491	6.52841	6.64707e-11	5.59828e-10	1.71419e-10	NA	unknown protein; FUNCTIONS IN: molecular_function unknown; INVOLVED IN: biological_process unknown; LOCATED IN: chloroplast; Has 32 Blast hits to 32 proteins in 14 species: Archae - 0; Bacteria - 0; Metazoa - 0; Fungi - 0; Plants - 32; Viruses - 0; /.../Eukaryotes - 0 (source: NCBI BLink). [Source:TAIR;Acc:AT2G36895]
AT2G36900	1571.14	-0.517406	0.0919504	-5.62701	1.83358e-08	1.15072e-07	3.79641e-08	MEMB11	Membrin [Source:UniProtKB/TrEMBL;Acc:A0A178VWR8]
AT2G37025	222.275	-1.82813	0.224686	-8.13639	4.07241e-16	5.71236e-15	1.61514e-15	TRFL8	TRF-like 8 [Source:UniProtKB/TrEMBL;Acc:F4IPY7]
AT2G37030	25.6818	-1.8205	0.444175	-4.0986	4.15654e-05	0.000157518	6.36873e-05	NA	Auxin-responsive family protein [Source:UniProtKB/TrEMBL;Acc:Q9SJK4]
AT2G37070	29.1943	-0.787863	0.315332	-2.49852	0.0124712	0.0272222	0.0145754	NA	unknown protein; BEST Arabidopsis thaliana protein match is: unknown protein (TAIR:AT3G53320.1); Has 1323 Blast hits to 775 proteins in 176 species: Archae - 0; Bacteria - 113; Metazoa - 351; Fungi - 175; Plants - 115; Viruses - 13; Other Eukaryotes /.../ (source: NCBI BLink). [Source:TAIR;Acc:AT2G37070]
AT2G37080	1776.38	0.836444	0.154405	5.41722	6.05334e-08	3.52769e-07	1.1935e-07	ICR2	Interactor of constitutive active ROPs 2, chloroplastic [Source:UniProtKB/Swiss-Prot;Acc:Q9ZQC5]
AT2G37100	269.29	1.32231	0.186233	7.10029	1.24493e-12	1.23555e-11	3.64521e-12	NA	Protamine P1 family protein [Source:UniProtKB/TrEMBL;Acc:Q9ZQC7]
AT2G37190	7687.08	-0.664262	0.0720047	-9.22525	2.82895e-20	5.47762e-19	1.52497e-19	RPL12A	60S ribosomal protein L12-1 [Source:UniProtKB/Swiss-Prot;Acc:P50883]
AT2G37250	3160.21	-0.696381	0.0537418	-12.9579	2.1194e-38	1.10444e-36	3.07174e-37	ADK	Adenylate kinase 1, chloroplastic [Source:UniProtKB/Swiss-Prot;Acc:Q9ZUU1]
AT2G37270	5750.62	-0.555894	0.0708373	-7.84748	4.24497e-15	5.42993e-14	1.54729e-14	RPS5A	40S ribosomal protein S5-1 [Source:UniProtKB/Swiss-Prot;Acc:Q9ZUT9]
AT2G37380	94.0763	0.713115	0.20958	3.4026	0.000667486	0.00199287	0.000907101	MAKR3	Probable membrane-associated kinase regulator 3 [Source:UniProtKB/Swiss-Prot;Acc:Q9ZUS8]
AT2G37430	36.6781	-1.08466	0.408756	-2.65357	0.0079646	0.0183613	0.00954189	ZAT11	ZAT11 [Source:UniProtKB/TrEMBL;Acc:A0A178VNJ8]
AT2G37460	1097.58	-1.103	0.192551	-5.72834	1.01417e-08	6.54357e-08	2.13688e-08	NA	WAT1-related protein At2g37460 [Source:UniProtKB/Swiss-Prot;Acc:Q9ZUS1]
AT2G37470	1294.27	-0.787495	0.129987	-6.05828	1.37581e-09	9.89163e-09	3.14496e-09	NA	Histone H2B.4 [Source:UniProtKB/Swiss-Prot;Acc:Q9ZUS0]
AT2G37510	150.89	-1.29805	0.173616	-7.47653	7.63086e-14	8.60214e-13	2.49205e-13	NA	RNA-binding (RRM/RBD/RNP motifs) family protein [Source:TAIR;Acc:AT2G37510]
AT2G37530	106.053	1.34097	0.262808	5.10245	3.35277e-07	1.7625e-06	6.17184e-07	NA	unknown protein; BEST Arabidopsis thaliana protein match is: unknown protein (TAIR:AT1G07795.1); Has 39 Blast hits to 39 proteins in 11 species: Archae - 0; Bacteria - 0; Metazoa - 0; Fungi - 0; Plants - 39; Viruses - 0; Other Eukaryotes - 0 (source /.../ BLink). [Source:TAIR;Acc:AT2G37530]
AT2G37540	6302.42	-1.0449	0.101953	-10.2488	1.1977e-24	3.05615e-23	8.51095e-24	NA	NAD(P)-binding Rossmann-fold superfamily protein [Source:UniProtKB/TrEMBL;Acc:O80924]
AT2G37570	1819.6	0.672513	0.0761976	8.82592	1.08567e-18	1.85485e-17	5.16776e-18	SLT1	SLT1 [Source:UniProtKB/TrEMBL;Acc:A0A178VWH9]
AT2G37580	426	1.44513	0.121907	11.8544	2.04157e-32	7.96857e-31	2.21627e-31	ATL33	RING-H2 finger protein ATL33 [Source:UniProtKB/Swiss-Prot;Acc:O80927]
AT2G37590	116.158	-0.999975	0.190823	-5.24033	1.60291e-07	8.77425e-07	3.02987e-07	DOF2.4	Dof zinc finger protein DOF2.4 [Source:UniProtKB/Swiss-Prot;Acc:O80928]
AT2G37600	2996.2	-0.901887	0.0866209	-10.4119	2.18846e-25	5.94526e-24	1.65354e-24	RPL36A	60S ribosomal protein L36-1 [Source:UniProtKB/Swiss-Prot;Acc:O80929]
AT2G37640	936.842	0.890288	0.142028	6.26837	3.6484e-10	2.81688e-09	8.80521e-10	EXPA3	EXP3 [Source:UniProtKB/TrEMBL;Acc:A0A178VPK3]
AT2G37660	33266.6	0.554039	0.108727	5.09571	3.47434e-07	1.82398e-06	6.3892e-07	NA	Uncharacterized protein At2g37660, chloroplastic [Source:UniProtKB/Swiss-Prot;Acc:O80934]
AT2G37690	1928.76	-0.894021	0.104336	-8.56868	1.04674e-17	1.67122e-16	4.66698e-17	NA	Phosphoribosylaminoimidazole carboxylase like protein [Source:UniProtKB/TrEMBL;Acc:Q84TI2]
AT2G37720	120.517	1.4063	0.213949	6.57305	4.92941e-11	4.20362e-10	1.28207e-10	TBL15	Protein trichome birefringence-like 15 [Source:UniProtKB/Swiss-Prot;Acc:O80940]
AT2G37870	175.332	-0.513791	0.213162	-2.41032	0.0159384	0.0337878	0.018358	NA	Bifunctional inhibitor/lipid-transfer protein/seed storage 2S albumin superfamily protein [Source:UniProtKB/TrEMBL;Acc:Q9SHA0]
AT2G37940	5512.02	-0.640701	0.0983997	-6.51121	7.45466e-11	6.24648e-10	1.91169e-10	IPCS2	ERH1 [Source:UniProtKB/TrEMBL;Acc:A0A178VV03]
AT2G37950	325.927	-1.84652	0.162116	-11.3901	4.68301e-30	1.61978e-28	4.50504e-29	NA	At2g37950 [Source:UniProtKB/TrEMBL;Acc:Q5XEN4]
AT2G37970	4077.05	-1.18204	0.156522	-7.55191	4.28937e-14	4.9599e-13	1.43057e-13	SOUL-1	SOUL heme-binding family protein [Source:TAIR;Acc:AT2G37970]
AT2G38070	78.3767	0.810632	0.238361	3.40085	0.000671755	0.00200471	0.000912677	NA	Protein of unknown function (DUF740) [Source:TAIR;Acc:AT2G38070]
AT2G38170	28040.1	-0.704406	0.108578	-6.48758	8.72271e-11	7.25668e-10	2.22441e-10	CAX1	AT2G38170 protein [Source:UniProtKB/TrEMBL;Acc:B9DFT4]
AT2G38240	22.9838	1.05352	0.44348	2.37557	0.0175217	0.0367867	0.0200974	ANS	Probable 2-oxoglutarate-dependent dioxygenase ANS [Source:UniProtKB/Swiss-Prot;Acc:O80449]
AT2G38290	3585.8	-0.693414	0.0922963	-7.51291	5.78259e-14	6.60915e-13	1.91003e-13	AMT2	Ammonium transporter 2 [Source:UniProtKB/Swiss-Prot;Acc:Q9M6N7]
AT2G38300	165.42	0.8859	0.206262	4.29503	1.74667e-05	7.07336e-05	2.76338e-05	NA	Myb-like HTH transcriptional regulator family protein [Source:UniProtKB/TrEMBL;Acc:Q8GYE4]
AT2G38420	234.328	0.749056	0.188397	3.97594	7.0101e-05	0.000254129	0.000105238	NA	Pentatricopeptide repeat-containing protein At2g38420, mitochondrial [Source:UniProtKB/Swiss-Prot;Acc:Q8L6Y7]
AT2G38460	964.912	1.03152	0.111493	9.25193	2.20467e-20	4.31826e-19	1.20221e-19	IREG1	Solute carrier family 40 member 1 [Source:UniProtKB/Swiss-Prot;Acc:O80905]
AT2G38465	946.141	0.748927	0.153569	4.8768	1.07819e-06	5.28655e-06	1.90128e-06	NA	Expressed protein [Source:UniProtKB/TrEMBL;Acc:Q8S8P4]
AT2G38470	8276.2	-0.938942	0.287438	-3.26659	0.0010885	0.00308965	0.00144005	WRKY33	WRKY33 [Source:UniProtKB/TrEMBL;Acc:A0A178VLS4]
AT2G38720	304.947	-0.690791	0.163852	-4.21595	2.4873e-05	9.79741e-05	3.88367e-05	MAP65-5	65-kDa microtubule-associated protein 5 [Source:UniProtKB/Swiss-Prot;Acc:Q9ZVJ3]
AT2G38790	2704.21	-0.562475	0.128643	-4.37236	1.22911e-05	5.11266e-05	1.97124e-05	NA	Putative uncharacterized protein At2g38790 [Source:UniProtKB/TrEMBL;Acc:Q84JS8]
AT2G38810	350.18	-0.685632	0.13505	-5.07686	3.83731e-07	2.00177e-06	7.02612e-07	HTA8	Probable histone H2A variant 2 [Source:UniProtKB/Swiss-Prot;Acc:Q9SII0]
AT2G38820	1110.69	-0.936479	0.119746	-7.82056	5.25895e-15	6.67937e-14	1.90299e-14	NA	Protein of unknown function (DUF506) [Source:TAIR;Acc:AT2G38820]
AT2G38860	3556.13	0.620679	0.234056	2.65184	0.00800537	0.0184466	0.00958446	DJ1E	DJ-1 protein homolog E [Source:UniProtKB/Swiss-Prot;Acc:Q9ZV19]
AT2G39000	3127.34	0.930157	0.128541	7.23625	4.61269e-13	4.80488e-12	1.40374e-12	NA	Acyl-CoA N-acyltransferases (NAT) superfamily protein [Source:UniProtKB/TrEMBL;Acc:Q9ZV08]
AT2G39030	237.478	1.50906	0.289985	5.20394	1.95104e-07	1.0557e-06	3.65146e-07	NATA1	L-ornithine N5-acetyltransferase NATA1 [Source:UniProtKB/Swiss-Prot;Acc:Q9ZV05]
AT2G39170	1050.56	0.616907	0.0895599	6.88821	5.65007e-12	5.27857e-11	1.57144e-11	NA	MEF2BNB-like protein [Source:UniProtKB/TrEMBL;Acc:O80964]
AT2G39180	260.355	-1.02677	0.158995	-6.45789	1.06171e-10	8.70436e-10	2.67768e-10	CCR2	Serine/threonine-protein kinase-like protein CCR2 [Source:UniProtKB/Swiss-Prot;Acc:O80963]
AT2G39220	529.25	0.526106	0.175022	3.00595	0.00264753	0.00687467	0.00335321	PLP6	Patatin-like protein 6 [Source:UniProtKB/Swiss-Prot;Acc:O80959]
AT2G39250	1718.18	0.760604	0.154505	4.92286	8.52884e-07	4.23547e-06	1.51615e-06	SNZ	AP2-like ethylene-responsive transcription factor SNZ [Source:UniProtKB/Swiss-Prot;Acc:Q6PV67]
AT2G39300	260.462	-0.528346	0.172764	-3.0582	0.00222674	0.00588336	0.00284784	NA	unknown protein; INVOLVED IN: biological_process unknown; LOCATED IN: vacuole; EXPRESSED IN: 8 plant structures; EXPRESSED DURING: 4 anthesis, petal differentiation and expansion stage; BEST Arabidopsis thaliana protein match is: unknown protein (TA /.../G55060.1); Has 46416 Blast hits to 28308 proteins in 1743 species: Archae - 734; Bacteria - 4822; Metazoa - 24446; Fungi - 3539; Plants - 2267; …
AT2G39360	1877.57	-1.23721	0.133238	-9.28573	1.606e-20	3.16551e-19	8.81292e-20	NA	Probable receptor-like protein kinase At2g39360 [Source:UniProtKB/Swiss-Prot;Acc:O80623]
AT2G39375	208.237	0.930858	0.221653	4.19963	2.67354e-05	0.000104808	4.16145e-05	NA	NA
AT2G39400	1635.92	-1.1912	0.15809	-7.53496	4.88486e-14	5.61887e-13	1.62228e-13	NA	Alpha/beta-Hydrolases superfamily protein [Source:UniProtKB/TrEMBL;Acc:O80627]
AT2G39435	328.444	0.611274	0.156236	3.9125	9.13458e-05	0.00032366	0.000135648	NA	Phosphatidylinositol N-acetyglucosaminlytransferase subunit P-like protein [Source:UniProtKB/TrEMBL;Acc:Q0WT61]
AT2G39460	13984.3	-0.505379	0.0765088	-6.6055	3.96189e-11	3.40502e-10	1.03681e-10	RPL23AA	60S ribosomal protein L23a-1 [Source:UniProtKB/Swiss-Prot;Acc:Q8LD46]
AT2G39620	53.4914	-0.944032	0.245346	-3.84776	0.000119202	0.000412733	0.0001747	PCMP-E33	Pentatricopeptide repeat-containing protein At2g39620 [Source:UniProtKB/Swiss-Prot;Acc:O80647]
AT2G39650	603.988	-1.00697	0.212645	-4.73546	2.18562e-06	1.02752e-05	3.74473e-06	NA	At2g39650 [Source:UniProtKB/TrEMBL;Acc:O48813]
AT2G39705	163.236	0.538155	0.219986	2.44632	0.0144325	0.0309827	0.0167287	RTFL8	RTFL8 [Source:UniProtKB/TrEMBL;Acc:A0A178VQG8]
AT2G39710	1519.71	1.76973	0.151143	11.7089	1.14696e-31	4.33125e-30	1.20463e-30	NA	Eukaryotic aspartyl protease family protein [Source:UniProtKB/TrEMBL;Acc:O22282]
AT2G39730	301884	0.626722	0.0851855	7.35714	1.87889e-13	2.03401e-12	5.90971e-13	RCA	Ribulose bisphosphate carboxylase/oxygenase activase, chloroplastic [Source:UniProtKB/Swiss-Prot;Acc:P10896]
AT2G39770	10552.6	-0.508966	0.046932	-10.8447	2.11225e-27	6.33033e-26	1.76063e-26	CYT1	VTC1 [Source:UniProtKB/TrEMBL;Acc:A0A178VW16]
AT2G39800	15412.3	0.778762	0.107648	7.23432	4.67869e-13	4.8685e-12	1.42225e-12	P5CSA	Delta-1-pyrroline-5-carboxylate synthase A [Source:UniProtKB/Swiss-Prot;Acc:P54887]
AT2G39870	4378.39	-1.37904	0.284132	-4.85352	1.21291e-06	5.89006e-06	2.12181e-06	NA	At2g39870/T5I7.17 [Source:UniProtKB/TrEMBL;Acc:O04191]
AT2G39910	393.395	0.634435	0.12645	5.01728	5.24075e-07	2.68495e-06	9.49141e-07	NA	Uncharacterized protein At2g39910 [Source:UniProtKB/Swiss-Prot;Acc:Q8GXP4]
AT2G39920	1540.61	1.51966	0.167958	9.04786	1.45798e-19	2.67613e-18	7.44995e-19	NA	Uncharacterized protein At2g39920 [Source:UniProtKB/Swiss-Prot;Acc:O04195]
AT2G39950	2779.34	0.940505	0.0615896	15.2705	1.20215e-52	1.04592e-50	2.90899e-51	NA	At2g39950 [Source:UniProtKB/TrEMBL;Acc:O04198]
AT2G40010	184.776	-0.617561	0.157098	-3.93106	8.45717e-05	0.000301225	0.000125895	RPP0A	60S acidic ribosomal protein P0-1 [Source:UniProtKB/Swiss-Prot;Acc:O04204]
AT2G40080	5754.91	0.978085	0.141002	6.93668	4.01423e-12	3.79699e-11	1.12904e-11	ELF4	Protein EARLY FLOWERING 4 [Source:UniProtKB/Swiss-Prot;Acc:O04211]
AT2G40085	268.949	-0.77945	0.159996	-4.87167	1.10657e-06	5.41765e-06	1.94883e-06	NA	unknown protein; Has 35333 Blast hits to 34131 proteins in 2444 species: Archae - 798; Bacteria - 22429; Metazoa - 974; Fungi - 991; Plants - 531; Viruses - 0; Other Eukaryotes - 9610 (source: NCBI BLink). [Source:TAIR;Acc:AT2G40085]
AT2G40090	1105.45	-0.553463	0.104526	-5.29497	1.19034e-07	6.63917e-07	2.28063e-07	ATATH9	ABC transporter like protein [Source:UniProtKB/TrEMBL;Acc:Q67ZT0]
AT2G40095	514.224	-0.916788	0.18359	-4.99367	5.9243e-07	3.01249e-06	1.06661e-06	NA	Alpha/beta hydrolase related protein [Source:UniProtKB/TrEMBL;Acc:Q8GZ10]
AT2G40100	4775.45	-0.943413	0.253418	-3.72276	0.000197055	0.00065453	0.000283134	LHCB4.3	Chlorophyll a-b binding protein, chloroplastic [Source:UniProtKB/TrEMBL;Acc:A0A178VTY4]
AT2G40130	2142.81	0.996522	0.0987523	10.0911	6.04678e-24	1.48353e-22	4.13121e-23	SMXL8	Protein SMAX1-LIKE 8 [Source:UniProtKB/Swiss-Prot;Acc:F4IGZ2]
AT2G40240	240.238	-0.573866	0.170715	-3.36154	0.000775093	0.0022763	0.00104302	NA	Pentatricopeptide repeat-containing protein At2g40240, mitochondrial [Source:UniProtKB/Swiss-Prot;Acc:Q9S733]
AT2G40260	137.568	0.636601	0.209115	3.04426	0.00233255	0.00613666	0.00297555	NA	Homeodomain-like superfamily protein [Source:UniProtKB/TrEMBL;Acc:Q9SIZ5]
AT2G40300	1000.42	1.15511	0.41897	2.75703	0.00583292	0.0139687	0.00710719	FER4	Ferritin-4, chloroplastic [Source:UniProtKB/Swiss-Prot;Acc:Q9S756]
AT2G40340	306.538	1.56711	0.225872	6.93805	3.97546e-12	3.76212e-11	1.11871e-11	DREB2C	Integrase-type DNA-binding superfamily protein [Source:TAIR;Acc:AT2G40340]
AT2G40350	130.68	0.742348	0.310479	2.39097	0.0168038	0.0354303	0.0193103	NA	Integrase-type DNA-binding superfamily protein [Source:TAIR;Acc:AT2G40350]
AT2G40360	5019.24	-0.548164	0.0765499	-7.16087	8.01669e-13	8.11531e-12	2.38417e-12	BOP1	Ribosome biogenesis protein BOP1 homolog [Source:UniProtKB/Swiss-Prot;Acc:F4IH25]
AT2G40390	285.043	0.801749	0.130317	6.15229	7.63703e-10	5.66396e-09	1.7874e-09	NA	Neuronal PAS domain protein [Source:UniProtKB/TrEMBL;Acc:Q6DR18]
AT2G40400	5223.29	0.76669	0.169047	4.53535	5.75077e-06	2.51947e-05	9.48049e-06	RER5	Protein RETICULATA-RELATED 5, chloroplastic [Source:UniProtKB/Swiss-Prot;Acc:Q9SIY5]
AT2G40435	325.633	0.726621	0.151174	4.80652	1.53583e-06	7.35691e-06	2.66381e-06	NA	Putative uncharacterized protein [Source:UniProtKB/TrEMBL;Acc:Q8RUZ5]
AT2G40475	467.002	1.85847	0.111383	16.6853	1.67674e-62	2.19308e-60	6.09954e-61	NA	Expressed protein [Source:UniProtKB/TrEMBL;Acc:Q8RYE6]
AT2G40490	12804.7	0.682849	0.114718	5.95239	2.64259e-09	1.83901e-08	5.89113e-09	HEME2	Uroporphyrinogen decarboxylase 2, chloroplastic [Source:UniProtKB/Swiss-Prot;Acc:O22886]
AT2G40520	1256.23	0.903979	0.180996	4.99448	5.89943e-07	3.00061e-06	1.06248e-06	NA	Nucleotidyltransferase family protein [Source:UniProtKB/TrEMBL;Acc:Q5BPR8]
AT2G40530	381.995	-0.706816	0.121805	-5.80284	6.52008e-09	4.32555e-08	1.39792e-08	CEP15	Precursor of CEP15 [Source:UniProtKB/Swiss-Prot;Acc:O22882]
AT2G40550	1843.93	-0.610909	0.0817874	-7.46948	8.05121e-14	9.05532e-13	2.62465e-13	ETG1	Mini-chromosome maintenance complex-binding protein [Source:UniProtKB/Swiss-Prot;Acc:Q501D5]
AT2G40610	4311.25	1.88243	0.300119	6.27228	3.55804e-10	2.75682e-09	8.60984e-10	EXPA8	EXPA8 [Source:UniProtKB/TrEMBL;Acc:A0A178VTJ9]
AT2G40690	829.395	0.641633	0.147777	4.34191	1.41251e-05	5.82159e-05	2.2555e-05	GLY1	Glycerol-3-phosphate dehydrogenase [NAD(+)] 2, chloroplastic [Source:UniProtKB/Swiss-Prot;Acc:Q949Q0]
AT2G40715	94.2523	0.533239	0.239403	2.22737	0.0259223	0.0518288	0.0290475	NA	NA
AT2G40750	7805.54	0.575274	0.138534	4.15259	3.28733e-05	0.000126732	5.07798e-05	WRKY54	Probable WRKY transcription factor 54 [Source:UniProtKB/Swiss-Prot;Acc:Q93WU8]
AT2G40880	6410.21	0.651167	0.138228	4.71083	2.46707e-06	1.14917e-05	4.20466e-06	CYS3	Cysteine proteinase inhibitor [Source:UniProtKB/TrEMBL;Acc:A0A178VXG7]
AT2G40900	467.171	0.647428	0.111477	5.80771	6.33326e-09	4.20585e-08	1.35893e-08	NA	WAT1-related protein At2g40900 [Source:UniProtKB/Swiss-Prot;Acc:F4IJ08]
AT2G40950	2637.32	0.758156	0.11562	6.55732	5.47821e-11	4.64355e-10	1.42077e-10	BZIP17	bZIP transcription factor 17 [Source:UniProtKB/Swiss-Prot;Acc:O22208]
AT2G40960	1900.54	0.70783	0.0795161	8.90171	5.4993e-19	9.59462e-18	2.67324e-18	NA	Expressed protein [Source:UniProtKB/TrEMBL;Acc:O22209]
AT2G41010	964.42	-1.73883	0.328129	-5.29921	1.16305e-07	6.49794e-07	2.23145e-07	CAMBP25	Calmodulin-binding protein 25 [Source:UniProtKB/Swiss-Prot;Acc:O80683]
AT2G41070	130.946	-0.786469	0.195551	-4.02181	5.77527e-05	0.000213016	8.7465e-05	EEL	Basic-leucine zipper (bZIP) transcription factor family protein [Source:TAIR;Acc:AT2G41070]
AT2G41100	26979.7	-1.68033	0.313417	-5.36132	8.2615e-08	4.73352e-07	1.61209e-07	CML12	Calmodulin-like protein 12 [Source:UniProtKB/Swiss-Prot;Acc:P25071]
AT2G41110	2803.64	-1.20075	0.253074	-4.74468	2.08838e-06	9.84378e-06	3.58595e-06	CAM2	Calmodulin 2 [Source:UniProtKB/TrEMBL;Acc:F4IJ46]
AT2G41120	802.635	0.516873	0.0809829	6.38249	1.74235e-10	1.39487e-09	4.31697e-10	NA	At2g41120 [Source:UniProtKB/TrEMBL;Acc:O80675]
AT2G41130	265.617	-0.643392	0.165219	-3.89418	9.85295e-05	0.000347059	0.000145686	BHLH106	Transcription factor bHLH106 [Source:UniProtKB/Swiss-Prot;Acc:O80674]
AT2G41160	1228.98	-0.501763	0.0720136	-6.96762	3.22336e-12	3.07841e-11	9.13619e-12	RBL18	Rhomboid-like protein 18 [Source:UniProtKB/Swiss-Prot;Acc:Q8RXQ2]
AT2G41210	760.099	0.894863	0.0968673	9.23803	2.51071e-20	4.89019e-19	1.36144e-19	PIP5K5	Phosphatidylinositol 4-phosphate 5-kinase 5 [Source:UniProtKB/Swiss-Prot;Acc:Q9SLG9]
AT2G41230	12.8535	-0.995467	0.428492	-2.32319	0.0201691	0.0415847	0.0229757	ORS1	Protein ORGAN SIZE RELATED 1 [Source:UniProtKB/Swiss-Prot;Acc:Q8RWS1]
AT2G41250	1020.62	1.01303	0.442471	2.28948	0.0220514	0.0449963	0.0249698	NA	Haloacid dehalogenase-like hydrolase (HAD) superfamily protein [Source:UniProtKB/TrEMBL;Acc:Q9ZVB6]
AT2G41330	373.514	-1.89075	0.123388	-15.3237	5.31456e-53	4.70684e-51	1.3091e-51	NA	At2g41330/F13H10.12 [Source:UniProtKB/TrEMBL;Acc:Q9ZVB8]
AT2G41370	292.008	0.587298	0.16355	3.59094	0.000329484	0.00104788	0.000462643	NPR5	Regulatory protein NPR5 [Source:UniProtKB/Swiss-Prot;Acc:Q9ZVC2]
AT2G41410	8366.78	-0.693051	0.283818	-2.44188	0.0146108	0.0313112	0.0169034	CML35	Probable calcium-binding protein CML35 [Source:UniProtKB/Swiss-Prot;Acc:P30188]
AT2G41420	4500.72	-1.09291	0.117199	-9.32522	1.10756e-20	2.2073e-19	6.1453e-20	WIH2	Cysteine-rich and transmembrane domain-containing protein A [Source:UniProtKB/Swiss-Prot;Acc:Q8S8M0]
AT2G41430	88851.7	-1.39288	0.0790579	-17.6184	1.77861e-69	3.10863e-67	8.64593e-68	ERD15	LSR1 [Source:UniProtKB/TrEMBL;Acc:A0A178VWR6]
AT2G41540	571.54	0.807294	0.127486	6.3324	2.41378e-10	1.90765e-09	5.92709e-10	GPDHC1	Glycerol-3-phosphate dehydrogenase [NAD(+)] GPDHC1, cytosolic [Source:UniProtKB/Swiss-Prot;Acc:O22216]
AT2G41640	1282.6	-1.82099	0.344987	-5.27844	1.30291e-07	7.2262e-07	2.48676e-07	NA	At2g41640/T32G6.16 [Source:UniProtKB/TrEMBL;Acc:O22225]
AT2G41650	984.35	-0.777246	0.0884542	-8.78698	1.53635e-18	2.5912e-17	7.22533e-18	NA	At2g41650 [Source:UniProtKB/TrEMBL;Acc:O22226]
AT2G41670	417.563	-0.960105	0.117368	-8.18033	2.83078e-16	4.03667e-15	1.13832e-15	SIN2	Short integuments 2, mitochondrial [Source:UniProtKB/Swiss-Prot;Acc:Q8L607]
AT2G41705	1104.24	0.68905	0.103258	6.67307	2.50513e-11	2.2009e-10	6.67022e-11	NA	Camphor resistance CrcB family protein [Source:UniProtKB/TrEMBL;Acc:Q8RYE2]
AT2G41730	407.037	-1.35835	0.174486	-7.78488	6.97816e-15	8.72823e-14	2.49065e-14	NA	Calcium-binding site protein [Source:UniProtKB/TrEMBL;Acc:O22947]
AT2G41750	304.618	-0.735832	0.135678	-5.42338	5.84833e-08	3.41931e-07	1.15474e-07	NA	DTW domain-containing protein [Source:TAIR;Acc:AT2G41750]
AT2G41780	77.8308	-0.615576	0.231017	-2.66463	0.00770722	0.0178282	0.00924765	NA	At2g41780 [Source:UniProtKB/TrEMBL;Acc:O22942]
AT2G41870	3035.32	1.21852	0.103258	11.8007	3.87249e-32	1.49671e-30	4.16274e-31	NA	Putative DNA binding protein [Source:UniProtKB/TrEMBL;Acc:P93758]
AT2G41880	1245.17	-0.712765	0.0982704	-7.2531	4.07345e-13	4.26342e-12	1.24446e-12	GK-1	guanylate kinase 1 [Source:TAIR;Acc:AT2G41880]
AT2G41900	8250.28	1.26587	0.0735437	17.2125	2.14006e-66	3.30205e-64	9.18387e-65	NA	Zinc finger CCCH domain-containing protein 30 [Source:UniProtKB/Swiss-Prot;Acc:P93755]
AT2G41950	777.335	0.730774	0.119056	6.13804	8.35433e-10	6.15664e-09	1.94616e-09	NA	At2g41950/T6D20.26 [Source:UniProtKB/TrEMBL;Acc:O23684]
AT2G41990	26.8701	-1.61149	0.391575	-4.11542	3.86481e-05	0.000147241	5.93829e-05	NA	At2g41990 [Source:UniProtKB/TrEMBL;Acc:P93747]
AT2G42030	2478.74	-0.904849	0.0779532	-11.6076	3.77063e-31	1.39196e-29	3.87142e-30	NA	At2g42030/T6D20.8 [Source:UniProtKB/TrEMBL;Acc:P93744]
AT2G42200	594.642	0.929689	0.112112	8.29254	1.10856e-16	1.63388e-15	4.59224e-16	SPL9	Squamosa promoter-binding-like protein 9 [Source:UniProtKB/Swiss-Prot;Acc:Q700W2]
AT2G42220	10623.8	0.879891	0.0808441	10.8838	1.37702e-27	4.17119e-26	1.16012e-26	STR9	Rhodanese-like domain-containing protein 9, chloroplastic [Source:UniProtKB/Swiss-Prot;Acc:O48529]
AT2G42230	1685.94	0.68538	0.0669512	10.237	1.35358e-24	3.44501e-23	9.59385e-24	NA	At2g42230 [Source:UniProtKB/TrEMBL;Acc:Q66GP5]
AT2G42247	497.029	1.25582	0.12244	10.2567	1.10458e-24	2.8295e-23	7.8798e-24	NA	NA
AT2G42260	189.092	-1.01286	0.168664	-6.00517	1.91135e-09	1.35156e-08	4.31882e-09	PYM	Protein POLYCHOME [Source:UniProtKB/Swiss-Prot;Acc:O48533]
AT2G42360	164.306	1.21854	0.450977	2.702	0.00689243	0.0161688	0.00832822	ATL41	E3 ubiquitin-protein ligase ATL41 [Source:UniProtKB/Swiss-Prot;Acc:Q9SLC3]
[truncated: 3,047 more rows]

## Sheet: Supp Data6
Supplementary Data 6 Total 4509 differentially expressed genes (DEGs) in the Gen1 WT vs MM comparison
ID	baseMean	log2FoldChange	lfcSE	stat	pvalue	padj	adj.pval	Name	description
AT1G01060	323.752	0.632154	0.267515	2.36306	0.0181246	0.0422857	0.0210016	LHY	LHY1 [Source:UniProtKB/TrEMBL;Acc:A0A178W761]
AT1G01130	73.7865	-1.34409	0.294593	-4.56253	5.05418e-06	2.70519e-05	8.76721e-06	NA	CONTAINS InterPro DOMAIN/s: CBL-interacting protein kinase (InterPro:IPR020660), Calcium/calmodulin-dependent protein kinase-like (InterPro:IPR020636); BEST Arabidopsis thaliana protein match is: unknown protein (TAIR:AT5G47170.1); Has 176 Blast hit /.../76 proteins in 20 species: Archae - 0; Bacteria - 0; Metazoa - 0; Fungi - 0; Plants - 176; Viruses - 0; Other Eukaryotes - 0 (source: NCBI BLink…
AT1G01140	8321.47	-0.775661	0.171067	-4.53425	5.7808e-06	3.07175e-05	9.99255e-06	CIPK9	CBL-interacting protein kinase 9 [Source:TAIR;Acc:AT1G01140]
AT1G01180	1234.4	-0.524198	0.151951	-3.44978	0.000561045	0.001985	0.000783686	NA	S-adenosyl-L-methionine-dependent methyltransferases superfamily protein [Source:UniProtKB/TrEMBL;Acc:F4HS78]
AT1G01225	139.656	0.600172	0.190596	3.14893	0.00163872	0.0051556	0.00216307	NA	At1g01225 [Source:UniProtKB/TrEMBL;Acc:Q29PY0]
AT1G01240	2470.03	1.13051	0.141797	7.97276	1.55166e-15	2.69027e-14	6.76814e-15	NA	At1g01240/F6F3_11 [Source:UniProtKB/TrEMBL;Acc:Q9LNJ7]
AT1G01340	1377.78	-0.752063	0.17039	-4.41378	1.01582e-05	5.16876e-05	1.71513e-05	CNGC10	Probable cyclic nucleotide-gated ion channel 10 [Source:UniProtKB/Swiss-Prot;Acc:Q9LNJ0]
AT1G01370	204.777	-0.61523	0.19142	-3.21404	0.00130883	0.00422899	0.00174865	HTR12	Histone H3-like centromeric protein HTR12 [Source:UniProtKB/Swiss-Prot;Acc:Q8RVQ9]
AT1G01420	738.538	0.718837	0.098686	7.28408	3.23883e-13	4.56656e-12	1.17005e-12	UGT72B3	UDP-glucosyl transferase 72B3 [Source:TAIR;Acc:AT1G01420]
AT1G01470	11961.5	0.8859	0.0876731	10.1046	5.27207e-24	1.61017e-22	4.00839e-23	LEA14	LSR3 [Source:UniProtKB/TrEMBL;Acc:A0A178W160]
AT1G01480	25.8345	0.881701	0.396984	2.221	0.0263511	0.0580989	0.0298344	ACS2	1-aminocyclopropane-1-carboxylate synthase 2 [Source:UniProtKB/Swiss-Prot;Acc:Q06402]
AT1G01500	1943.39	1.1016	0.0635609	17.3315	2.72356e-67	4.54353e-65	1.13108e-65	NA	Uncharacterized protein At1g01500 [Source:UniProtKB/Swiss-Prot;Acc:Q8GUH2]
AT1G01560	1931.78	-1.18112	0.261668	-4.51382	6.36706e-06	3.35365e-05	1.09447e-05	MPK11	Mitogen-activated protein kinase 11 [Source:UniProtKB/Swiss-Prot;Acc:Q9LMM5]
AT1G01570	227.641	-1.23288	0.184447	-6.68419	2.32201e-11	2.6538e-10	7.02717e-11	NA	F22L4.11 protein [Source:UniProtKB/TrEMBL;Acc:Q9LMM4]
AT1G01580	96.4178	-0.695086	0.254915	-2.72673	0.00639645	0.0171175	0.00790083	FRO2	ferric reduction oxidase 2 [Source:TAIR;Acc:AT1G01580]
AT1G01590	67.8096	-0.877185	0.341539	-2.56833	0.010219	0.0257055	0.0122311	FRO1	Probable ferric reduction oxidase 1 [Source:UniProtKB/Swiss-Prot;Acc:Q9LMM2]
AT1G01600	24.75	-0.995687	0.364036	-2.73514	0.00623543	0.0167346	0.00771158	CYP86A4	Cytochrome P450 86A4 [Source:UniProtKB/Swiss-Prot;Acc:Q9LMM1]
AT1G01810	21.8965	-0.795996	0.340171	-2.33999	0.0192843	0.0445653	0.0222566	NA	Putative uncharacterized protein [Source:UniProtKB/TrEMBL;Acc:Q9LQ74]
AT1G01920	1315.7	-0.508596	0.0728442	-6.98197	2.91074e-12	3.71363e-11	9.60914e-12	NA	SET domain-containing protein [Source:UniProtKB/TrEMBL;Acc:F4HU79]
AT1G01970	1957.83	0.511761	0.122152	4.18953	2.79529e-05	0.000131936	4.5427e-05	NA	Pentatricopeptide repeat-containing protein At1g01970 [Source:UniProtKB/Swiss-Prot;Acc:Q9LPC4]
AT1G02150	7833.81	0.650302	0.1007	6.45784	1.06211e-10	1.12094e-09	3.00971e-10	NA	Pentatricopeptide repeat-containing protein At1g02150 [Source:UniProtKB/Swiss-Prot;Acc:Q8LPS6]
AT1G02270	2230.72	1.08371	0.0739506	14.6545	1.26157e-48	1.15413e-46	2.87313e-47	NA	Uncharacterized calcium-binding protein At1g02270 [Source:UniProtKB/Swiss-Prot;Acc:O81916]
AT1G02300	2715.54	0.786104	0.118394	6.63974	3.1423e-11	3.54035e-10	9.41167e-11	CATHB1	Cathepsin B-like protease 1 [Source:UniProtKB/Swiss-Prot;Acc:F4HVZ1]
AT1G02350	126.617	0.630406	0.200664	3.14159	0.00168032	0.00526894	0.00221325	NA	Protoporphyrinogen oxidase-like protein [Source:UniProtKB/TrEMBL;Acc:F4HVZ8]
AT1G02380	223.275	-1.33367	0.259598	-5.13744	2.78503e-07	1.84479e-06	5.52977e-07	NA	T6A9.7 protein [Source:UniProtKB/TrEMBL;Acc:Q9FZ23]
AT1G02390	431.577	-0.547394	0.210631	-2.59883	0.00935422	0.0237681	0.0112451	GPAT2	Probable glycerol-3-phosphate acyltransferase 2 [Source:UniProtKB/Swiss-Prot;Acc:Q9FZ22]
AT1G02405	37.2718	0.83734	0.340799	2.45699	0.0140107	0.03387	0.0164351	NA	At1g02405 [Source:UniProtKB/TrEMBL;Acc:Q6NMD9]
AT1G02460	141.256	2.05242	0.298076	6.88556	5.756e-12	7.09066e-11	1.85009e-11	NA	At1g02460 [Source:UniProtKB/TrEMBL;Acc:Q9FWX5]
AT1G02470	177.245	-0.877965	0.309976	-2.83237	0.0046205	0.0128666	0.00580883	NA	Polyketide cyclase/dehydrase and lipid transport superfamily protein [Source:UniProtKB/TrEMBL;Acc:F4HXI8]
AT1G02610	632.153	-2.40283	0.222941	-10.7779	4.37694e-27	1.56279e-25	3.89044e-26	NA	RING/FYVE/PHD zinc finger-containing protein [Source:UniProtKB/TrEMBL;Acc:F4HXK4]
AT1G02630	15.3687	-0.91387	0.4212	-2.16968	0.0300308	0.0650345	0.0337224	ETN8	Equilibrative nucleotide transporter 8 [Source:UniProtKB/Swiss-Prot;Acc:Q84XI3]
AT1G02640	644.356	-1.56466	0.199632	-7.8377	4.58879e-15	7.62954e-14	1.92185e-14	BXL2	Probable beta-D-xylosidase 2 [Source:UniProtKB/Swiss-Prot;Acc:Q94KD8]
AT1G02650	36.0334	-1.45192	0.341856	-4.24717	2.16487e-05	0.000104136	3.54618e-05	NA	T14P4.7 protein [Source:UniProtKB/TrEMBL;Acc:Q9FWY3]
AT1G02660	1212.62	-1.37712	0.159539	-8.63189	6.03462e-18	1.25972e-16	3.14922e-17	NA	Alpha/beta-Hydrolases superfamily protein [Source:UniProtKB/TrEMBL;Acc:F4HXL0]
AT1G02750	805.527	-0.791067	0.0814676	-9.71021	2.72781e-22	7.41816e-21	1.84669e-21	DI19-2	Protein DEHYDRATION-INDUCED 19 homolog 2 [Source:UniProtKB/Swiss-Prot;Acc:Q8GWK1]
AT1G02810	9.08273	-1.68505	0.431201	-3.9078	9.31405e-05	0.000394753	0.00014295	PME7	Probable pectinesterase/pectinesterase inhibitor 7 [Source:UniProtKB/Swiss-Prot;Acc:Q9SRX4]
AT1G02816	641.101	-0.632706	0.153325	-4.12656	3.68223e-05	0.000169251	5.90639e-05	NA	F22D16.19 protein [Source:UniProtKB/TrEMBL;Acc:Q9SRX5]
AT1G02820	247.938	2.40513	0.238933	10.0661	7.79759e-24	2.33129e-22	5.80357e-23	LEA2	LEA3 [Source:UniProtKB/TrEMBL;Acc:A0A178WJ88]
AT1G02850	1161.96	-1.07063	0.178165	-6.0092	1.86436e-09	1.68463e-08	4.67698e-09	BGLU11	Beta-glucosidase 11 [Source:UniProtKB/Swiss-Prot;Acc:B3H5Q1]
AT1G02970	235.999	-0.649787	0.174036	-3.73363	0.000188741	0.000744314	0.000278934	WEE1	Wee1-like protein kinase [Source:UniProtKB/Swiss-Prot;Acc:Q8L4H0]
AT1G03010	98.6343	-0.715047	0.282544	-2.53075	0.011382	0.0282055	0.0135183	NA	BTB/POZ domain-containing protein At1g03010 [Source:UniProtKB/Swiss-Prot;Acc:Q9SA69]
AT1G03020	326.54	-0.728328	0.191451	-3.80426	0.000142229	0.000578949	0.000213517	GRXS1	Monothiol glutaredoxin-S1 [Source:UniProtKB/Swiss-Prot;Acc:Q9SA68]
AT1G03130	54344.7	1.80499	0.0998882	18.0701	5.48022e-73	1.0666e-70	2.65522e-71	PSAD2	Photosystem I reaction center subunit II-2, chloroplastic [Source:UniProtKB/Swiss-Prot;Acc:Q9SA56]
AT1G03150	847.958	0.588477	0.107804	5.45874	4.79516e-08	3.60718e-07	1.04672e-07	NAA20	N-terminal acetyltransferase B complex catalytic subunit NAA20 [Source:UniProtKB/Swiss-Prot;Acc:Q8LGI8]
AT1G03220	3244.82	-0.892881	0.095673	-9.33263	1.03273e-20	2.58535e-19	6.43602e-20	NA	Eukaryotic aspartyl protease family protein [Source:UniProtKB/TrEMBL;Acc:Q9ZVS4]
AT1G03300	482.673	-0.924656	0.183488	-5.03932	4.67178e-07	2.99658e-06	9.09689e-07	DUF1	DUF724 domain-containing protein 1 [Source:UniProtKB/Swiss-Prot;Acc:Q9ZVT1]
AT1G03310	7436.94	1.15698	0.0964095	12.0007	3.5218e-33	1.69285e-31	4.21423e-32	ISA2	ISA2 [Source:UniProtKB/TrEMBL;Acc:A0A178WGA8]
AT1G03340	297.478	0.530735	0.168309	3.15333	0.00161418	0.00509051	0.00213354	NA	F15K9.6 [Source:UniProtKB/TrEMBL;Acc:Q9ZVT5]
AT1G03410	1170.52	0.735612	0.133464	5.5117	3.55389e-08	2.72086e-07	7.85479e-08	2A6	1-aminocyclopropane-1-carboxylate oxidase homolog 5 [Source:UniProtKB/Swiss-Prot;Acc:Q43383]
AT1G03470	453.006	-1.65521	0.180799	-9.15496	5.43762e-20	1.30214e-18	3.2455e-19	NET3A	NET3A [Source:UniProtKB/TrEMBL;Acc:A0A178W5C1]
AT1G03495	6.51239	-1.69936	0.440696	-3.85608	0.000115219	0.000478122	0.00017472	NA	HXXXD-type acyl-transferase family protein [Source:TAIR;Acc:AT1G03495]
AT1G03520	724.629	-0.727906	0.142916	-5.09324	3.51996e-07	2.30014e-06	6.93054e-07	NA	Core-2/I-branching beta-1,6-N-acetylglucosaminyltransferase family protein [Source:UniProtKB/TrEMBL;Acc:Q9LR71]
AT1G03590	960.324	-0.676914	0.102426	-6.60883	3.87361e-11	4.29363e-10	1.14562e-10	PPC6-6	Probable protein phosphatase 2C 1 [Source:UniProtKB/Swiss-Prot;Acc:Q9LR65]
AT1G03600	24079.7	0.752563	0.101902	7.38518	1.52248e-13	2.22565e-12	5.69577e-13	PSB27-1	Photosystem II repair protein PSB27-H1, chloroplastic [Source:UniProtKB/Swiss-Prot;Acc:Q9LR64]
AT1G03610	2032.56	-0.594747	0.107223	-5.54684	2.90872e-08	2.25035e-07	6.4781e-08	NA	Plant/protein (DUF789) [Source:UniProtKB/TrEMBL;Acc:Q8LF98]
AT1G03620	139.847	-0.577364	0.27838	-2.07401	0.0380782	0.0794126	0.0421939	NA	ELMO/CED-12 family protein [Source:TAIR;Acc:AT1G03620]
AT1G03630	23272.4	0.508829	0.0951908	5.34537	9.02348e-08	6.5116e-07	1.91063e-07	PORC	Protochlorophyllide reductase C, chloroplastic [Source:UniProtKB/Swiss-Prot;Acc:O48741]
AT1G03770	194.899	-0.654487	0.219177	-2.98611	0.0028255	0.00834452	0.00363447	RING1B	RING 1B [Source:UniProtKB/TrEMBL;Acc:F4I2H4]
AT1G03840	38.0996	-1.09775	0.32608	-3.3665	0.000761276	0.00261013	0.00104639	MGP	Putative uncharacterized protein At1g03840 (Fragment) [Source:UniProtKB/TrEMBL;Acc:C0SUS5]
AT1G03870	3072.88	-1.6319	0.292212	-5.58464	2.34182e-08	1.83175e-07	5.25581e-08	FLA9	At1g03870 [Source:UniProtKB/TrEMBL;Acc:B3LF88]
AT1G03905	123.209	-1.03497	0.202846	-5.10226	3.35627e-07	2.2026e-06	6.62143e-07	ABCI19	ABC transporter I family member 19 [Source:UniProtKB/Swiss-Prot;Acc:Q3EDJ0]
AT1G03960	1012.33	0.504265	0.0904521	5.57494	2.47612e-08	1.93147e-07	5.54462e-08	B''EPSILON	Probable serine/threonine protein phosphatase 2A regulatory subunit B''epsilon [Source:UniProtKB/Swiss-Prot;Acc:Q84JI6]
AT1G03990	59.9242	-1.70202	0.36853	-4.6184	3.86711e-06	2.10967e-05	6.78667e-06	FAO1	Long-chain-alcohol oxidase FAO1 [Source:UniProtKB/Swiss-Prot;Acc:Q9ZWB9]
AT1G04020	999.689	-0.720319	0.156504	-4.60254	4.17362e-06	2.26689e-05	7.3116e-06	ATBARD1	ROW1 [Source:UniProtKB/TrEMBL;Acc:A0A178W540]
AT1G04050	176.605	-0.818365	0.202204	-4.04723	5.18274e-05	0.000231212	8.17019e-05	SUVR1	Probable inactive histone-lysine N-methyltransferase SUVR1 [Source:UniProtKB/Swiss-Prot;Acc:Q946J2]
AT1G04110	84.2501	0.934415	0.356004	2.62474	0.00867164	0.0222847	0.010478	SBT1.2	SDD1 [Source:UniProtKB/TrEMBL;Acc:A0A178WPN6]
AT1G04180	33.8333	3.34318	0.378558	8.83134	1.03432e-18	2.26887e-17	5.66696e-18	YUC9	Flavin-containing monooxygenase [Source:UniProtKB/TrEMBL;Acc:A0A178WB22]
AT1G04187	29.576	-0.768664	0.327799	-2.34492	0.0190309	0.0440894	0.0219899	NA	NA
AT1G04313	113.123	1.21446	0.241961	5.01923	5.18785e-07	3.30199e-06	1.00582e-06	NA	NA
AT1G04463	221.159	1.10017	0.408294	2.69455	0.00704847	0.0186618	0.00864571	NA	NA
AT1G04470	13.8754	-1.14267	0.428861	-2.66443	0.00771178	0.020136	0.00938017	NA	F19P19.6 protein [Source:UniProtKB/TrEMBL;Acc:P93812]
AT1G04490	55.9439	-0.902009	0.280366	-3.21726	0.00129421	0.00418652	0.00172958	NA	At1g04490 [Source:UniProtKB/TrEMBL;Acc:Q67XK9]
AT1G04513	47.3	-0.587084	0.28215	-2.08075	0.0374566	0.0783055	0.0415572	NA	NA
AT1G04520	397.874	-0.546216	0.131404	-4.15676	3.22787e-05	0.000149964	5.20801e-05	CRRSP3	Cysteine-rich repeat secretory protein 3 [Source:UniProtKB/Swiss-Prot;Acc:Q6NM73]
AT1G04540	7.63746	1.59261	0.434436	3.66592	0.000246455	0.000948735	0.000359923	NA	Calcium-dependent lipid-binding (CaLB domain) family protein [Source:UniProtKB/TrEMBL;Acc:F4I5P7]
AT1G04570	293.5	1.56423	0.233489	6.69937	2.09322e-11	2.41597e-10	6.38561e-11	NA	Probable folate-biopterin transporter 8, chloroplastic [Source:UniProtKB/Swiss-Prot;Acc:F4I5Q2]
AT1G04635	71.2764	0.655187	0.25379	2.58161	0.00983395	0.0248661	0.0117902	EMB1687	Probable ribonuclease P/MRP protein subunit POP5 [Source:UniProtKB/Swiss-Prot;Acc:Q6AWV1]
AT1G04647	77.358	0.676964	0.257905	2.62486	0.00866842	0.0222803	0.0104767	NA	NA
AT1G04680	3848.75	-0.553905	0.130373	-4.24862	2.15094e-05	0.000103642	3.52569e-05	NA	Pectate lyase [Source:UniProtKB/TrEMBL;Acc:A0A178W464]
AT1G04760	71.1233	0.68728	0.253363	2.71263	0.00667516	0.0177849	0.00822455	VAMP726	Putative vesicle-associated membrane protein 726 [Source:UniProtKB/Swiss-Prot;Acc:Q9MAS5]
AT1G04770	7435.12	-2.62449	0.0850743	-30.8494	5.70626e-209	1.88801e-205	4.70006e-206	NA	Protein SULFUR DEFICIENCY-INDUCED 2 [Source:UniProtKB/Swiss-Prot;Acc:Q8L730]
AT1G04800	1962.17	0.676217	0.270711	2.49793	0.0124921	0.030575	0.0147483	NA	At1g04800 [Source:UniProtKB/TrEMBL;Acc:Q9MAS9]
AT1G04917	22.5078	1.24531	0.396578	3.14015	0.00168861	0.00529327	0.00222358	NA	NA
AT1G04930	284.366	0.724919	0.166878	4.344	1.3991e-05	6.96114e-05	2.33121e-05	NA	Hydroxyproline-rich glycoprotein family protein [Source:UniProtKB/TrEMBL;Acc:F4I764]
AT1G04940	20.7674	-0.7773	0.372196	-2.08842	0.0367601	0.0770359	0.0408335	TIC20-I	Protein TIC 20-I, chloroplastic [Source:UniProtKB/Swiss-Prot;Acc:Q8GZ79]
AT1G05000	228.421	-1.01657	0.24832	-4.09379	4.24377e-05	0.000192521	6.75232e-05	NA	Phosphotyrosine protein phosphatases superfamily protein [Source:UniProtKB/TrEMBL;Acc:F4I780]
AT1G05010	24830.1	-0.637476	0.0741503	-8.59708	8.17671e-18	1.68736e-16	4.2225e-17	ACO4	1-aminocyclopropane-1-carboxylate oxidase 4 [Source:UniProtKB/Swiss-Prot;Acc:Q06588]
AT1G05030	2305.8	0.830162	0.0766341	10.8328	2.40665e-27	8.7664e-26	2.18233e-26	NA	Probable plastidic glucose transporter 1 [Source:UniProtKB/Swiss-Prot;Acc:Q0WVE9]
AT1G05065	87.7034	1.20262	0.216772	5.54788	2.8916e-08	2.23797e-07	6.44287e-08	CLE20	CLAVATA3/ESR (CLE)-related protein 20 [Source:UniProtKB/Swiss-Prot;Acc:Q3EDI6]
AT1G05100	23.5174	-0.758054	0.341393	-2.22047	0.0263867	0.0581644	0.0298678	MAPKKK18	Mitogen-activated protein kinase kinase kinase 18 [Source:UniProtKB/Swiss-Prot;Acc:Q9ZVP5]
AT1G05170	1426.69	0.566201	0.0971688	5.82699	5.6437e-09	4.80853e-08	1.35263e-08	B3GALT2	Hexosyltransferase (Fragment) [Source:UniProtKB/TrEMBL;Acc:W8Q3U9]
AT1G05200	4276.52	0.737141	0.0562502	13.1047	3.09584e-39	1.92058e-37	4.78114e-38	GLR3.4	Glutamate receptor [Source:UniProtKB/TrEMBL;Acc:Q53YX3]
AT1G05220	15.1898	-0.809964	0.37283	-2.17248	0.0298196	0.0646335	0.033508	NA	Putative uncharacterized protein [Source:UniProtKB/TrEMBL;Acc:O23046]
AT1G05300	947.647	0.64816	0.118844	5.45388	4.92833e-08	3.69755e-07	1.07342e-07	ZIP5	Zinc transporter 5 [Source:UniProtKB/Swiss-Prot;Acc:O23039]
AT1G05370	103.004	-0.721354	0.192446	-3.74835	0.000178004	0.0007059	0.000263461	NA	Sec14p-like phosphatidylinositol transfer family protein [Source:UniProtKB/TrEMBL;Acc:F4I8Q8]
AT1G05385	1161.21	0.698078	0.119764	5.82876	5.58412e-09	4.75981e-08	1.339e-08	PSB27-2	Psb27-H1 [Source:UniProtKB/TrEMBL;Acc:A0A178WJM6]
AT1G05540	412.864	-0.590188	0.16697	-3.53471	0.000408229	0.0014933	0.0005804	NA	T25N20.19 [Source:UniProtKB/TrEMBL;Acc:Q9ZVY4]
AT1G05560	1956.62	-0.895869	0.265194	-3.37817	0.0007297	0.00251319	0.00100619	UGT1	UDP-glucosyltransferase 75B1 [Source:TAIR;Acc:AT1G05560]
AT1G05575	250.435	-1.79968	0.194005	-9.27645	1.75212e-20	4.34788e-19	1.08237e-19	NA	Putative uncharacterized protein [Source:UniProtKB/TrEMBL;Acc:Q8LC91]
AT1G05640	317.533	-0.857066	0.134111	-6.39071	1.65121e-10	1.70728e-09	4.60253e-10	NA	Ankyrin repeat family protein [Source:UniProtKB/TrEMBL;Acc:Q9SYK5]
AT1G05675	167.002	-1.52911	0.242705	-6.30029	2.97085e-10	2.96071e-09	8.03171e-10	UGT74E1	UDP-Glycosyltransferase superfamily protein (Fragment) [Source:UniProtKB/TrEMBL;Acc:A0A1W6AJW6]
AT1G05710	381.212	-1.15927	0.159108	-7.28606	3.1914e-13	4.50609e-12	1.1546e-12	NA	NA
AT1G05730	84.1129	-0.667788	0.208286	-3.20611	0.00134544	0.00433389	0.00179562	NA	FAM136A-like protein (DUF842) [Source:UniProtKB/TrEMBL;Acc:Q5BQ23]
AT1G05900	1273.54	0.674057	0.0737185	9.14367	6.03683e-20	1.43353e-18	3.57293e-19	NTH2	Endonuclease III homolog [Source:UniProtKB/TrEMBL;Acc:A0A178W393]
AT1G05950	499.057	-0.914789	0.127629	-7.16758	7.63364e-13	1.03372e-11	2.6586e-12	NA	unknown protein; Has 50 Blast hits to 45 proteins in 14 species: Archae - 5; Bacteria - 0; Metazoa - 4; Fungi - 0; Plants - 34; Viruses - 0; Other Eukaryotes - 7 (source: NCBI BLink). [Source:TAIR;Acc:AT1G05950]
AT1G06000	2772.64	-0.735523	0.149469	-4.92091	8.61445e-07	5.27496e-06	1.62739e-06	UGT89C1	Glycosyltransferase (Fragment) [Source:UniProtKB/TrEMBL;Acc:W8PVE7]
AT1G06040	12470.5	1.01973	0.0834381	12.2214	2.38912e-34	1.21612e-32	3.02744e-33	BBX24	B-box zinc finger protein 24 [Source:UniProtKB/Swiss-Prot;Acc:Q96288]
AT1G06080	213.905	0.59619	0.259868	2.29421	0.0217786	0.0494227	0.0249432	ADS1	Delta-9 acyl-lipid desaturase 1 [Source:UniProtKB/Swiss-Prot;Acc:O65797]
AT1G06160	95.6119	-0.850668	0.245965	-3.45849	0.000543212	0.00192638	0.000759851	ERF094	Ethylene-responsive transcription factor ERF094 [Source:UniProtKB/Swiss-Prot;Acc:Q9LND1]
AT1G06180	100.216	-0.733413	0.214634	-3.41704	0.000633059	0.00220792	0.000878074	ATMYB13	Transcription factor MYB13 [Source:UniProtKB/Swiss-Prot;Acc:Q9LNC9]
AT1G06210	1876.6	0.675507	0.0652508	10.3525	4.07812e-25	1.31855e-23	3.28242e-24	TOL2	TOM1-like protein 2 [Source:UniProtKB/Swiss-Prot;Acc:Q9LNC6]
AT1G06283	12.996	-0.969975	0.391447	-2.47792	0.013215	0.0321541	0.0155571	NA	NA
AT1G06360	267.044	0.782922	0.277252	2.82386	0.00474489	0.0131779	0.0059546	NA	Fatty acid desaturase family protein [Source:TAIR;Acc:AT1G06360]
AT1G06450	81.84	-0.61048	0.203299	-3.00286	0.00267455	0.00794568	0.00344747	CAF1-1	Probable CCR4-associated factor 1 homolog 1 [Source:UniProtKB/Swiss-Prot;Acc:Q9SHJ0]
AT1G06460	37598.8	0.833373	0.105077	7.9311	2.17209e-15	3.70769e-14	9.32623e-15	ACD32.1	Alpha-crystallin domain 32.1 [Source:UniProtKB/TrEMBL;Acc:Q208N7]
AT1G06475	76.1617	-1.1781	0.241765	-4.87292	1.0996e-06	6.60493e-06	2.05375e-06	NA	Putative uncharacterized protein [Source:UniProtKB/TrEMBL;Acc:Q6DSU2]
AT1G06520	52.3419	-0.895429	0.349994	-2.55841	0.0105152	0.026347	0.0125552	GPAT1	Glycerol-3-phosphate acyltransferase 1 [Source:UniProtKB/Swiss-Prot;Acc:Q9SHJ5]
AT1G06570	1457.35	1.15286	0.125368	9.19581	3.72192e-20	9.02169e-19	2.24862e-19	HPD	4-hydroxyphenylpyruvate dioxygenase [Source:UniProtKB/Swiss-Prot;Acc:P93836]
AT1G06680	301036	0.969692	0.0783053	12.3835	3.21103e-35	1.72752e-33	4.30052e-34	PSBP1	Oxygen-evolving enhancer protein 2-1, chloroplastic [Source:UniProtKB/Swiss-Prot;Acc:Q42029]
AT1G06830	621.426	-0.539292	0.1471	-3.66617	0.000246215	0.000948545	0.000359679	GRXS11	Monothiol glutaredoxin-S11 [Source:UniProtKB/Swiss-Prot;Acc:Q9M9Y9]
AT1G06850	621.791	-0.833046	0.116709	-7.13782	9.48224e-13	1.27104e-11	3.27015e-12	AtbZIP52	AtbZIP transcription factor [Source:UniProtKB/TrEMBL;Acc:Q8VWG0]
AT1G06980	163.428	2.0934	0.227611	9.19725	3.67235e-20	8.91241e-19	2.22139e-19	NA	6,7-dimethyl-8-ribityllumazine synthase [Source:UniProtKB/TrEMBL;Acc:Q9LMJ2]
AT1G06993	63.3216	0.578922	0.263822	2.19437	0.028209	0.0615865	0.0317778	NA	NA
AT1G07000	6088.37	-0.917544	0.115487	-7.94502	1.9416e-15	3.34299e-14	8.40963e-15	ATEXO70B2	EXO70B2 [Source:UniProtKB/TrEMBL;Acc:A0A178WCB5]
AT1G07010	3899.34	0.825569	0.0704595	11.7169	1.04396e-31	4.73167e-30	1.17791e-30	NA	Calcineurin-like metallo-phosphoesterase superfamily protein [Source:UniProtKB/TrEMBL;Acc:F4HNW0]
AT1G07135	4389.61	-1.60259	0.38589	-4.15297	3.2819e-05	0.000152225	5.29001e-05	NA	At1g07135 [Source:UniProtKB/TrEMBL;Acc:Q9LMK6]
AT1G07150	126.535	-1.08149	0.314094	-3.44322	0.000574837	0.00202824	0.000801819	MAPKKK13	F10K1.14 protein [Source:UniProtKB/TrEMBL;Acc:Q9LMK8]
AT1G07160	47.7611	-2.86415	0.319106	-8.97554	2.81966e-19	6.42663e-18	1.60354e-18	NA	PP2C-type phosphatase AP2C2 [Source:UniProtKB/TrEMBL;Acc:F6LPR6]
AT1G07180	1327.78	1.96732	0.153048	12.8543	8.13583e-38	4.89432e-36	1.2184e-36	NDA1	Internal alternative NAD(P)H-ubiquinone oxidoreductase A1, mitochondrial [Source:UniProtKB/Swiss-Prot;Acc:Q8GWA1]
AT1G07200	2326.64	-1.12926	0.0904927	-12.479	9.71831e-36	5.41932e-34	1.3491e-34	SMXL6	Protein SMAX1-LIKE 6 [Source:UniProtKB/Swiss-Prot;Acc:Q9LML2]
AT1G07240	1802.86	0.527046	0.099966	5.27226	1.34755e-07	9.41956e-07	2.7876e-07	UGT71C5	UDP-glycosyltransferase 71C5 [Source:UniProtKB/Swiss-Prot;Acc:Q9FE68]
AT1G07270	119.132	-0.752292	0.223732	-3.36247	0.000772474	0.00264445	0.00106014	CDC6B	Cell division control protein 6 homolog B [Source:UniProtKB/Swiss-Prot;Acc:Q8W032]
AT1G07420	2905.45	0.68011	0.0993651	6.84456	7.67127e-12	9.31438e-11	2.43647e-11	SMO2-2	Methylsterol monooxygenase 2-2 [Source:UniProtKB/Swiss-Prot;Acc:Q8VWZ8]
AT1G07430	552.708	1.41699	0.22361	6.33689	2.34452e-10	2.36261e-09	6.40853e-10	AIP1	Protein phosphatase 2C 3 [Source:UniProtKB/Swiss-Prot;Acc:Q9LNW3]
AT1G07450	60.1015	1.71863	0.290454	5.91704	3.27787e-09	2.86915e-08	8.03535e-09	NA	Tropinone reductase homolog At1g07450 [Source:UniProtKB/Swiss-Prot;Acc:Q8RX32]
AT1G07477	14.42	1.19576	0.395198	3.02573	0.00248038	0.00743701	0.00320471	NA	NA
AT1G07485	40.207	-0.818905	0.322097	-2.54242	0.0110089	0.0274007	0.0131098	NA	Putative uncharacterized protein At1g07490 [Source:UniProtKB/TrEMBL;Acc:Q67XE6]
AT1G07490	84.7971	-1.38359	0.24536	-5.639	1.71036e-08	1.36911e-07	3.90962e-08	RTFL3	RTFL3 [Source:UniProtKB/TrEMBL;Acc:A0A178W1R5]
AT1G07513	39.2108	-1.53554	0.30656	-5.00896	5.47251e-07	3.4654e-06	1.05686e-06	NA	NA
AT1G07517	127.026	0.603539	0.21848	2.76244	0.00573715	0.0155474	0.00712924	NA	NA
AT1G07520	1015.91	-0.896003	0.0947878	-9.45273	3.30112e-21	8.53306e-20	2.12424e-20	NA	GRAS family transcription factor [Source:TAIR;Acc:AT1G07520]
AT1G07590	1931.88	-0.870945	0.117082	-7.43877	1.01628e-13	1.50673e-12	3.84273e-13	NA	Pentatricopeptide repeat-containing protein At1g07590, mitochondrial [Source:UniProtKB/Swiss-Prot;Acc:Q940Q2]
AT1G07610	892.956	-1.1993	0.105999	-11.3142	1.11559e-29	4.51054e-28	1.12286e-28	MT1C	Metallothionein-like protein 1C [Source:UniProtKB/Swiss-Prot;Acc:Q38804]
AT1G07700	4198.86	0.60212	0.0933814	6.44796	1.13364e-10	1.19012e-09	3.19958e-10	NA	Thioredoxin superfamily protein [Source:TAIR;Acc:AT1G07700]
AT1G07720	2929.06	-0.678096	0.165304	-4.10211	4.09399e-05	0.000186451	6.53926e-05	KCS3	3-ketoacyl-CoA synthase 3 [Source:TAIR;Acc:AT1G07720]
AT1G07780	803.045	-0.599849	0.106057	-5.65592	1.55014e-08	1.25095e-07	3.56813e-08	PAI1	N-(5'-phosphoribosyl)anthranilate isomerase 1, chloroplastic [Source:UniProtKB/Swiss-Prot;Acc:Q42440]
AT1G07823	86.9409	-0.636604	0.255162	-2.4949	0.0125991	0.0308102	0.0148674	NA	NA
AT1G07890	25667.7	0.686464	0.132106	5.1963	2.03297e-07	1.37648e-06	4.10582e-07	APX1	MEE6 [Source:UniProtKB/TrEMBL;Acc:A0A178W5I1]
AT1G07910	1772.47	0.530646	0.066252	8.0095	1.15176e-15	2.03062e-14	5.10952e-15	ATRNL	RNAligase [Source:TAIR;Acc:AT1G07910]
AT1G08070	233.018	-0.540249	0.14476	-3.73203	0.000189946	0.000748326	0.000280548	PCMP-H12	Pentatricopeptide repeat-containing protein At1g08070, chloroplastic [Source:UniProtKB/Swiss-Prot;Acc:Q9LN01]
AT1G08180	177.759	-0.522201	0.18005	-2.90031	0.00372795	0.01064	0.00473248	SMR2	Cyclin-dependent protein kinase inhibitor SMR2 [Source:UniProtKB/Swiss-Prot;Acc:Q9SGE2]
AT1G08250	787.617	0.681748	0.118657	5.74554	9.16278e-09	7.58547e-08	2.14914e-08	ADT6	Arogenate dehydratase [Source:UniProtKB/TrEMBL;Acc:A0A178W954]
AT1G08270	67.712	0.71316	0.230474	3.09432	0.00197265	0.00606959	0.00257837	NA	CONTAINS InterPro DOMAIN/s: MIT (InterPro:IPR007330); BEST Arabidopsis thaliana protein match is: AAA-type ATPase family protein (TAIR:AT2G27600.1); Has 35333 Blast hits to 34131 proteins in 2444 species: Archae - 798; Bacteria - 22429; Metazoa - 97 /.../gi - 991; Plants - 531; Viruses - 0; Other Eukaryotes - 9610 (source: NCBI BLink). [Source:TAIR;Acc:AT1G08270]
AT1G08280	264.12	0.981282	0.138159	7.10255	1.22479e-12	1.62097e-11	4.18018e-12	GALT29A	Beta-1,6-galactosyltransferase GALT29A [Source:UniProtKB/Swiss-Prot;Acc:Q9SGD2]
AT1G08293	36.7627	-0.783159	0.316455	-2.47479	0.0133314	0.0324095	0.0156829	NA	NA
AT1G08300	287.911	0.690241	0.162558	4.24612	2.17499e-05	0.000104522	3.55921e-05	NVL	No vein-like protein [Source:UniProtKB/TrEMBL;Acc:F4HW09]
AT1G08315	975.54	-0.911022	0.0834726	-10.914	9.87871e-28	3.6794e-26	9.15959e-27	NA	ARM repeat superfamily protein [Source:UniProtKB/TrEMBL;Acc:Q0WNZ8]
AT1G08380	162681	1.29096	0.0768011	16.8091	2.09266e-63	2.88497e-61	7.1819e-62	PSAO	PSAO [Source:UniProtKB/TrEMBL;Acc:A0A178W5Y5]
AT1G08390	359.589	0.810874	0.117389	6.90756	4.93072e-12	6.10634e-11	1.59162e-11	NA	Putative uncharacterized protein At1g08390 [Source:UniProtKB/TrEMBL;Acc:Q8RX36]
AT1G08520	22730.7	0.626409	0.0956257	6.55063	5.72938e-11	6.27356e-10	1.6784e-10	CHLD	Mg-protoporphyrin IX chelatase [Source:UniProtKB/TrEMBL;Acc:A0A178W355]
AT1G08550	12866.1	0.871249	0.109687	7.94304	1.97289e-15	3.39098e-14	8.5302e-15	VDE1	NPQ1 [Source:UniProtKB/TrEMBL;Acc:A0A178WLQ5]
AT1G08650	10284.2	0.99041	0.149661	6.6177	3.64842e-11	4.06216e-10	1.08161e-10	PPCK1	Phosphoenolpyruvate carboxylase kinase 1 [Source:UniProtKB/Swiss-Prot;Acc:Q9SPK4]
AT1G08890	3060.23	1.472	0.169376	8.69077	3.59992e-18	7.67622e-17	1.91918e-17	SUGTL4	Sugar transporter ERD6-like 1 [Source:UniProtKB/Swiss-Prot;Acc:Q9SCW7]
AT1G08920	1490.16	-0.514566	0.0982209	-5.23887	1.61562e-07	1.11404e-06	3.30343e-07	ESL1	ERD (early response to dehydration) six-like 1 [Source:TAIR;Acc:AT1G08920]
AT1G08930	18891.7	-1.06593	0.125726	-8.47823	2.28639e-17	4.60805e-16	1.15417e-16	ERD6	ERD6 [Source:UniProtKB/TrEMBL;Acc:A0A178W9Q9]
AT1G09070	16137.2	-1.05479	0.177132	-5.95484	2.60322e-09	2.30813e-08	6.44867e-09	SRC2	Protein SRC2 homolog [Source:UniProtKB/Swiss-Prot;Acc:O04023]
AT1G09180	130.712	0.948504	0.217113	4.36872	1.24978e-05	6.26533e-05	2.09229e-05	ATSAR1	Putative GTP-binding protein, SAR1B [Source:UniProtKB/TrEMBL;Acc:O80489]
AT1G09230	787.414	0.775355	0.149295	5.19343	2.06456e-07	1.39597e-06	4.16451e-07	SNRNP65	U11/U12 small nuclear ribonucleoprotein 65 kDa protein [Source:UniProtKB/Swiss-Prot;Acc:Q8RWV8]
AT1G09240	71.862	1.05307	0.384237	2.74066	0.00613152	0.0164914	0.00759448	NAS3	Nicotianamine synthase 3 [Source:UniProtKB/Swiss-Prot;Acc:O80483]
AT1G09250	808.016	0.610159	0.115027	5.30448	1.12996e-07	8.03436e-07	2.36621e-07	BHLH149	Transcription factor bHLH149 [Source:UniProtKB/Swiss-Prot;Acc:O80482]
AT1G09257	45.283	1.43093	0.339097	4.21982	2.44492e-05	0.000116451	3.98641e-05	NA	NA
AT1G09297	32.2709	-2.31747	0.377543	-6.1383	8.34078e-10	7.90363e-09	2.1752e-09	NA	NA
AT1G09350	1139.19	6.26588	0.187374	33.4405	3.54149e-245	1.75764e-241	4.37551e-242	GOLS3	Hexosyltransferase (Fragment) [Source:UniProtKB/TrEMBL;Acc:W8PVD7]
AT1G09390	894.009	0.580469	0.121992	4.75824	1.95284e-06	1.12501e-05	3.55702e-06	NA	GDSL esterase/lipase At1g09390 [Source:UniProtKB/Swiss-Prot;Acc:O80522]
AT1G09460	68.9512	-0.761717	0.285704	-2.6661	0.00767364	0.0200628	0.00934297	NA	Carbohydrate-binding X8 domain superfamily protein [Source:UniProtKB/TrEMBL;Acc:F4I0Z2]
AT1G09467	44.2339	-0.921106	0.283981	-3.24354	0.00118054	0.00385969	0.00158711	NA	NA
AT1G09500	190.247	0.738267	0.311123	2.37291	0.0176485	0.0412867	0.0204643	NA	At1g09500/F14J9_16 [Source:UniProtKB/TrEMBL;Acc:O80533]
AT1G09530	1605.32	-0.725538	0.092285	-7.86193	3.78274e-15	6.33178e-14	1.59372e-14	PIF3	Transcription factor PIF3 [Source:UniProtKB/Swiss-Prot;Acc:O80536]
AT1G09560	5320.55	-0.707496	0.164073	-4.31208	1.61726e-05	7.96669e-05	2.68294e-05	GLP4	Germin-like protein subfamily 2 member 1 [Source:UniProtKB/Swiss-Prot;Acc:P94014]
AT1G09575	168.938	-1.13218	0.227691	-4.97246	6.61101e-07	4.1362e-06	1.26683e-06	NA	Calcium uniporter protein 6, mitochondrial [Source:UniProtKB/Swiss-Prot;Acc:F4I111]
AT1G09580	344.35	0.694768	0.146656	4.7374	2.1648e-06	1.23316e-05	3.9174e-06	NA	Transmembrane emp24 domain-containing protein p24delta3 [Source:UniProtKB/Swiss-Prot;Acc:Q6IDL4]
AT1G09750	5533.95	1.76227	0.167709	10.5079	7.94422e-26	2.65057e-24	6.59837e-25	AED3	Aspartyl protease AED3 [Source:UniProtKB/Swiss-Prot;Acc:O04496]
AT1G09950	54.8212	-1.23255	0.33852	-3.641	0.000271584	0.00103344	0.000394407	RAS1	At1g09950 [Source:UniProtKB/TrEMBL;Acc:O04515]
AT1G09970	15217.4	-0.953489	0.0841358	-11.3327	9.03363e-30	3.68245e-28	9.16718e-29	LRR XI-23	Leucine-rich receptor-like protein kinase family protein [Source:UniProtKB/TrEMBL;Acc:F4I2N7]
AT1G10020	2706.84	-1.17253	0.149883	-7.82298	5.15888e-15	8.5345e-14	2.14968e-14	NA	At1g10020 [Source:UniProtKB/TrEMBL;Acc:O80593]
AT1G10060	673.033	1.08321	0.129065	8.39271	4.75075e-17	9.28267e-16	2.32457e-16	ATBCAT-1	branched-chain amino acid transaminase 1 [Source:TAIR;Acc:AT1G10060]
AT1G10090	4950.86	0.516501	0.116969	4.41571	1.0068e-05	5.12881e-05	1.70164e-05	NA	Hyperosmolality-gated Ca2+ permeable channel 2.2 [Source:UniProtKB/TrEMBL;Acc:A0A097NUS5]
AT1G10150	2821.01	-1.48583	0.0833221	-17.8324	3.96294e-71	7.21763e-69	1.79677e-69	PP2A10	Protein PHLOEM PROTEIN 2-LIKE A10 [Source:UniProtKB/Swiss-Prot;Acc:Q9SY57]
AT1G10180	1389.03	0.523476	0.0744787	7.02854	2.08711e-12	2.70629e-11	7.00237e-12	EXO84C	Exocyst complex component EXO84C [Source:UniProtKB/Swiss-Prot;Acc:Q9SY60]
AT1G10330	92.695	0.744371	0.224014	3.32288	0.000890939	0.00300491	0.0012153	PCMP-E71	Putative pentatricopeptide repeat-containing protein At1g10330 [Source:UniProtKB/Swiss-Prot;Acc:Q9SY75]
AT1G10340	3361.47	-1.43816	0.319781	-4.49734	6.88105e-06	3.60239e-05	1.17831e-05	NA	Ankyrin repeat-containing protein [Source:UniProtKB/TrEMBL;Acc:Q9SY76]
AT1G10360	4023.42	0.630398	0.0957523	6.58363	4.59098e-11	5.05772e-10	1.35132e-10	GSTU18	Glutathione S-transferase U18 [Source:UniProtKB/Swiss-Prot;Acc:Q9FUS9]
AT1G10370	390.571	0.742586	0.243106	3.05458	0.00225376	0.00682662	0.00292569	GSTU17	Glutathione S-transferase U17 [Source:UniProtKB/Swiss-Prot;Acc:Q9FUS8]
AT1G10410	1845.02	0.596644	0.145923	4.08875	4.33701e-05	0.000196258	6.88737e-05	NA	At1g10410/F14N23_31 [Source:UniProtKB/TrEMBL;Acc:Q8LPT2]
AT1G10550	105.335	-2.48967	0.380229	-6.54783	5.83791e-11	6.37131e-10	1.70413e-10	XTH33	Probable xyloglucan endotransglucosylase/hydrolase protein 33 [Source:UniProtKB/Swiss-Prot;Acc:Q8LC45]
AT1G10560	261.283	0.571416	0.275667	2.07285	0.0381863	0.0795963	0.0422848	PUB18	U-box domain-containing protein 18 [Source:UniProtKB/Swiss-Prot;Acc:Q9XIJ5]
AT1G10585	26.74	1.4091	0.331485	4.25088	2.12936e-05	0.000102727	3.49378e-05	BHLH167	Transcription factor bHLH167 [Source:UniProtKB/Swiss-Prot;Acc:F4I4E1]
AT1G10640	84.9554	1.00244	0.289704	3.46022	0.000539742	0.00191544	0.000755425	NA	Pectin lyase-like superfamily protein [Source:UniProtKB/TrEMBL;Acc:F4I5U6]
AT1G10650	932.891	-0.724623	0.0899794	-8.05321	8.06514e-16	1.45158e-14	3.64665e-15	NA	Putative S-ribonuclease binding protein SBP1 [Source:UniProtKB/TrEMBL;Acc:Q84JF9]
AT1G10682	1205.05	0.500725	0.128399	3.89976	9.62892e-05	0.000406882	0.000147508	NA	NA
AT1G10710	28.9853	0.821763	0.324204	2.53471	0.0112542	0.0279307	0.0133826	PHS1	Protein POOR HOMOLOGOUS SYNAPSIS 1 [Source:UniProtKB/Swiss-Prot;Acc:Q45GQ7]
AT1G10760	111235	0.967618	0.105395	9.18085	4.27688e-20	1.02915e-18	2.56509e-19	GWD1	Alpha-glucan water dikinase 1, chloroplastic [Source:UniProtKB/Swiss-Prot;Acc:Q9SAC6]
AT1G10770	72.4108	2.05376	0.245337	8.37117	5.7047e-17	1.10487e-15	2.76669e-16	NA	At1g10770 [Source:UniProtKB/TrEMBL;Acc:Q9SAC5]
AT1G10900	2770.63	0.663677	0.0660685	10.0453	9.63672e-24	2.86819e-22	7.14013e-23	PIP5K7	Phosphatidylinositol 4-phosphate 5-kinase 7 [Source:UniProtKB/Swiss-Prot;Acc:Q9SUI2]
AT1G10930	2194.56	0.583116	0.136707	4.26543	1.99516e-05	9.66752e-05	3.28231e-05	RECQL4A	ATP-dependent DNA helicase Q-like 4A [Source:UniProtKB/Swiss-Prot;Acc:Q8L840]
AT1G10960	20672.8	-0.560455	0.0823326	-6.80721	9.95064e-12	1.18785e-10	3.11241e-11	FD1	Ferredoxin-1, chloroplastic [Source:UniProtKB/Swiss-Prot;Acc:O04090]
AT1G10990	112.281	1.63895	0.245816	6.66739	2.60385e-11	2.95888e-10	7.84648e-11	NA	unknown protein; Has 4 Blast hits to 4 proteins in 1 species: Archae - 0; Bacteria - 0; Metazoa - 0; Fungi - 0; Plants - 4; Viruses - 0; Other Eukaryotes - 0 (source: NCBI BLink). [Source:TAIR;Acc:AT1G10990]
AT1G11050	1984.71	-0.911854	0.0672504	-13.5591	7.00075e-42	4.92833e-40	1.22687e-40	NA	Probable receptor-like protein kinase At1g11050 [Source:UniProtKB/Swiss-Prot;Acc:O04086]
AT1G11170	325.229	1.22054	0.152732	7.99138	1.33442e-15	2.33606e-14	5.87763e-15	NA	At1g11170/T28P6_16 [Source:UniProtKB/TrEMBL;Acc:Q8S9J5]
AT1G11210	2707.5	1.34688	0.132835	10.1395	3.68972e-24	1.1445e-22	2.84915e-23	NA	At1g11210 [Source:UniProtKB/TrEMBL;Acc:Q9SXA7]
AT1G11220	83.784	0.935206	0.289218	3.23357	0.00122255	0.00398328	0.00164003	NA	Cotton fiber, putative (DUF761) [Source:UniProtKB/TrEMBL;Acc:Q9SXA8]
AT1G11260	15793.6	-1.7986	0.202945	-8.86251	7.82315e-19	1.73525e-17	4.33431e-18	STP1	STP1 [Source:UniProtKB/TrEMBL;Acc:A0A178WJ63]
AT1G11310	26233.9	-0.904006	0.0729037	-12.4	2.61352e-35	1.42538e-33	3.54836e-34	MLO2	MLO-like protein [Source:UniProtKB/TrEMBL;Acc:A0A178WQL2]
AT1G11320	358.969	0.883761	0.123806	7.13828	9.45067e-13	1.26852e-11	3.26382e-12	NA	GDSL esterase/lipase [Source:UniProtKB/TrEMBL;Acc:Q9SXB7]
AT1G11380	642.538	-1.41082	0.208484	-6.76702	1.31465e-11	1.55256e-10	4.0836e-11	NA	At1g11380 [Source:UniProtKB/TrEMBL;Acc:Q8LFV5]
AT1G11540	12.866	-1.41711	0.408011	-3.47321	0.000514278	0.00183649	0.00072224	NA	Sulfite exporter TauE/SafE family protein [Source:TAIR;Acc:AT1G11540]
AT1G11545	508.44	0.61334	0.148072	4.14216	3.44043e-05	0.000158873	5.5347e-05	XTH8	Xyloglucan endotransglucosylase/hydrolase [Source:UniProtKB/TrEMBL;Acc:A0A178W0W2]
AT1G11580	1896.84	-0.802935	0.118332	-6.78544	1.15731e-11	1.37328e-10	3.60847e-11	ATPMEPCRA	methylesterase PCR A [Source:TAIR;Acc:AT1G11580]
AT1G11850	434.744	0.577394	0.205953	2.80352	0.00505479	0.0139294	0.00632264	NA	F12F1.31 protein [Source:UniProtKB/TrEMBL;Acc:O65397]
AT1G11900	146.234	0.583421	0.215679	2.70505	0.00682946	0.018159	0.00840418	NA	Pentatricopeptide repeat-containing protein At1g11900 [Source:UniProtKB/Swiss-Prot;Acc:Q5BIV3]
AT1G11905	746.581	-0.547295	0.114972	-4.76025	1.93349e-06	1.11483e-05	3.52464e-06	NA	B-cell receptor-associated protein 31-like protein [Source:UniProtKB/TrEMBL;Acc:Q8L702]
AT1G11960	1970.29	-0.767397	0.075325	-10.1878	2.24777e-24	7.07173e-23	1.76045e-23	NA	Hyperosmolality-gated Ca2+ permeable channel 1.3 [Source:UniProtKB/TrEMBL;Acc:A0A097NUP7]
AT1G12000	4319.35	-0.521841	0.100432	-5.19594	2.03689e-07	1.37867e-06	4.11206e-07	PFP-BETA1	Pyrophosphate--fructose 6-phosphate 1-phosphotransferase subunit beta 1 [Source:UniProtKB/Swiss-Prot;Acc:Q8W4M5]
AT1G12080	467.207	0.52522	0.188821	2.78158	0.00540956	0.0147839	0.00674931	NA	At1g12080 [Source:UniProtKB/TrEMBL;Acc:O65370]
AT1G12090	39339	1.66413	0.187671	8.86727	7.49615e-19	1.67206e-17	4.17655e-18	ELP	ELP [Source:UniProtKB/TrEMBL;Acc:A0A178W1A4]
AT1G12200	1552.69	-1.02029	0.155542	-6.55958	5.39609e-11	5.91841e-10	1.58358e-10	NA	Flavin-containing monooxygenase [Source:UniProtKB/TrEMBL;Acc:A0A178W1K3]
AT1G12210	673.675	-0.620954	0.121282	-5.11994	3.05639e-07	2.01579e-06	6.05154e-07	RFL1	Disease resistance protein RFL1 [Source:UniProtKB/Swiss-Prot;Acc:Q8L3R3]
AT1G12220	2571.24	-0.615421	0.0777914	-7.91116	2.55001e-15	4.32304e-14	1.08733e-14	RPS5	Disease resistance protein [Source:UniProtKB/TrEMBL;Acc:Q56YM8]
AT1G12240	11617.8	-0.752455	0.119804	-6.28071	3.37026e-10	3.33698e-09	9.0817e-10	BFRUCT4	Acid beta-fructofuranosidase 4, vacuolar [Source:UniProtKB/Swiss-Prot;Acc:Q39041]
AT1G12280	1924.3	-0.603161	0.0822511	-7.33317	2.24775e-13	3.21951e-12	8.24065e-13	NA	Probable disease resistance protein At1g12280 [Source:UniProtKB/Swiss-Prot;Acc:P60838]
AT1G12480	490.311	0.538754	0.126688	4.25262	2.11287e-05	0.00010203	3.46903e-05	SLAC1	SLAC1 [Source:UniProtKB/TrEMBL;Acc:A0A178WLC1]
AT1G12500	1851.26	-0.590867	0.0892062	-6.62361	3.50527e-11	3.91816e-10	1.04356e-10	NA	Probable sugar phosphate/phosphate translocator At1g12500 [Source:UniProtKB/Swiss-Prot;Acc:Q9LDH3]
AT1G12580	2807.88	-0.936127	0.0949538	-9.85876	6.28208e-23	1.78927e-21	4.45424e-22	PEPKR1	PEPKR1 [Source:UniProtKB/TrEMBL;Acc:A0A178WE53]
AT1G12620	364.173	0.794341	0.134084	5.9242	3.13822e-09	2.7542e-08	7.71213e-09	NA	Pentatricopeptide repeat-containing protein At1g12620 [Source:UniProtKB/Swiss-Prot;Acc:Q9ASZ8]
AT1G12672	16.5901	-0.951422	0.37246	-2.55443	0.0106363	0.0266101	0.0126936	NA	unknown protein; LOCATED IN: endomembrane system; BEST Arabidopsis thaliana protein match is: unknown protein (TAIR:AT1G12663.1); Has 4 Blast hits to 4 proteins in 1 species: Archae - 0; Bacteria - 0; Metazoa - 0; Fungi - 0; Plants - 4; Viruses - 0; /.../ Eukaryotes - 0 (source: NCBI BLink). [Source:TAIR;Acc:AT1G12672]
AT1G12730	1150.22	0.54694	0.116298	4.70292	2.5647e-06	1.44355e-05	4.60024e-06	NA	GPI transamidase subunit PIG-U [Source:UniProtKB/TrEMBL;Acc:Q94K70]
AT1G12775	263.758	0.66447	0.161504	4.11426	3.88419e-05	0.00017763	6.21622e-05	NA	Pentatricopeptide repeat-containing protein At1g12775, mitochondrial [Source:UniProtKB/Swiss-Prot;Acc:Q9LPX2]
AT1G12800	17494.2	0.738223	0.131829	5.59983	2.14557e-08	1.69292e-07	4.84394e-08	NA	Nucleic acid-binding, OB-fold-like protein [Source:UniProtKB/TrEMBL;Acc:Q94AJ9]
AT1G12845	698.598	1.75454	0.187528	9.35617	8.26765e-21	2.08022e-19	5.17854e-20	NA	At1g12845 [Source:UniProtKB/TrEMBL;Acc:Q0IGM1]
AT1G12860	1342.62	0.608939	0.115735	5.26147	1.42905e-07	9.93681e-07	2.94389e-07	SCRM2	Transcription factor SCREAM2 [Source:UniProtKB/Swiss-Prot;Acc:Q9LPW3]
AT1G12900	92797.1	0.519985	0.123739	4.20226	2.64265e-05	0.000125297	4.29746e-05	GAPA-2	glyceraldehyde 3-phosphate dehydrogenase A subunit 2 [Source:TAIR;Acc:AT1G12900]
AT1G12950	13.9509	-0.996898	0.393523	-2.53327	0.0113004	0.0280385	0.0134344	DTX31	Protein DETOXIFICATION [Source:UniProtKB/TrEMBL;Acc:A0A178WCP4]
AT1G13195	648.429	-0.939039	0.116469	-8.06256	7.47125e-16	1.35081e-14	3.39365e-15	NA	At1g13195 [Source:UniProtKB/TrEMBL;Acc:Q9SAF3]
AT1G13260	14165.8	-1.30045	0.103931	-12.5127	6.36496e-36	3.58969e-34	8.93626e-35	RAV1	AP2/ERF and B3 domain-containing transcription factor RAV1 [Source:UniProtKB/Swiss-Prot;Acc:Q9ZWM9]
AT1G13270	6894.54	0.673858	0.101615	6.63148	3.32347e-11	3.73176e-10	9.93021e-11	MAP1B	Methionine aminopeptidase 1B, chloroplastic [Source:UniProtKB/Swiss-Prot;Acc:Q9FV52]
AT1G13360	3163.81	2.16524	0.120714	17.9369	6.06978e-72	1.13393e-69	2.82282e-70	NA	Putative uncharacterized protein At1g13360 [Source:UniProtKB/TrEMBL;Acc:Q9FX61]
AT1G13370	28.5391	-0.720521	0.337658	-2.13388	0.0328526	0.0701204	0.0366827	NA	Histone H3-like 1 [Source:UniProtKB/Swiss-Prot;Acc:Q9FX60]
AT1G13420	14.1557	-0.886948	0.394847	-2.24631	0.0246842	0.0549916	0.0280822	SOT8	Cytosolic sulfotransferase 8 [Source:UniProtKB/Swiss-Prot;Acc:Q9FX56]
AT1G13540	45.6933	-0.610399	0.287391	-2.12393	0.0336758	0.0715851	0.0375341	NA	At1g13540 [Source:UniProtKB/TrEMBL;Acc:Q6NM24]
AT1G13550	87.536	-0.744056	0.282542	-2.63343	0.00845265	0.0218066	0.0102284	NA	Putative uncharacterized protein [Source:UniProtKB/TrEMBL;Acc:Q3EDD3]
AT1G13610	12.1876	-1.06731	0.443206	-2.40815	0.0160338	0.0380199	0.0186973	NA	Alpha/beta-Hydrolases superfamily protein [Source:UniProtKB/TrEMBL;Acc:Q9FZ68]
AT1G13640	3753.84	-0.836009	0.109332	-7.64654	2.06457e-14	3.25801e-13	8.22167e-14	PI4KG6	Phosphatidylinositol 4-kinase gamma 6 [Source:UniProtKB/Swiss-Prot;Acc:Q8W4R8]
AT1G13650	573.756	2.42775	0.189464	12.8138	1.37322e-37	8.16201e-36	2.03187e-36	NA	At1g13650 [Source:UniProtKB/TrEMBL;Acc:A2RVL9]
AT1G13670	56.1834	-1.33193	0.33001	-4.03603	5.43644e-05	0.000241495	8.54817e-05	NA	At1g13670 [Source:UniProtKB/TrEMBL;Acc:Q9LMY0]
AT1G13700	410.577	-0.544758	0.247081	-2.20478	0.0274696	0.060237	0.0310084	PGL1	Probable 6-phosphogluconolactonase 1 [Source:UniProtKB/Swiss-Prot;Acc:Q9LMX8]
AT1G13740	376.233	1.27739	0.17981	7.10408	1.21127e-12	1.60414e-11	4.13689e-12	AFP2	AFP2 [Source:UniProtKB/TrEMBL;Acc:A0A178WBB1]
AT1G13780	455.982	-0.65775	0.111529	-5.89756	3.68913e-09	3.20651e-08	8.98998e-09	NA	F-box/FBD/LRR-repeat protein At1g13780 [Source:UniProtKB/Swiss-Prot;Acc:Q56XS8]
AT1G13820	3213.29	0.671378	0.125513	5.34909	8.83968e-08	6.39058e-07	1.87573e-07	NA	Alpha/beta-Hydrolases superfamily protein [Source:UniProtKB/TrEMBL;Acc:Q6NL07]
AT1G13910	196.436	0.661167	0.165734	3.98933	6.62601e-05	0.000289671	0.000103299	NA	Leucine-rich repeat (LRR) family protein [Source:UniProtKB/TrEMBL;Acc:Q8GYK0]
AT1G13930	88006.2	1.65007	0.0873538	18.8895	1.39246e-79	3.29085e-77	8.19233e-78	NA	At1g13930/F16A14.27 [Source:UniProtKB/TrEMBL;Acc:Q9XI93]
AT1G13990	4012.8	0.690614	0.160253	4.30953	1.63604e-05	8.05125e-05	2.71138e-05	NA	unknown protein; FUNCTIONS IN: molecular_function unknown; INVOLVED IN: biological_process unknown; LOCATED IN: chloroplast; EXPRESSED IN: 23 plant structures; EXPRESSED DURING: 13 growth stages; CONTAINS InterPro DOMAIN/s: Protein of unknown functi /.../3110 (InterPro:IPR021503); Has 25 Blast hits to 25 proteins in 8 species: Archae - 0; Bacteria - 0; Metazoa - 0; Fungi - 0; Plants - 25; Viruses…
AT1G14030	3500.91	0.692277	0.128287	5.39632	6.80198e-08	5.00678e-07	1.46027e-07	LSMT-L	[Fructose-bisphosphate aldolase]-lysine N-methyltransferase, chloroplastic [Source:UniProtKB/Swiss-Prot;Acc:Q9XI84]
AT1G14100	40.1125	0.6599	0.329676	2.00167	0.0453207	0.0918818	0.0496949	FUT8	Glycosyltransferase (Fragment) [Source:UniProtKB/TrEMBL;Acc:W8PVC8]
AT1G14250	6951.79	1.45679	0.276198	5.27446	1.33148e-07	9.32368e-07	2.75783e-07	APY5	Probable apyrase 5 [Source:UniProtKB/Swiss-Prot;Acc:Q6NQA8]
AT1G14340	1572.8	-0.902506	0.109164	-8.2674	1.36908e-16	2.57866e-15	6.45612e-16	NA	Putative uncharacterized protein At1g14340 [Source:UniProtKB/TrEMBL;Acc:Q949S4]
AT1G14360	4542.34	-0.600087	0.254947	-2.35377	0.0185839	0.0432254	0.0215086	UTR3	UDP-galactose/UDP-glucose transporter 3 [Source:UniProtKB/Swiss-Prot;Acc:Q9M9S6]
AT1G14370	2248.92	-0.680405	0.280185	-2.42841	0.0151652	0.0362285	0.0177262	PBL2	PBL2 [Source:UniProtKB/TrEMBL;Acc:A0A178WI52]
AT1G14410	1642.39	0.522383	0.107057	4.8795	1.06356e-06	6.40391e-06	1.99019e-06	WHY1	Single-stranded DNA-binding protein WHY1, chloroplastic [Source:UniProtKB/Swiss-Prot;Acc:Q9M9S3]
AT1G14440	261.588	0.768816	0.153978	4.99301	5.94456e-07	3.74402e-06	1.1449e-06	ZHD4	Zinc-finger homeodomain protein 4 [Source:UniProtKB/Swiss-Prot;Acc:Q9M9S0]
AT1G14480	360.569	-0.600704	0.122239	-4.91415	8.91669e-07	5.44492e-06	1.68256e-06	NA	Ankyrin repeat family protein [Source:UniProtKB/TrEMBL;Acc:Q9M9R5]
AT1G14530	474.233	-0.865663	0.133376	-6.49038	8.56228e-11	9.14846e-10	2.45445e-10	THH1	Protein TOM THREE HOMOLOG 1 [Source:UniProtKB/Swiss-Prot;Acc:Q948R8]
AT1G14540	51.3939	-2.22487	0.341174	-6.52123	6.9731e-11	7.53976e-10	2.01763e-10	PER4	Peroxidase [Source:UniProtKB/TrEMBL;Acc:A0A178WND9]
AT1G14580	1512.56	0.82788	0.0949942	8.71506	2.90601e-18	6.2099e-17	1.55259e-17	NA	C2H2-like zinc finger protein [Source:TAIR;Acc:AT1G14580]
AT1G14680	134.155	-0.728804	0.216133	-3.37202	0.000746194	0.00256288	0.00102721	NA	Early endosome antigen [Source:UniProtKB/TrEMBL;Acc:Q9LE70]
AT1G14700	801.758	-0.612469	0.139494	-4.39065	1.13014e-05	5.70588e-05	1.89777e-05	PAP3	Purple acid phosphatase 3 [Source:UniProtKB/Swiss-Prot;Acc:Q8H129]
AT1G14740	6187.06	-0.687395	0.0824453	-8.33759	7.58194e-17	1.44867e-15	3.6273e-16	OBE3	Protein OBERON 3 [Source:UniProtKB/Swiss-Prot;Acc:Q94B71]
AT1G14920	3874.48	0.569838	0.109035	5.22622	1.73014e-07	1.18765e-06	3.53029e-07	GAI	DELLA protein GAI [Source:UniProtKB/Swiss-Prot;Acc:Q9LQT8]
AT1G14980	5502.1	-0.667076	0.100841	-6.61512	3.71253e-11	4.13123e-10	1.09996e-10	CPN10	10 kDa chaperonin, mitochondrial [Source:UniProtKB/Swiss-Prot;Acc:P34893]
AT1G15000	970.834	-0.739371	0.133607	-5.53392	3.13154e-08	2.41426e-07	6.95866e-08	SCPL50	Serine carboxypeptidase-like 50 [Source:UniProtKB/Swiss-Prot;Acc:Q9M9Q6]
AT1G15002	15.13	-0.915177	0.376148	-2.43302	0.0149734	0.0358015	0.0175103	NA	NA
AT1G15010	101.021	-1.18188	0.252234	-4.68563	2.79094e-06	1.56205e-05	4.98837e-06	NA	Mediator of RNA polymerase II transcription subunit [Source:UniProtKB/TrEMBL;Acc:Q8LCU9]
AT1G15100	414.078	1.11229	0.170375	6.52849	6.6436e-11	7.21097e-10	1.92906e-10	RHA2A	E3 ubiquitin-protein ligase RHA2A [Source:UniProtKB/Swiss-Prot;Acc:Q9ZT50]
AT1G15110	411.027	-0.66786	0.115213	-5.79673	6.76206e-09	5.6954e-08	1.60664e-08	NA	Phosphatidyl serine synthase family protein [Source:UniProtKB/TrEMBL;Acc:F4HXY6]
AT1G15140	8991.61	0.501423	0.0956725	5.24104	1.59674e-07	1.10179e-06	3.26753e-07	NA	F9L1.8 protein [Source:UniProtKB/TrEMBL;Acc:Q9XI55]
AT1G15150	53.6594	-0.845275	0.343716	-2.45922	0.0139238	0.0336928	0.0163487	DTX10	Protein DETOXIFICATION 10 [Source:UniProtKB/Swiss-Prot;Acc:Q8VYL8]
AT1G15170	560.588	-0.512309	0.174554	-2.93495	0.00333599	0.00965395	0.00426117	DTX12	Protein DETOXIFICATION [Source:UniProtKB/TrEMBL;Acc:A0A178WNL0]
AT1G15250	1195.65	-0.652168	0.0781716	-8.34278	7.25624e-17	1.39314e-15	3.48836e-16	RPL37A	60S ribosomal protein L37-1 [Source:UniProtKB/Swiss-Prot;Acc:Q8LFH7]
AT1G15430	648.275	-0.940652	0.111815	-8.41259	4.01068e-17	7.9224e-16	1.98406e-16	NA	Putative uncharacterized protein At1g15430 [Source:UniProtKB/TrEMBL;Acc:Q9C5E6]
AT1G15500	11128.7	0.578043	0.0705482	8.19359	2.5355e-16	4.6954e-15	1.17657e-15	AATP2	ADP,ATP carrier protein [Source:UniProtKB/TrEMBL;Acc:A0A178WDN7]
AT1G15550	238.265	-1.47964	0.262783	-5.63064	1.79541e-08	1.43257e-07	4.09266e-08	GA3OX1	Gibberellin 3-beta-dioxygenase 1 [Source:UniProtKB/Swiss-Prot;Acc:Q39103]
AT1G15580	152.907	0.510533	0.222363	2.29595	0.021679	0.0492537	0.0248521	IAA5	Auxin-responsive protein IAA5 [Source:UniProtKB/Swiss-Prot;Acc:P33078]
AT1G15625	19.6572	-2.01066	0.401923	-5.0026	5.65629e-07	3.57379e-06	1.0915e-06	NA	E3 ubiquitin-protein ligase [Source:UniProtKB/TrEMBL;Acc:Q9M9D3]
AT1G15670	1092.53	-2.12425	0.171918	-12.3562	4.51256e-35	2.38253e-33	5.93113e-34	NA	F-box/kelch-repeat protein At1g15670 [Source:UniProtKB/Swiss-Prot;Acc:Q9LMR5]
AT1G15710	1340.64	0.72004	0.124162	5.79922	6.6626e-09	5.62116e-08	1.58529e-08	TYRAAT2	Arogenate dehydrogenase 2, chloroplastic [Source:UniProtKB/Swiss-Prot;Acc:Q9LMR3]
AT1G15750	12201.5	-0.687506	0.0708848	-9.69892	3.04705e-22	8.25241e-21	2.05437e-21	TPL	Protein TOPLESS [Source:UniProtKB/Swiss-Prot;Acc:Q94AI7]
AT1G15820	231682	1.80441	0.0775909	23.2554	1.25379e-119	6.55007e-117	1.63059e-117	LHCB6	Chlorophyll a-b binding protein, chloroplastic [Source:UniProtKB/TrEMBL;Acc:Q9LMQ2]
AT1G15830	487.956	0.982136	0.14749	6.659	2.75688e-11	3.12027e-10	8.28741e-11	NA	unknown protein; Has 165982 Blast hits to 57214 proteins in 2459 species: Archae - 263; Bacteria - 44622; Metazoa - 55751; Fungi - 10656; Plants - 17613; Viruses - 2527; Other Eukaryotes - 34550 (source: NCBI BLink). [Source:TAIR;Acc:AT1G15830]
AT1G15870	84.7803	-0.696167	0.272447	-2.55524	0.0106116	0.0265583	0.0126672	NA	At1g15870/F7H2_19 [Source:UniProtKB/TrEMBL;Acc:Q9LMP8]
AT1G15890	1222.39	-0.637992	0.0873173	-7.30659	2.73998e-13	3.89643e-12	9.97862e-13	NA	Probable disease resistance protein At1g15890 [Source:UniProtKB/Swiss-Prot;Acc:Q9LMP6]
AT1G15900	64.1974	-0.90738	0.302518	-2.99943	0.00270489	0.00802894	0.00348568	NA	unknown protein; Has 19 Blast hits to 19 proteins in 10 species: Archae - 0; Bacteria - 2; Metazoa - 0; Fungi - 0; Plants - 15; Viruses - 0; Other Eukaryotes - 2 (source: NCBI BLink). [Source:TAIR;Acc:AT1G15900]
AT1G15910	1584.68	-0.849722	0.0688876	-12.3349	5.87493e-35	3.09361e-33	7.7013e-34	FDM1	IDP1 [Source:UniProtKB/TrEMBL;Acc:A0A178W3T4]
AT1G15950	6534.81	0.840642	0.113839	7.38451	1.53016e-13	2.23523e-12	5.72018e-13	CCR1	Cinnamoyl-CoA reductase 1 [Source:UniProtKB/Swiss-Prot;Acc:Q9S9N9]
AT1G16030	450.275	0.532153	0.101096	5.26383	1.41083e-07	9.82387e-07	2.9112e-07	HSP70-5	Hsp70b [Source:UniProtKB/TrEMBL;Acc:A0A178W9N7]
AT1G16130	581.586	-2.10452	0.192939	-10.9077	1.05923e-27	3.9378e-26	9.80283e-27	WAKL2	Wall-associated receptor kinase-like 2 [Source:UniProtKB/Swiss-Prot;Acc:Q7X8C5]
AT1G16150	16.3217	-2.64965	0.417143	-6.35191	2.12651e-10	2.15606e-09	5.83522e-10	WAKL4	Wall-associated receptor kinase-like 4 [Source:UniProtKB/Swiss-Prot;Acc:Q9S9M2]
AT1G16170	1030.29	-1.05784	0.100868	-10.4873	9.87662e-26	3.27878e-24	8.16225e-25	NA	Ephrin-A3 protein [Source:UniProtKB/TrEMBL;Acc:Q94K72]
AT1G16250	924.252	-0.706697	0.104929	-6.73497	1.63963e-11	1.91245e-10	5.04234e-11	NA	F-box/kelch-repeat protein At1g16250 [Source:UniProtKB/Swiss-Prot;Acc:Q0WW40]
AT1G16280	715.483	0.580756	0.0845057	6.87238	6.31383e-12	7.73239e-11	2.01961e-11	RH36	DEAD-box ATP-dependent RNA helicase 36 [Source:UniProtKB/Swiss-Prot;Acc:Q9SA27]
AT1G16420	232.405	-0.992007	0.441539	-2.2467	0.0246591	0.0549419	0.0280601	AMC8	Metacaspase-8 [Source:UniProtKB/Swiss-Prot;Acc:Q9SA41]
AT1G16500	823.025	1.26132	0.163499	7.71456	1.21401e-14	1.95147e-13	4.92582e-14	NA	>F3O9.30 [Source:UniProtKB/TrEMBL;Acc:Q9SA48]
AT1G16520	1053.77	-1.25634	0.0875984	-14.3421	1.19462e-46	9.96452e-45	2.48059e-45	NA	At1g16520 [Source:UniProtKB/TrEMBL;Acc:Q9SA50]
AT1G16640	73.9156	-1.21896	0.251171	-4.85311	1.21543e-06	7.25023e-06	2.26325e-06	NA	Putative uncharacterized protein At1g16640 (Fragment) [Source:UniProtKB/TrEMBL;Acc:C0SUV7]
AT1G16720	14475	0.649855	0.0621235	10.4607	1.30905e-25	4.31682e-24	1.07464e-24	HCF173	high chlorophyll fluorescence phenotype 173 [Source:TAIR;Acc:AT1G16720]
AT1G16730	310.526	1.56903	0.214169	7.32611	2.36925e-13	3.39109e-12	8.67965e-13	UP6	F17F16.6 protein [Source:UniProtKB/TrEMBL;Acc:Q9FWQ7]
AT1G16790	352.219	0.662795	0.112588	5.88691	3.93483e-09	3.40516e-08	9.56044e-09	NA	At1g16790 [Source:UniProtKB/TrEMBL;Acc:Q6NQG3]
AT1G16850	1871.85	1.09597	0.151469	7.23561	4.63436e-13	6.4199e-12	1.64996e-12	NA	At1g16880 [Source:UniProtKB/TrEMBL;Acc:Q9FE54]
AT1G17060	229.904	-1.22523	0.173362	-7.06747	1.57785e-12	2.06965e-11	5.34646e-12	CYP72C1	cytochrome p450 72c1 [Source:TAIR;Acc:AT1G17060]
AT1G17070	973.645	0.665198	0.0925638	7.18637	6.6538e-13	9.0722e-12	2.33379e-12	STIPL1	Septin and tuftelin-interacting protein 1 homolog 1 [Source:UniProtKB/Swiss-Prot;Acc:Q9SHG6]
[truncated: 4,191 more rows]

## Sheet: Supp Data7
Supplementary Data 7 Total 5777 differentially expressed genes (DEGs) in the Gen5 WT vs MM comparison
[truncated: 5,778 more rows]

[truncated: 6 more sheets: Supp Data8, Supp Data9, Supp Data10, Supp Data11, Supp Data12, Supp Data 13]
