# Supplementary material for: Segregation of an MSH1 RNAi transgene produces heritable non-genetic memory in association with methylome reprogramming
Source: Nat Commun. 2020 May 5;11:2214. doi: 10.1038/s41467-020-16036-8 (PMC7200659; doi:10.1038/s41467-020-16036-8)
Supplement: Supplementary file 6 — Source Data [file 41467_2020_16036_MOESM6_ESM.zip]

Archive with 2 entries (2 files):
- Source data file.xlsx
- Source data for Fig 5, 6, Supp Fig. 11, 12.xlsx
