# Supplementary material for: Segregation of an MSH1 RNAi transgene produces heritable non-genetic memory in association with methylome reprogramming
Source: Nat Commun. 2020 May 5;11:2214. doi: 10.1038/s41467-020-16036-8 (PMC7200659; doi:10.1038/s41467-020-16036-8)
Supplement: Supplementary file 6 — Source Data [file 41467_2020_16036_MOESM6_ESM.zip › Source data file.xlsx]

## Sheet: Fig 1b and 1d
Figure 1b									Figure 1d
		MSH1 expression								Genotype	Mean leaf area	SD	DAT	5-azacytidine Treatment
	Genotype	Trial 1	Trial 2	Trial 3		Mean	SD			WT	0.54	0.0949898	0 DAT	100 uM
	WT	1	0.945057	0.999969		0.981675	0.0317127			WT	1.62	0.305394	0 DAT	0 uM
	msh1 memory #1	0.701672	1.13505	0.97143		0.936049	0.218842			WT	4.74867	1.69729	7 DAT	0 uM
	msh1 memory #2	1.15828	0.931974			1.04513	0.160024			WT	2.23711	0.746874	7 DAT	100 uM
	MSH1 RNAi+ #1	0.27145	0.288947			0.280198	0.012372			WT	12.6396	3.82763	14 DAT	0 uM
	MSH1 RNAi+ #2	0.447424	0.467282			0.457353	0.0140419			WT	4.42457	0.930335	14 DAT	100 uM
	MSH1 RNAi+ #3	0.186599	0.189214			0.187907	0.00184906			msh1 memory	0.52	0.142405	0 DAT	100 uM
	MSH1 RNAi+ #4	0.210654	0.208449			0.209552	0.00155878			msh1 memory	0.96	0.285692	0 DAT	0 uM
	MSH1 RNAi+ #5	0.40232	0.589327	0.52993		0.507193	0.0955545			msh1 memory	2.491	0.990019	7 DAT	0 uM
										msh1 memory	1.88567	0.570665	7 DAT	100 uM
										msh1 memory	6.96811	3.06155	14 DAT	0 uM
										msh1 memory	4.79111	0.964214	14 DAT	100 uM
										Genotype	5-azacytidine Treatment	Leaf area	DAT
										msh1 memory	100 uM	0.737	0
										msh1 memory	100 uM	0.436	0
										msh1 memory	100 uM	0.503	0
										msh1 memory	100 uM	0.493	0
										msh1 memory	100 uM	0.751	0
										msh1 memory	100 uM	0.434	0
										msh1 memory	100 uM	0.494	0
										msh1 memory	100 uM	0.271	0
										msh1 memory	100 uM	0.583	0
										WT	100 uM	0.396	0
										WT	100 uM	0.661	0
										WT	100 uM	0.537	0
										WT	100 uM	0.562	0
										WT	100 uM	0.677	0
										WT	100 uM	0.556	0
										WT	100 uM	0.626	0
										WT	100 uM	0.523	0
										WT	100 uM	0.401	0
										msh1 memory	0 uM	0.776	0
										msh1 memory	0 uM	0.905	0
										msh1 memory	0 uM	1.222	0
										msh1 memory	0 uM	0.513	0
										msh1 memory	0 uM	1.088	0
										msh1 memory	0 uM	1.131	0
										msh1 memory	0 uM	0.655	0
										msh1 memory	0 uM	0.879	0
										msh1 memory	0 uM	1.493	0
										WT	0 uM	1.868	0
										WT	0 uM	2.064	0
										WT	0 uM	1.32	0
										WT	0 uM	1.83	0
										WT	0 uM	1.786	0
										WT	0 uM	1.893	0
										WT	0 uM	1.308	0
										WT	0 uM	1.304	0
										WT	0 uM	1.236	0
										WT	0 uM	3.742	7
										WT	0 uM	6.152	7
										WT	0 uM	3.089	7
										WT	0 uM	6.017	7
										WT	0 uM	4.579	7
										WT	0 uM	7.289	7
										WT	0 uM	3.395	7
										WT	0 uM	6.09	7
										WT	0 uM	2.385	7
										msh1 memory	0 uM	1.34	7
										msh1 memory	0 uM	2.139	7
										msh1 memory	0 uM	4.15	7
										msh1 memory	0 uM	1.845	7
										msh1 memory	0 uM	2.688	7
										msh1 memory	0 uM	3.142	7
										msh1 memory	0 uM	1.642	7
										msh1 memory	0 uM	1.757	7
										msh1 memory	0 uM	3.716	7
										WT	100 uM	2.517	7
										WT	100 uM	1.287	7
										WT	100 uM	1.032	7
										WT	100 uM	3.152	7
										WT	100 uM	1.901	7
										WT	100 uM	1.986	7
										WT	100 uM	2.379	7
										WT	100 uM	3.003	7
										WT	100 uM	2.877	7
										msh1 memory	100 uM	1.297	7
										msh1 memory	100 uM	2.093	7
										msh1 memory	100 uM	2.692	7
										msh1 memory	100 uM	1.55	7
										msh1 memory	100 uM	1.233	7
										msh1 memory	100 uM	2.51	7
										msh1 memory	100 uM	2.379	7
										msh1 memory	100 uM	1.955	7
										msh1 memory	100 uM	1.262	7
										WT	0 uM	10.308	14
										WT	0 uM	17.446	14
										WT	0 uM	11.968	14
										WT	0 uM	14.256	14
										WT	0 uM	15.733	14
										WT	0 uM	12.052	14
										WT	0 uM	8.354	14
										WT	0 uM	17.11	14
										WT	0 uM	6.529	14
										msh1 memory	0 uM	3.974	14
										msh1 memory	0 uM	3.807	14
										msh1 memory	0 uM	10.592	14
										msh1 memory	0 uM	9.292	14
										msh1 memory	0 uM	7.162	14
										msh1 memory	0 uM	12.225	14
										msh1 memory	0 uM	4.581	14
										msh1 memory	0 uM	5.689	14
										msh1 memory	0 uM	5.391	14
										WT	100 uM	5.947	14
										WT	100 uM	4.476	14
										WT	100 uM	3.524	14
										WT	100 uM	4.721	14
										WT	100 uM	4.492	14
										WT	100 uM	3.06	14
										WT	100 uM	4.752	14
										msh1 memory	100 uM	3.352	14
										msh1 memory	100 uM	3.853	14
										msh1 memory	100 uM	4.419	14
										msh1 memory	100 uM	5.834	14
										msh1 memory	100 uM	5	14
										msh1 memory	100 uM	6.217	14
										msh1 memory	100 uM	5.187	14
										msh1 memory	100 uM	5.327	14
										msh1 memory	100 uM	3.931	14

## Sheet: Fig 3a
key	counts	feature	gen	dir	Group
CG WT hyper_Genes	4567.5	Genes	Gen1	hyper	WT_Genes
CG WT hyper_TEs	930.75	TEs	Gen1	hyper	WT_TEs
CG WT hyper_Other.GRs	298.25	Other.GRs	Gen1	hyper	WT_Other.GRs
CG WT hypo_Genes	10724.8	Genes	Gen1	hypo	WT_Genes
CG WT hypo_TEs	7400	TEs	Gen1	hypo	WT_TEs
CG WT hypo_Other.GRs	1414.75	Other.GRs	Gen1	hypo	WT_Other.GRs
CG M hyper_Genes	76616.4	Genes	Gen1	hyper	MM_Genes
CG M hyper_TEs	9567	TEs	Gen1	hyper	MM_TEs
CG M hyper_Other.GRs	5178	Other.GRs	Gen1	hyper	MM_Other.GRs
CG M hypo_Genes	93503	Genes	Gen1	hypo	MM_Genes
CG M hypo_TEs	36348.2	TEs	Gen1	hypo	MM_TEs
CG M hypo_Other.GRs	8350.2	Other.GRs	Gen1	hypo	MM_Other.GRs
CG NM hyper_Genes	79321.2	Genes	Gen1	hyper	NM_Genes
CG NM hyper_TEs	10758.8	TEs	Gen1	hyper	NM_TEs
CG NM hyper_Other.GRs	5560.25	Other.GRs	Gen1	hyper	NM_Other.GRs
CG NM hypo_Genes	89506.2	Genes	Gen1	hypo	NM_Genes
CG NM hypo_TEs	32496.2	TEs	Gen1	hypo	NM_TEs
CG NM hypo_Other.GRs	7533.25	Other.GRs	Gen1	hypo	NM_Other.GRs
CG WT hyper_Genes	5070.8	Genes	Gen2	hyper	WT_Genes
CG WT hyper_TEs	916.2	TEs	Gen2	hyper	WT_TEs
CG WT hyper_Other.GRs	376.6	Other.GRs	Gen2	hyper	WT_Other.GRs
CG WT hypo_Genes	18345.6	Genes	Gen2	hypo	WT_Genes
CG WT hypo_TEs	15093.8	TEs	Gen2	hypo	WT_TEs
CG WT hypo_Other.GRs	2934.2	Other.GRs	Gen2	hypo	WT_Other.GRs
CG MM hyper_Genes	34365	Genes	Gen2	hyper	MM_Genes
CG MM hyper_TEs	5058	TEs	Gen2	hyper	MM_TEs
CG MM hyper_Other.GRs	3618.8	Other.GRs	Gen2	hyper	MM_Other.GRs
CG MM hypo_Genes	70408.2	Genes	Gen2	hypo	MM_Genes
CG MM hypo_TEs	53293.2	TEs	Gen2	hypo	MM_TEs
CG MM hypo_Other.GRs	10504.6	Other.GRs	Gen2	hypo	MM_Other.GRs
CG WT hyper_Genes	5047.4	Genes	Gen3	hyper	WT_Genes
CG WT hyper_TEs	975.8	TEs	Gen3	hyper	WT_TEs
CG WT hyper_Other.GRs	414.8	Other.GRs	Gen3	hyper	WT_Other.GRs
CG WT hypo_Genes	18596.6	Genes	Gen3	hypo	WT_Genes
CG WT hypo_TEs	15905	TEs	Gen3	hypo	WT_TEs
CG WT hypo_Other.GRs	3070.4	Other.GRs	Gen3	hypo	WT_Other.GRs
CG MM hyper_Genes	36018.8	Genes	Gen3	hyper	MM_Genes
CG MM hyper_TEs	5433.4	TEs	Gen3	hyper	MM_TEs
CG MM hyper_Other.GRs	3859.8	Other.GRs	Gen3	hyper	MM_Other.GRs
CG MM hypo_Genes	81114.8	Genes	Gen3	hypo	MM_Genes
CG MM hypo_TEs	59713.8	TEs	Gen3	hypo	MM_TEs
CG MM hypo_Other.GRs	11802.8	Other.GRs	Gen3	hypo	MM_Other.GRs
CG WT hyper_Genes	6507.8	Genes	Gen4	hyper	WT_Genes
CG WT hyper_TEs	1169.4	TEs	Gen4	hyper	WT_TEs
CG WT hyper_Other.GRs	642.2	Other.GRs	Gen4	hyper	WT_Other.GRs
CG WT hypo_Genes	21726.2	Genes	Gen4	hypo	WT_Genes
CG WT hypo_TEs	18490	TEs	Gen4	hypo	WT_TEs
CG WT hypo_Other.GRs	3710.4	Other.GRs	Gen4	hypo	WT_Other.GRs
CG MM hyper_Genes	40820.2	Genes	Gen4	hyper	MM_Genes
CG MM hyper_TEs	4737	TEs	Gen4	hyper	MM_TEs
CG MM hyper_Other.GRs	3938.4	Other.GRs	Gen4	hyper	MM_Other.GRs
CG MM hypo_Genes	87785	Genes	Gen4	hypo	MM_Genes
CG MM hypo_TEs	66433.8	TEs	Gen4	hypo	MM_TEs
CG MM hypo_Other.GRs	14088.2	Other.GRs	Gen4	hypo	MM_Other.GRs
CG WT hyper_Genes	9969.2	Genes	Gen5	hyper	WT_Genes
CG WT hyper_TEs	1421.6	TEs	Gen5	hyper	WT_TEs
CG WT hyper_Other.GRs	726.4	Other.GRs	Gen5	hyper	WT_Other.GRs
CG WT hypo_Genes	26436	Genes	Gen5	hypo	WT_Genes
CG WT hypo_TEs	17821.2	TEs	Gen5	hypo	WT_TEs
CG WT hypo_Other.GRs	3567.8	Other.GRs	Gen5	hypo	WT_Other.GRs
CG MM hyper_Genes	44610.2	Genes	Gen5	hyper	MM_Genes
CG MM hyper_TEs	5123.8	TEs	Gen5	hyper	MM_TEs
CG MM hyper_Other.GRs	3912.8	Other.GRs	Gen5	hyper	MM_Other.GRs
CG MM hypo_Genes	85279.6	Genes	Gen5	hypo	MM_Genes
CG MM hypo_TEs	63401.6	TEs	Gen5	hypo	MM_TEs
CG MM hypo_Other.GRs	12747.2	Other.GRs	Gen5	hypo	MM_Other.GRs
CG WT hyper_Genes	5062.6	Genes	Gen6	hyper	WT_Genes
CG WT hyper_TEs	813.8	TEs	Gen6	hyper	WT_TEs
CG WT hyper_Other.GRs	346.4	Other.GRs	Gen6	hyper	WT_Other.GRs
CG WT hypo_Genes	16476	Genes	Gen6	hypo	WT_Genes
CG WT hypo_TEs	12773.8	TEs	Gen6	hypo	WT_TEs
CG WT hypo_Other.GRs	2433.6	Other.GRs	Gen6	hypo	WT_Other.GRs
CG MM hyper_Genes	45803.2	Genes	Gen6	hyper	MM_Genes
CG MM hyper_TEs	4721.25	TEs	Gen6	hyper	MM_TEs
CG MM hyper_Other.GRs	3633.5	Other.GRs	Gen6	hyper	MM_Other.GRs
CG MM hypo_Genes	87535.8	Genes	Gen6	hypo	MM_Genes
CG MM hypo_TEs	62507.2	TEs	Gen6	hypo	MM_TEs
CG MM hypo_Other.GRs	12809.5	Other.GRs	Gen6	hypo	MM_Other.GRs
CHG WT hyper_Genes	961.25	Genes	Gen1	hyper	WT_Genes
CHG WT hyper_TEs	3223	TEs	Gen1	hyper	WT_TEs
CHG WT hyper_Other.GRs	379.5	Other.GRs	Gen1	hyper	WT_Other.GRs
CHG WT hypo_Genes	2842.75	Genes	Gen1	hypo	WT_Genes
CHG WT hypo_TEs	11029.5	TEs	Gen1	hypo	WT_TEs
CHG WT hypo_Other.GRs	1114	Other.GRs	Gen1	hypo	WT_Other.GRs
CHG M hyper_Genes	19237.4	Genes	Gen1	hyper	MM_Genes
CHG M hyper_TEs	21874	TEs	Gen1	hyper	MM_TEs
CHG M hyper_Other.GRs	4329.4	Other.GRs	Gen1	hyper	MM_Other.GRs
CHG M hypo_Genes	10175.6	Genes	Gen1	hypo	MM_Genes
CHG M hypo_TEs	34872	TEs	Gen1	hypo	MM_TEs
CHG M hypo_Other.GRs	4162.4	Other.GRs	Gen1	hypo	MM_Other.GRs
CHG NM hyper_Genes	13003.5	Genes	Gen1	hyper	NM_Genes
CHG NM hyper_TEs	17996	TEs	Gen1	hyper	NM_TEs
CHG NM hyper_Other.GRs	3577.75	Other.GRs	Gen1	hyper	NM_Other.GRs
CHG NM hypo_Genes	11327.8	Genes	Gen1	hypo	NM_Genes
CHG NM hypo_TEs	39529.5	TEs	Gen1	hypo	NM_TEs
CHG NM hypo_Other.GRs	4474	Other.GRs	Gen1	hypo	NM_Other.GRs
CHG WT hyper_Genes	1990.8	Genes	Gen2	hyper	WT_Genes
CHG WT hyper_TEs	5054	TEs	Gen2	hyper	WT_TEs
CHG WT hyper_Other.GRs	685.6	Other.GRs	Gen2	hyper	WT_Other.GRs
CHG WT hypo_Genes	4251	Genes	Gen2	hypo	WT_Genes
CHG WT hypo_TEs	15652.6	TEs	Gen2	hypo	WT_TEs
CHG WT hypo_Other.GRs	1641.8	Other.GRs	Gen2	hypo	WT_Other.GRs
CHG MM hyper_Genes	22618	Genes	Gen2	hyper	MM_Genes
CHG MM hyper_TEs	19256.2	TEs	Gen2	hyper	MM_TEs
CHG MM hyper_Other.GRs	4128.4	Other.GRs	Gen2	hyper	MM_Other.GRs
CHG MM hypo_Genes	11339.2	Genes	Gen2	hypo	MM_Genes
CHG MM hypo_TEs	38077.2	TEs	Gen2	hypo	MM_TEs
CHG MM hypo_Other.GRs	4425	Other.GRs	Gen2	hypo	MM_Other.GRs
CHG WT hyper_Genes	1538.2	Genes	Gen3	hyper	WT_Genes
CHG WT hyper_TEs	3994.8	TEs	Gen3	hyper	WT_TEs
CHG WT hyper_Other.GRs	550.4	Other.GRs	Gen3	hyper	WT_Other.GRs
CHG WT hypo_Genes	4375.6	Genes	Gen3	hypo	WT_Genes
CHG WT hypo_TEs	16473.4	TEs	Gen3	hypo	WT_TEs
CHG WT hypo_Other.GRs	1631.8	Other.GRs	Gen3	hypo	WT_Other.GRs
CHG MM hyper_Genes	22144	Genes	Gen3	hyper	MM_Genes
CHG MM hyper_TEs	23727.6	TEs	Gen3	hyper	MM_TEs
CHG MM hyper_Other.GRs	4886.2	Other.GRs	Gen3	hyper	MM_Other.GRs
CHG MM hypo_Genes	11280.6	Genes	Gen3	hypo	MM_Genes
CHG MM hypo_TEs	37581.4	TEs	Gen3	hypo	MM_TEs
CHG MM hypo_Other.GRs	4393	Other.GRs	Gen3	hypo	MM_Other.GRs
CHG WT hyper_Genes	3140.6	Genes	Gen4	hyper	WT_Genes
CHG WT hyper_TEs	5676.2	TEs	Gen4	hyper	WT_TEs
CHG WT hyper_Other.GRs	894	Other.GRs	Gen4	hyper	WT_Other.GRs
CHG WT hypo_Genes	5184.6	Genes	Gen4	hypo	WT_Genes
CHG WT hypo_TEs	18226.2	TEs	Gen4	hypo	WT_TEs
CHG WT hypo_Other.GRs	2022.8	Other.GRs	Gen4	hypo	WT_Other.GRs
CHG MM hyper_Genes	24278.8	Genes	Gen4	hyper	MM_Genes
CHG MM hyper_TEs	19327.2	TEs	Gen4	hyper	MM_TEs
CHG MM hyper_Other.GRs	4512.8	Other.GRs	Gen4	hyper	MM_Other.GRs
CHG MM hypo_Genes	13525.4	Genes	Gen4	hypo	MM_Genes
CHG MM hypo_TEs	44484.8	TEs	Gen4	hypo	MM_TEs
CHG MM hypo_Other.GRs	5293.4	Other.GRs	Gen4	hypo	MM_Other.GRs
CHG WT hyper_Genes	2775.6	Genes	Gen5	hyper	WT_Genes
CHG WT hyper_TEs	6604.4	TEs	Gen5	hyper	WT_TEs
CHG WT hyper_Other.GRs	949.8	Other.GRs	Gen5	hyper	WT_Other.GRs
CHG WT hypo_Genes	4807.2	Genes	Gen5	hypo	WT_Genes
CHG WT hypo_TEs	17748.2	TEs	Gen5	hypo	WT_TEs
CHG WT hypo_Other.GRs	1927.6	Other.GRs	Gen5	hypo	WT_Other.GRs
CHG MM hyper_Genes	24843.8	Genes	Gen5	hyper	MM_Genes
CHG MM hyper_TEs	20859.4	TEs	Gen5	hyper	MM_TEs
CHG MM hyper_Other.GRs	4466.4	Other.GRs	Gen5	hyper	MM_Other.GRs
CHG MM hypo_Genes	10382.8	Genes	Gen5	hypo	MM_Genes
CHG MM hypo_TEs	35547.2	TEs	Gen5	hypo	MM_TEs
CHG MM hypo_Other.GRs	4204.4	Other.GRs	Gen5	hypo	MM_Other.GRs
CHG WT hyper_Genes	1644	Genes	Gen6	hyper	WT_Genes
CHG WT hyper_TEs	4506.4	TEs	Gen6	hyper	WT_TEs
CHG WT hyper_Other.GRs	608.8	Other.GRs	Gen6	hyper	WT_Other.GRs
CHG WT hypo_Genes	3765.2	Genes	Gen6	hypo	WT_Genes
CHG WT hypo_TEs	14087.2	TEs	Gen6	hypo	WT_TEs
CHG WT hypo_Other.GRs	1463.2	Other.GRs	Gen6	hypo	WT_Other.GRs
CHG MM hyper_Genes	16673.8	Genes	Gen6	hyper	MM_Genes
CHG MM hyper_TEs	16851	TEs	Gen6	hyper	MM_TEs
CHG MM hyper_Other.GRs	3498.25	Other.GRs	Gen6	hyper	MM_Other.GRs
CHG MM hypo_Genes	9552	Genes	Gen6	hypo	MM_Genes
CHG MM hypo_TEs	33093.2	TEs	Gen6	hypo	MM_TEs
CHG MM hypo_Other.GRs	3756.75	Other.GRs	Gen6	hypo	MM_Other.GRs
CHH WT hyper_Genes	2517.75	Genes	Gen1	hyper	WT_Genes
CHH WT hyper_TEs	6894.75	TEs	Gen1	hyper	WT_TEs
CHH WT hyper_Other.GRs	1004	Other.GRs	Gen1	hyper	WT_Other.GRs
CHH WT hypo_Genes	5205.25	Genes	Gen1	hypo	WT_Genes
CHH WT hypo_TEs	15460	TEs	Gen1	hypo	WT_TEs
CHH WT hypo_Other.GRs	1890.75	Other.GRs	Gen1	hypo	WT_Other.GRs
CHH M hyper_Genes	112033	Genes	Gen1	hyper	MM_Genes
CHH M hyper_TEs	92575	TEs	Gen1	hyper	MM_TEs
CHH M hyper_Other.GRs	26342.8	Other.GRs	Gen1	hyper	MM_Other.GRs
CHH M hypo_Genes	20794.8	Genes	Gen1	hypo	MM_Genes
CHH M hypo_TEs	57043.6	TEs	Gen1	hypo	MM_TEs
CHH M hypo_Other.GRs	8246.4	Other.GRs	Gen1	hypo	MM_Other.GRs
CHH NM hyper_Genes	89681.5	Genes	Gen1	hyper	NM_Genes
CHH NM hyper_TEs	93678.5	TEs	Gen1	hyper	NM_TEs
CHH NM hyper_Other.GRs	24106	Other.GRs	Gen1	hyper	NM_Other.GRs
CHH NM hypo_Genes	23685.5	Genes	Gen1	hypo	NM_Genes
CHH NM hypo_TEs	64918	TEs	Gen1	hypo	NM_TEs
CHH NM hypo_Other.GRs	9527.75	Other.GRs	Gen1	hypo	NM_Other.GRs
CHH WT hyper_Genes	8111	Genes	Gen2	hyper	WT_Genes
CHH WT hyper_TEs	15523	TEs	Gen2	hyper	WT_TEs
CHH WT hyper_Other.GRs	2754.6	Other.GRs	Gen2	hyper	WT_Other.GRs
CHH WT hypo_Genes	7627.6	Genes	Gen2	hypo	WT_Genes
CHH WT hypo_TEs	22008.4	TEs	Gen2	hypo	WT_TEs
CHH WT hypo_Other.GRs	2793.8	Other.GRs	Gen2	hypo	WT_Other.GRs
CHH MM hyper_Genes	111489	Genes	Gen2	hyper	MM_Genes
CHH MM hyper_TEs	74516.8	TEs	Gen2	hyper	MM_TEs
CHH MM hyper_Other.GRs	23474.8	Other.GRs	Gen2	hyper	MM_Other.GRs
CHH MM hypo_Genes	26259.2	Genes	Gen2	hypo	MM_Genes
CHH MM hypo_TEs	69545.8	TEs	Gen2	hypo	MM_TEs
CHH MM hypo_Other.GRs	10103.6	Other.GRs	Gen2	hypo	MM_Other.GRs
CHH WT hyper_Genes	9495	Genes	Gen3	hyper	WT_Genes
CHH WT hyper_TEs	17073.2	TEs	Gen3	hyper	WT_TEs
CHH WT hyper_Other.GRs	3131.6	Other.GRs	Gen3	hyper	WT_Other.GRs
CHH WT hypo_Genes	8025.2	Genes	Gen3	hypo	WT_Genes
CHH WT hypo_TEs	23304.2	TEs	Gen3	hypo	WT_TEs
CHH WT hypo_Other.GRs	2986.8	Other.GRs	Gen3	hypo	WT_Other.GRs
CHH MM hyper_Genes	117109	Genes	Gen3	hyper	MM_Genes
CHH MM hyper_TEs	85946	TEs	Gen3	hyper	MM_TEs
CHH MM hyper_Other.GRs	27834	Other.GRs	Gen3	hyper	MM_Other.GRs
CHH MM hypo_Genes	24321	Genes	Gen3	hypo	MM_Genes
CHH MM hypo_TEs	65777.2	TEs	Gen3	hypo	MM_TEs
CHH MM hypo_Other.GRs	9424.2	Other.GRs	Gen3	hypo	MM_Other.GRs
CHH WT hyper_Genes	13063	Genes	Gen4	hyper	WT_Genes
CHH WT hyper_TEs	20781	TEs	Gen4	hyper	WT_TEs
CHH WT hyper_Other.GRs	4294.6	Other.GRs	Gen4	hyper	WT_Other.GRs
CHH WT hypo_Genes	10438	Genes	Gen4	hypo	WT_Genes
CHH WT hypo_TEs	27887.2	TEs	Gen4	hypo	WT_TEs
CHH WT hypo_Other.GRs	3882.6	Other.GRs	Gen4	hypo	WT_Other.GRs
CHH MM hyper_Genes	137191	Genes	Gen4	hyper	MM_Genes
CHH MM hyper_TEs	84248.8	TEs	Gen4	hyper	MM_TEs
CHH MM hyper_Other.GRs	30884.2	Other.GRs	Gen4	hyper	MM_Other.GRs
CHH MM hypo_Genes	28666.2	Genes	Gen4	hypo	MM_Genes
CHH MM hypo_TEs	76733.2	TEs	Gen4	hypo	MM_TEs
CHH MM hypo_Other.GRs	11251.2	Other.GRs	Gen4	hypo	MM_Other.GRs
CHH WT hyper_Genes	10497.2	Genes	Gen5	hyper	WT_Genes
CHH WT hyper_TEs	18187.2	TEs	Gen5	hyper	WT_TEs
CHH WT hyper_Other.GRs	3606.6	Other.GRs	Gen5	hyper	WT_Other.GRs
CHH WT hypo_Genes	8543.6	Genes	Gen5	hypo	WT_Genes
CHH WT hypo_TEs	23826	TEs	Gen5	hypo	WT_TEs
CHH WT hypo_Other.GRs	3138	Other.GRs	Gen5	hypo	WT_Other.GRs
CHH MM hyper_Genes	133044	Genes	Gen5	hyper	MM_Genes
CHH MM hyper_TEs	94661.2	TEs	Gen5	hyper	MM_TEs
CHH MM hyper_Other.GRs	28662.2	Other.GRs	Gen5	hyper	MM_Other.GRs
CHH MM hypo_Genes	21553.8	Genes	Gen5	hypo	MM_Genes
CHH MM hypo_TEs	56885	TEs	Gen5	hypo	MM_TEs
CHH MM hypo_Other.GRs	8434.8	Other.GRs	Gen5	hypo	MM_Other.GRs
CHH WT hyper_Genes	6426	Genes	Gen6	hyper	WT_Genes
CHH WT hyper_TEs	13091	TEs	Gen6	hyper	WT_TEs
CHH WT hyper_Other.GRs	2345.6	Other.GRs	Gen6	hyper	WT_Other.GRs
CHH WT hypo_Genes	6645	Genes	Gen6	hypo	WT_Genes
CHH WT hypo_TEs	19272.8	TEs	Gen6	hypo	WT_TEs
CHH WT hypo_Other.GRs	2474.8	Other.GRs	Gen6	hypo	WT_Other.GRs
CHH MM hyper_Genes	107298	Genes	Gen6	hyper	MM_Genes
CHH MM hyper_TEs	85907	TEs	Gen6	hyper	MM_TEs
CHH MM hyper_Other.GRs	26110.8	Other.GRs	Gen6	hyper	MM_Other.GRs
CHH MM hypo_Genes	18546.5	Genes	Gen6	hypo	MM_Genes
CHH MM hypo_TEs	51270	TEs	Gen6	hypo	MM_TEs
CHH MM hypo_Other.GRs	7494	Other.GRs	Gen6	hypo	MM_Other.GRs

## Sheet: Fig 3b
key	counts	feature	gen	Group
CG M_promoters	0.0247411	promoters	Gen1	MM
CG M_UTRs	0.0167092	3UTRs	Gen1	MM
CG M_UTRs	0.0167092	5UTRs	Gen1	MM
CG M_exons	0.0367465	exons	Gen1	MM
CG M_introns	0.0400583	introns	Gen1	MM
CG M_TEs	0.0376607	TEs	Gen1	MM
CG M_TE.genes	0.041808	TE.genes	Gen1	MM
CG M_TE.fragments	0.039684	TE.fragments	Gen1	MM
CG M_pseudogenes	0.035845	pseudogenes	Gen1	MM
CG M_tRNAs	0.012164	tRNAs	Gen1	MM
CG M_rRNAs	0.00819672	rRNAs	Gen1	MM
CG M_snRNAs	0.0030888	snRNAs	Gen1	MM
CG M_miRNAs	0.0230519	miRNAs	Gen1	MM
CG M_ncRNAs	0.0277392	ncRNAs	Gen1	MM
CG M_Other.GRs	0.0139037	Other.GRs	Gen1	MM
CG W_promoters	0.00245294	promoters	Gen1	WT
CG W_UTRs	0.00126988	3UTRs	Gen1	WT
CG W_UTRs	0.00126988	5UTRs	Gen1	WT
CG W_exons	0.00325143	exons	Gen1	WT
CG W_introns	0.0031551	introns	Gen1	WT
CG W_TEs	0.0059531	TEs	Gen1	WT
CG W_TE.genes	0.00829964	TE.genes	Gen1	WT
CG W_TE.fragments	0.00716044	TE.fragments	Gen1	WT
CG W_pseudogenes	0.00507135	pseudogenes	Gen1	WT
CG W_tRNAs	0.0011135	tRNAs	Gen1	WT
CG W_rRNAs	0.00102459	rRNAs	Gen1	WT
CG W_snRNAs	0.000482625	snRNAs	Gen1	WT
CG W_miRNAs	0.00311147	miRNAs	Gen1	WT
CG W_ncRNAs	0.00276608	ncRNAs	Gen1	WT
CG W_Other.GRs	0.00141802	Other.GRs	Gen1	WT
CG M_promoters	0.0189691	promoters	Gen2	MM
CG M_UTRs	0.0104777	3UTRs	Gen2	MM
CG M_UTRs	0.0104777	5UTRs	Gen2	MM
CG M_exons	0.0208158	exons	Gen2	MM
CG M_introns	0.0226379	introns	Gen2	MM
CG M_TEs	0.0423243	TEs	Gen2	MM
CG M_TE.genes	0.052451	TE.genes	Gen2	MM
CG M_TE.fragments	0.0504367	TE.fragments	Gen2	MM
CG M_pseudogenes	0.0326531	pseudogenes	Gen2	MM
CG M_tRNAs	0.0101367	tRNAs	Gen2	MM
CG M_rRNAs	0.00573771	rRNAs	Gen2	MM
CG M_snRNAs	0.00772201	snRNAs	Gen2	MM
CG M_miRNAs	0.0176407	miRNAs	Gen2	MM
CG M_ncRNAs	0.0181501	ncRNAs	Gen2	MM
CG M_Other.GRs	0.013411	Other.GRs	Gen2	MM
CG W_promoters	0.0041937	promoters	Gen2	WT
CG W_UTRs	0.00187821	3UTRs	Gen2	WT
CG W_UTRs	0.00187821	5UTRs	Gen2	WT
CG W_exons	0.00469347	exons	Gen2	WT
CG W_introns	0.00499728	introns	Gen2	WT
CG W_TEs	0.0112504	TEs	Gen2	WT
CG W_TE.genes	0.0147483	TE.genes	Gen2	WT
CG W_TE.fragments	0.0137843	TE.fragments	Gen2	WT
CG W_pseudogenes	0.00837269	pseudogenes	Gen2	WT
CG W_tRNAs	0.00184304	tRNAs	Gen2	WT
CG W_rRNAs	0.00368852	rRNAs	Gen2	WT
CG W_snRNAs	0.0003861	snRNAs	Gen2	WT
CG W_miRNAs	0.00238095	miRNAs	Gen2	WT
CG W_ncRNAs	0.00383331	ncRNAs	Gen2	WT
CG W_Other.GRs	0.00273992	Other.GRs	Gen2	WT
CG M_promoters	0.0210705	promoters	Gen3	MM
CG M_UTRs	0.0115073	3UTRs	Gen3	MM
CG M_UTRs	0.0115073	5UTRs	Gen3	MM
CG M_exons	0.023398	exons	Gen3	MM
CG M_introns	0.0251165	introns	Gen3	MM
CG M_TEs	0.047334	TEs	Gen3	MM
CG M_TE.genes	0.059242	TE.genes	Gen3	MM
CG M_TE.fragments	0.0561477	TE.fragments	Gen3	MM
CG M_pseudogenes	0.0375754	pseudogenes	Gen3	MM
CG M_tRNAs	0.0104131	tRNAs	Gen3	MM
CG M_rRNAs	0.0106557	rRNAs	Gen3	MM
CG M_snRNAs	0.0111969	snRNAs	Gen3	MM
CG M_miRNAs	0.0204545	miRNAs	Gen3	MM
CG M_ncRNAs	0.0206883	ncRNAs	Gen3	MM
CG M_Other.GRs	0.0147745	Other.GRs	Gen3	MM
CG W_promoters	0.00427699	promoters	Gen3	WT
CG W_UTRs	0.00191779	3UTRs	Gen3	WT
CG W_UTRs	0.00191779	5UTRs	Gen3	WT
CG W_exons	0.00468213	exons	Gen3	WT
CG W_introns	0.00520036	introns	Gen3	WT
CG W_TEs	0.0118084	TEs	Gen3	WT
CG W_TE.genes	0.0155562	TE.genes	Gen3	WT
CG W_TE.fragments	0.0145626	TE.fragments	Gen3	WT
CG W_pseudogenes	0.00877253	pseudogenes	Gen3	WT
CG W_tRNAs	0.00156658	tRNAs	Gen3	WT
CG W_rRNAs	0.00163934	rRNAs	Gen3	WT
CG W_snRNAs	0.0003861	snRNAs	Gen3	WT
CG W_miRNAs	0.0030303	miRNAs	Gen3	WT
CG W_ncRNAs	0.00403659	ncRNAs	Gen3	WT
CG W_Other.GRs	0.00291315	Other.GRs	Gen3	WT
CG M_promoters	0.0236135	promoters	Gen4	MM
CG M_UTRs	0.0132553	3UTRs	Gen4	MM
CG M_UTRs	0.0132553	5UTRs	Gen4	MM
CG M_exons	0.0253416	exons	Gen4	MM
CG M_introns	0.0277761	introns	Gen4	MM
CG M_TEs	0.0523594	TEs	Gen4	MM
CG M_TE.genes	0.062461	TE.genes	Gen4	MM
CG M_TE.fragments	0.0616425	TE.fragments	Gen4	MM
CG M_pseudogenes	0.0409431	pseudogenes	Gen4	MM
CG M_tRNAs	0.0124712	tRNAs	Gen4	MM
CG M_rRNAs	0.0114754	rRNAs	Gen4	MM
CG M_snRNAs	0.0127413	snRNAs	Gen4	MM
CG M_miRNAs	0.0169913	miRNAs	Gen4	MM
CG M_ncRNAs	0.0211994	ncRNAs	Gen4	MM
CG M_Other.GRs	0.0173293	Other.GRs	Gen4	MM
CG W_promoters	0.00546661	promoters	Gen4	WT
CG W_UTRs	0.00244946	3UTRs	Gen4	WT
CG W_UTRs	0.00244946	5UTRs	Gen4	WT
CG W_exons	0.0053925	exons	Gen4	WT
CG W_introns	0.00615486	introns	Gen4	WT
CG W_TEs	0.0141068	TEs	Gen4	WT
CG W_TE.genes	0.016613	TE.genes	Gen4	WT
CG W_TE.fragments	0.0170977	TE.fragments	Gen4	WT
CG W_pseudogenes	0.00965151	pseudogenes	Gen4	WT
CG W_tRNAs	0.00276455	tRNAs	Gen4	WT
CG W_rRNAs	0.00204918	rRNAs	Gen4	WT
CG W_snRNAs	0.0015444	snRNAs	Gen4	WT
CG W_miRNAs	0.00497836	miRNAs	Gen4	WT
CG W_ncRNAs	0.0046929	ncRNAs	Gen4	WT
CG W_Other.GRs	0.00373576	Other.GRs	Gen4	WT
CG M_promoters	0.022849	promoters	Gen5	MM
CG M_UTRs	0.0128696	3UTRs	Gen5	MM
CG M_UTRs	0.0128696	5UTRs	Gen5	MM
CG M_exons	0.026168	exons	Gen5	MM
CG M_introns	0.0281093	introns	Gen5	MM
CG M_TEs	0.0501972	TEs	Gen5	MM
CG M_TE.genes	0.061739	TE.genes	Gen5	MM
CG M_TE.fragments	0.0592472	TE.fragments	Gen5	MM
CG M_pseudogenes	0.0397435	pseudogenes	Gen5	MM
CG M_tRNAs	0.0105053	tRNAs	Gen5	MM
CG M_rRNAs	0.00819672	rRNAs	Gen5	MM
CG M_snRNAs	0.00733591	snRNAs	Gen5	MM
CG M_miRNAs	0.0219697	miRNAs	Gen5	MM
CG M_ncRNAs	0.0218673	ncRNAs	Gen5	MM
CG M_Other.GRs	0.015559	Other.GRs	Gen5	MM
CG W_promoters	0.006089	promoters	Gen5	WT
CG W_UTRs	0.00325891	3UTRs	Gen5	WT
CG W_UTRs	0.00325891	5UTRs	Gen5	WT
CG W_exons	0.00749288	exons	Gen5	WT
CG W_introns	0.00805177	introns	Gen5	WT
CG W_TEs	0.0140814	TEs	Gen5	WT
CG W_TE.genes	0.0174431	TE.genes	Gen5	WT
CG W_TE.fragments	0.0166732	TE.fragments	Gen5	WT
CG W_pseudogenes	0.0106442	pseudogenes	Gen5	WT
CG W_tRNAs	0.00319459	tRNAs	Gen5	WT
CG W_rRNAs	0.00163934	rRNAs	Gen5	WT
CG W_snRNAs	0	snRNAs	Gen5	WT
CG W_miRNAs	0.00443723	miRNAs	Gen5	WT
CG W_ncRNAs	0.00624365	ncRNAs	Gen5	WT
CG W_Other.GRs	0.00369309	Other.GRs	Gen5	WT
CG M_promoters	0.0226729	promoters	Gen6	MM
CG M_UTRs	0.0130264	3UTRs	Gen6	MM
CG M_UTRs	0.0130264	5UTRs	Gen6	MM
CG M_exons	0.0272041	exons	Gen6	MM
CG M_introns	0.029466	introns	Gen6	MM
CG M_TEs	0.0496246	TEs	Gen6	MM
CG M_TE.genes	0.0614035	TE.genes	Gen6	MM
CG M_TE.fragments	0.0579089	TE.fragments	Gen6	MM
CG M_pseudogenes	0.0407733	pseudogenes	Gen6	MM
CG M_tRNAs	0.0105591	tRNAs	Gen6	MM
CG M_rRNAs	0.00922131	rRNAs	Gen6	MM
CG M_snRNAs	0.003861	snRNAs	Gen6	MM
CG M_miRNAs	0.0206981	miRNAs	Gen6	MM
CG M_ncRNAs	0.0226877	ncRNAs	Gen6	MM
CG M_Other.GRs	0.015302	Other.GRs	Gen6	MM
CG W_promoters	0.00369686	promoters	Gen6	WT
CG W_UTRs	0.00177995	3UTRs	Gen6	WT
CG W_UTRs	0.00177995	5UTRs	Gen6	WT
CG W_exons	0.00440748	exons	Gen6	WT
CG W_introns	0.00465076	introns	Gen6	WT
CG W_TEs	0.00963807	TEs	Gen6	WT
CG W_TE.genes	0.0126494	TE.genes	Gen6	WT
CG W_TE.fragments	0.0116691	TE.fragments	Gen6	WT
CG W_pseudogenes	0.00719727	pseudogenes	Gen6	WT
CG W_tRNAs	0.00122869	tRNAs	Gen6	WT
CG W_rRNAs	0.000409836	rRNAs	Gen6	WT
CG W_snRNAs	0.0003861	snRNAs	Gen6	WT
CG W_miRNAs	0.00324675	miRNAs	Gen6	WT
CG W_ncRNAs	0.00394947	ncRNAs	Gen6	WT
CG W_Other.GRs	0.00230855	Other.GRs	Gen6	WT
CHG M_promoters	0.0083538	promoters	Gen1	MM
CHG M_UTRs	0.00296303	3UTRs	Gen1	MM
CHG M_UTRs	0.00296303	5UTRs	Gen1	MM
CHG M_exons	0.00355707	exons	Gen1	MM
CHG M_introns	0.00403184	introns	Gen1	MM
CHG M_TEs	0.0358185	TEs	Gen1	MM
CHG M_TE.genes	0.0531504	TE.genes	Gen1	MM
CHG M_TE.fragments	0.0476076	TE.fragments	Gen1	MM
CHG M_pseudogenes	0.023446	pseudogenes	Gen1	MM
CHG M_tRNAs	0.00364355	tRNAs	Gen1	MM
CHG M_rRNAs	0.0108571	rRNAs	Gen1	MM
CHG M_snRNAs	0.00162272	snRNAs	Gen1	MM
CHG M_miRNAs	0.00744186	miRNAs	Gen1	MM
CHG M_ncRNAs	0.00518416	ncRNAs	Gen1	MM
CHG M_Other.GRs	0.00957788	Other.GRs	Gen1	MM
CHG W_promoters	0.00137426	promoters	Gen1	WT
CHG W_UTRs	0.000187251	3UTRs	Gen1	WT
CHG W_UTRs	0.000187251	5UTRs	Gen1	WT
CHG W_exons	0.00034376	exons	Gen1	WT
CHG W_introns	0.000404565	introns	Gen1	WT
CHG W_TEs	0.00861482	TEs	Gen1	WT
CHG W_TE.genes	0.0143195	TE.genes	Gen1	WT
CHG W_TE.fragments	0.0119549	TE.fragments	Gen1	WT
CHG W_pseudogenes	0.00494222	pseudogenes	Gen1	WT
CHG W_tRNAs	0.000274363	tRNAs	Gen1	WT
CHG W_rRNAs	0.00142857	rRNAs	Gen1	WT
CHG W_snRNAs	0	snRNAs	Gen1	WT
CHG W_miRNAs	0.000645995	miRNAs	Gen1	WT
CHG W_ncRNAs	0.000831648	ncRNAs	Gen1	WT
CHG W_Other.GRs	0.00144532	Other.GRs	Gen1	WT
CHG M_promoters	0.00914099	promoters	Gen2	MM
CHG M_UTRs	0.00366125	3UTRs	Gen2	MM
CHG M_UTRs	0.00366125	5UTRs	Gen2	MM
CHG M_exons	0.00431738	exons	Gen2	MM
CHG M_introns	0.00481243	introns	Gen2	MM
CHG M_TEs	0.0365154	TEs	Gen2	MM
CHG M_TE.genes	0.0527486	TE.genes	Gen2	MM
CHG M_TE.fragments	0.0482438	TE.fragments	Gen2	MM
CHG M_pseudogenes	0.0221432	pseudogenes	Gen2	MM
CHG M_tRNAs	0.00517998	tRNAs	Gen2	MM
CHG M_rRNAs	0.0108571	rRNAs	Gen2	MM
CHG M_snRNAs	0.00365112	snRNAs	Gen2	MM
CHG M_miRNAs	0.00702842	miRNAs	Gen2	MM
CHG M_ncRNAs	0.00598787	ncRNAs	Gen2	MM
CHG M_Other.GRs	0.00959625	Other.GRs	Gen2	MM
CHG W_promoters	0.00222231	promoters	Gen2	WT
CHG W_UTRs	0.000346267	3UTRs	Gen2	WT
CHG W_UTRs	0.000346267	5UTRs	Gen2	WT
CHG W_exons	0.000560457	exons	Gen2	WT
CHG W_introns	0.000691501	introns	Gen2	WT
CHG W_TEs	0.0126629	TEs	Gen2	WT
CHG W_TE.genes	0.0200684	TE.genes	Gen2	WT
CHG W_TE.fragments	0.0173581	TE.fragments	Gen2	WT
CHG W_pseudogenes	0.0076449	pseudogenes	Gen2	WT
CHG W_tRNAs	0.000658472	tRNAs	Gen2	WT
CHG W_rRNAs	0.00342857	rRNAs	Gen2	WT
CHG W_snRNAs	0	snRNAs	Gen2	WT
CHG W_miRNAs	0.00113695	miRNAs	Gen2	WT
CHG W_ncRNAs	0.00109112	ncRNAs	Gen2	WT
CHG W_Other.GRs	0.00223802	Other.GRs	Gen2	WT
CHG M_promoters	0.00941667	promoters	Gen3	MM
CHG M_UTRs	0.00367759	3UTRs	Gen3	MM
CHG M_UTRs	0.00367759	5UTRs	Gen3	MM
CHG M_exons	0.00401001	exons	Gen3	MM
CHG M_introns	0.00481542	introns	Gen3	MM
CHG M_TEs	0.0389187	TEs	Gen3	MM
CHG M_TE.genes	0.0570741	TE.genes	Gen3	MM
CHG M_TE.fragments	0.0515344	TE.fragments	Gen3	MM
CHG M_pseudogenes	0.0238942	pseudogenes	Gen3	MM
CHG M_tRNAs	0.00557507	tRNAs	Gen3	MM
CHG M_rRNAs	0.00742857	rRNAs	Gen3	MM
CHG M_snRNAs	0.00446247	snRNAs	Gen3	MM
CHG M_miRNAs	0.00816538	miRNAs	Gen3	MM
CHG M_ncRNAs	0.00558335	ncRNAs	Gen3	MM
CHG M_Other.GRs	0.0105807	Other.GRs	Gen3	MM
CHG W_promoters	0.00214076	promoters	Gen3	WT
CHG W_UTRs	0.000335048	3UTRs	Gen3	WT
CHG W_UTRs	0.000335048	5UTRs	Gen3	WT
CHG W_exons	0.000514744	exons	Gen3	WT
CHG W_introns	0.00065421	introns	Gen3	WT
CHG W_TEs	0.0124348	TEs	Gen3	WT
CHG W_TE.genes	0.0199129	TE.genes	Gen3	WT
CHG W_TE.fragments	0.0172083	TE.fragments	Gen3	WT
CHG W_pseudogenes	0.0073017	pseudogenes	Gen3	WT
CHG W_tRNAs	0.000614574	tRNAs	Gen3	WT
CHG W_rRNAs	0.00285714	rRNAs	Gen3	WT
CHG W_snRNAs	0	snRNAs	Gen3	WT
CHG W_miRNAs	0.000723514	miRNAs	Gen3	WT
CHG W_ncRNAs	0.00112306	ncRNAs	Gen3	WT
CHG W_Other.GRs	0.00214017	Other.GRs	Gen3	WT
CHG M_promoters	0.0104063	promoters	Gen4	MM
CHG M_UTRs	0.00452962	3UTRs	Gen4	MM
CHG M_UTRs	0.00452962	5UTRs	Gen4	MM
CHG M_exons	0.00460465	exons	Gen4	MM
CHG M_introns	0.00566875	introns	Gen4	MM
CHG M_TEs	0.0405729	TEs	Gen4	MM
CHG M_TE.genes	0.0591037	TE.genes	Gen4	MM
CHG M_TE.fragments	0.0536797	TE.fragments	Gen4	MM
CHG M_pseudogenes	0.0245001	pseudogenes	Gen4	MM
CHG M_tRNAs	0.00658472	tRNAs	Gen4	MM
CHG M_rRNAs	0.008	rRNAs	Gen4	MM
CHG M_snRNAs	0.0040568	snRNAs	Gen4	MM
CHG M_miRNAs	0.0068217	miRNAs	Gen4	MM
CHG M_ncRNAs	0.00653076	ncRNAs	Gen4	MM
CHG M_Other.GRs	0.0114613	Other.GRs	Gen4	MM
CHG W_promoters	0.00285115	promoters	Gen4	WT
CHG W_UTRs	0.000548214	3UTRs	Gen4	WT
CHG W_UTRs	0.000548214	5UTRs	Gen4	WT
CHG W_exons	0.00079558	exons	Gen4	WT
CHG W_introns	0.000960368	introns	Gen4	WT
CHG W_TEs	0.0148559	TEs	Gen4	WT
CHG W_TE.genes	0.0222081	TE.genes	Gen4	WT
CHG W_TE.fragments	0.0201222	TE.fragments	Gen4	WT
CHG W_pseudogenes	0.0085204	pseudogenes	Gen4	WT
CHG W_tRNAs	0.00114135	tRNAs	Gen4	WT
CHG W_rRNAs	0.00342857	rRNAs	Gen4	WT
CHG W_snRNAs	0.000811359	snRNAs	Gen4	WT
CHG W_miRNAs	0.00237726	miRNAs	Gen4	WT
CHG W_ncRNAs	0.00148499	ncRNAs	Gen4	WT
CHG W_Other.GRs	0.00283601	Other.GRs	Gen4	WT
CHG M_promoters	0.00928457	promoters	Gen5	MM
CHG M_UTRs	0.00399895	3UTRs	Gen5	MM
CHG M_UTRs	0.00399895	5UTRs	Gen5	MM
CHG M_exons	0.00458085	exons	Gen5	MM
CHG M_introns	0.00500257	introns	Gen5	MM
CHG M_TEs	0.0360329	TEs	Gen5	MM
CHG M_TE.genes	0.0522014	TE.genes	Gen5	MM
CHG M_TE.fragments	0.0474083	TE.fragments	Gen5	MM
CHG M_pseudogenes	0.022546	pseudogenes	Gen5	MM
CHG M_tRNAs	0.00588235	tRNAs	Gen5	MM
CHG M_rRNAs	0.0108571	rRNAs	Gen5	MM
CHG M_snRNAs	0.00243408	snRNAs	Gen5	MM
CHG M_miRNAs	0.00775194	miRNAs	Gen5	MM
CHG M_ncRNAs	0.00574303	ncRNAs	Gen5	MM
CHG M_Other.GRs	0.00993846	Other.GRs	Gen5	MM
CHG W_promoters	0.00267247	promoters	Gen5	WT
CHG W_UTRs	0.000454609	3UTRs	Gen5	WT
CHG W_UTRs	0.000454609	5UTRs	Gen5	WT
CHG W_exons	0.000695897	exons	Gen5	WT
CHG W_introns	0.00084458	introns	Gen5	WT
CHG W_TEs	0.0149945	TEs	Gen5	WT
CHG W_TE.genes	0.0232542	TE.genes	Gen5	WT
CHG W_TE.fragments	0.020417	TE.fragments	Gen5	WT
CHG W_pseudogenes	0.00837682	pseudogenes	Gen5	WT
CHG W_tRNAs	0.00105356	tRNAs	Gen5	WT
CHG W_rRNAs	0.00228571	rRNAs	Gen5	WT
CHG W_snRNAs	0	snRNAs	Gen5	WT
CHG W_miRNAs	0.00155039	miRNAs	Gen5	WT
CHG W_ncRNAs	0.00128806	ncRNAs	Gen5	WT
CHG W_Other.GRs	0.00285489	Other.GRs	Gen5	WT
CHG M_promoters	0.0073919	promoters	Gen6	MM
CHG M_UTRs	0.00273676	3UTRs	Gen6	MM
CHG M_UTRs	0.00273676	5UTRs	Gen6	MM
CHG M_exons	0.00313262	exons	Gen6	MM
CHG M_introns	0.00380798	introns	Gen6	MM
CHG M_TEs	0.0314882	TEs	Gen6	MM
CHG M_TE.genes	0.0470654	TE.genes	Gen6	MM
CHG M_TE.fragments	0.0420255	TE.fragments	Gen6	MM
CHG M_pseudogenes	0.0190291	pseudogenes	Gen6	MM
CHG M_tRNAs	0.00548727	tRNAs	Gen6	MM
CHG M_rRNAs	0.005	rRNAs	Gen6	MM
CHG M_snRNAs	0.0040568	snRNAs	Gen6	MM
CHG M_miRNAs	0.00529716	miRNAs	Gen6	MM
CHG M_ncRNAs	0.00453082	ncRNAs	Gen6	MM
CHG M_Other.GRs	0.00821376	Other.GRs	Gen6	MM
CHG W_promoters	0.00194333	promoters	Gen6	WT
CHG W_UTRs	0.000291849	3UTRs	Gen6	WT
CHG W_UTRs	0.000291849	5UTRs	Gen6	WT
CHG W_exons	0.000490097	exons	Gen6	WT
CHG W_introns	0.000578016	introns	Gen6	WT
CHG W_TEs	0.0113656	TEs	Gen6	WT
CHG W_TE.genes	0.0180437	TE.genes	Gen6	WT
CHG W_TE.fragments	0.0156123	TE.fragments	Gen6	WT
CHG W_pseudogenes	0.00665383	pseudogenes	Gen6	WT
CHG W_tRNAs	0.000790167	tRNAs	Gen6	WT
CHG W_rRNAs	0.00457143	rRNAs	Gen6	WT
CHG W_snRNAs	0	snRNAs	Gen6	WT
CHG W_miRNAs	0.000723514	miRNAs	Gen6	WT
CHG W_ncRNAs	0.00116032	ncRNAs	Gen6	WT
CHG W_Other.GRs	0.00195293	Other.GRs	Gen6	WT
CHH M_promoters	0.00651254	promoters	Gen1	MM
CHH M_UTRs	0.00345824	3UTRs	Gen1	MM
CHH M_UTRs	0.00345824	5UTRs	Gen1	MM
CHH M_exons	0.00366527	exons	Gen1	MM
CHH M_introns	0.0041318	introns	Gen1	MM
CHH M_TEs	0.0176954	TEs	Gen1	MM
CHH M_TE.genes	0.0255753	TE.genes	Gen1	MM
CHH M_TE.fragments	0.0227167	TE.fragments	Gen1	MM
CHH M_pseudogenes	0.0112654	pseudogenes	Gen1	MM
CHH M_tRNAs	0.00375819	tRNAs	Gen1	MM
CHH M_rRNAs	0.0039356	rRNAs	Gen1	MM
CHH M_snRNAs	0.00270506	snRNAs	Gen1	MM
CHH M_miRNAs	0.00709092	miRNAs	Gen1	MM
CHH M_ncRNAs	0.00464955	ncRNAs	Gen1	MM
CHH M_Other.GRs	0.00566555	Other.GRs	Gen1	MM
CHH W_promoters	0.000554024	promoters	Gen1	WT
CHH W_UTRs	8.78e-05	3UTRs	Gen1	WT
CHH W_UTRs	8.78e-05	5UTRs	Gen1	WT
CHH W_exons	0.000114598	exons	Gen1	WT
CHH W_introns	0.000160153	introns	Gen1	WT
CHH W_TEs	0.00245724	TEs	Gen1	WT
CHH W_TE.genes	0.00427823	TE.genes	Gen1	WT
CHH W_TE.fragments	0.00339401	TE.fragments	Gen1	WT
CHH W_pseudogenes	0.00126577	pseudogenes	Gen1	WT
CHH W_tRNAs	9.1e-05	tRNAs	Gen1	WT
CHH W_rRNAs	0.000223614	rRNAs	Gen1	WT
CHH W_snRNAs	0	snRNAs	Gen1	WT
CHH W_miRNAs	0.000224396	miRNAs	Gen1	WT
CHH W_ncRNAs	0.00024808	ncRNAs	Gen1	WT
CHH W_Other.GRs	0.000317147	Other.GRs	Gen1	WT
CHH M_promoters	0.00663893	promoters	Gen2	MM
CHH M_UTRs	0.00359525	3UTRs	Gen2	MM
CHH M_UTRs	0.00359525	5UTRs	Gen2	MM
CHH M_exons	0.00384631	exons	Gen2	MM
CHH M_introns	0.00435542	introns	Gen2	MM
CHH M_TEs	0.0172427	TEs	Gen2	MM
CHH M_TE.genes	0.0237763	TE.genes	Gen2	MM
CHH M_TE.fragments	0.021987	TE.fragments	Gen2	MM
CHH M_pseudogenes	0.0104178	pseudogenes	Gen2	MM
CHH M_tRNAs	0.00428259	tRNAs	Gen2	MM
CHH M_rRNAs	0.00375671	rRNAs	Gen2	MM
CHH M_snRNAs	0.00575916	snRNAs	Gen2	MM
CHH M_miRNAs	0.00594202	miRNAs	Gen2	MM
CHH M_ncRNAs	0.00487073	ncRNAs	Gen2	MM
CHH M_Other.GRs	0.00553371	Other.GRs	Gen2	MM
CHH W_promoters	0.00104681	promoters	Gen2	WT
CHH W_UTRs	0.000223756	3UTRs	Gen2	WT
CHH W_UTRs	0.000223756	5UTRs	Gen2	WT
CHH W_exons	0.000279018	exons	Gen2	WT
CHH W_introns	0.000367745	introns	Gen2	WT
CHH W_TEs	0.00419789	TEs	Gen2	WT
CHH W_TE.genes	0.00674758	TE.genes	Gen2	WT
CHH W_TE.fragments	0.00571099	TE.fragments	Gen2	WT
CHH W_pseudogenes	0.00224124	pseudogenes	Gen2	WT
CHH W_tRNAs	0.000247633	tRNAs	Gen2	WT
CHH W_rRNAs	0.000894454	rRNAs	Gen2	WT
CHH W_snRNAs	0.00017452	snRNAs	Gen2	WT
CHH W_miRNAs	0.000700117	miRNAs	Gen2	WT
CHH W_ncRNAs	0.000542786	ncRNAs	Gen2	WT
CHH W_Other.GRs	0.000666943	Other.GRs	Gen2	WT
CHH M_promoters	0.00709235	promoters	Gen3	MM
CHH M_UTRs	0.00397944	3UTRs	Gen3	MM
CHH M_UTRs	0.00397944	5UTRs	Gen3	MM
CHH M_exons	0.00374633	exons	Gen3	MM
CHH M_introns	0.00447457	introns	Gen3	MM
CHH M_TEs	0.0181721	TEs	Gen3	MM
CHH M_TE.genes	0.0250219	TE.genes	Gen3	MM
CHH M_TE.fragments	0.0231262	TE.fragments	Gen3	MM
CHH M_pseudogenes	0.0109778	pseudogenes	Gen3	MM
CHH M_tRNAs	0.00397669	tRNAs	Gen3	MM
CHH M_rRNAs	0.0039356	rRNAs	Gen3	MM
CHH M_snRNAs	0.00488656	snRNAs	Gen3	MM
CHH M_miRNAs	0.00612153	miRNAs	Gen3	MM
CHH M_ncRNAs	0.00486356	ncRNAs	Gen3	MM
CHH M_Other.GRs	0.00639759	Other.GRs	Gen3	MM
CHH W_promoters	0.00115481	promoters	Gen3	WT
CHH W_UTRs	0.000288052	3UTRs	Gen3	WT
CHH W_UTRs	0.000288052	5UTRs	Gen3	WT
CHH W_exons	0.000312804	exons	Gen3	WT
CHH W_introns	0.000416775	introns	Gen3	WT
CHH W_TEs	0.00454683	TEs	Gen3	WT
CHH W_TE.genes	0.00712715	TE.genes	Gen3	WT
CHH W_TE.fragments	0.00615196	TE.fragments	Gen3	WT
CHH W_pseudogenes	0.00238708	pseudogenes	Gen3	WT
CHH W_tRNAs	0.000203933	tRNAs	Gen3	WT
CHH W_rRNAs	0.000894454	rRNAs	Gen3	WT
CHH W_snRNAs	0	snRNAs	Gen3	WT
CHH W_miRNAs	0.000861682	miRNAs	Gen3	WT
CHH W_ncRNAs	0.000561915	ncRNAs	Gen3	WT
CHH W_Other.GRs	0.000747181	Other.GRs	Gen3	WT
CHH M_promoters	0.00815289	promoters	Gen4	MM
CHH M_UTRs	0.00498027	3UTRs	Gen4	MM
CHH M_UTRs	0.00498027	5UTRs	Gen4	MM
CHH M_exons	0.00445231	exons	Gen4	MM
CHH M_introns	0.00540406	introns	Gen4	MM
CHH M_TEs	0.0194665	TEs	Gen4	MM
CHH M_TE.genes	0.0263514	TE.genes	Gen4	MM
CHH M_TE.fragments	0.0245477	TE.fragments	Gen4	MM
CHH M_pseudogenes	0.0116375	pseudogenes	Gen4	MM
CHH M_tRNAs	0.00518573	tRNAs	Gen4	MM
CHH M_rRNAs	0.00411449	rRNAs	Gen4	MM
CHH M_snRNAs	0.00357766	snRNAs	Gen4	MM
CHH M_miRNAs	0.00673189	miRNAs	Gen4	MM
CHH M_ncRNAs	0.00541352	ncRNAs	Gen4	MM
CHH M_Other.GRs	0.00749622	Other.GRs	Gen4	MM
CHH W_promoters	0.00156233	promoters	Gen4	WT
CHH W_UTRs	0.000409183	3UTRs	Gen4	WT
CHH W_UTRs	0.000409183	5UTRs	Gen4	WT
CHH W_exons	0.00040169	exons	Gen4	WT
CHH W_introns	0.0005739	introns	Gen4	WT
CHH W_TEs	0.00563872	TEs	Gen4	WT
CHH W_TE.genes	0.00774989	TE.genes	Gen4	WT
CHH W_TE.fragments	0.00747018	TE.fragments	Gen4	WT
CHH W_pseudogenes	0.00278057	pseudogenes	Gen4	WT
CHH W_tRNAs	0.000495266	tRNAs	Gen4	WT
CHH W_rRNAs	0.000715564	rRNAs	Gen4	WT
CHH W_snRNAs	0.00026178	snRNAs	Gen4	WT
CHH W_miRNAs	0.000969392	miRNAs	Gen4	WT
CHH W_ncRNAs	0.00085722	ncRNAs	Gen4	WT
CHH W_Other.GRs	0.00103382	Other.GRs	Gen4	WT
CHH M_promoters	0.00732936	promoters	Gen5	MM
CHH M_UTRs	0.00435833	3UTRs	Gen5	MM
CHH M_UTRs	0.00435833	5UTRs	Gen5	MM
CHH M_exons	0.00445673	exons	Gen5	MM
CHH M_introns	0.00473922	introns	Gen5	MM
CHH M_TEs	0.0182293	TEs	Gen5	MM
CHH M_TE.genes	0.0251009	TE.genes	Gen5	MM
CHH M_TE.fragments	0.0230595	TE.fragments	Gen5	MM
CHH M_pseudogenes	0.0113431	pseudogenes	Gen5	MM
CHH M_tRNAs	0.00444283	tRNAs	Gen5	MM
CHH M_rRNAs	0.00268336	rRNAs	Gen5	MM
CHH M_snRNAs	0.0056719	snRNAs	Gen5	MM
CHH M_miRNAs	0.00597792	miRNAs	Gen5	MM
CHH M_ncRNAs	0.0054996	ncRNAs	Gen5	MM
CHH M_Other.GRs	0.0062515	Other.GRs	Gen5	MM
CHH W_promoters	0.00125866	promoters	Gen5	WT
CHH W_UTRs	0.000307361	3UTRs	Gen5	WT
CHH W_UTRs	0.000307361	5UTRs	Gen5	WT
CHH W_exons	0.000337167	exons	Gen5	WT
CHH W_introns	0.000446529	introns	Gen5	WT
CHH W_TEs	0.00478885	TEs	Gen5	WT
CHH W_TE.genes	0.00723412	TE.genes	Gen5	WT
CHH W_TE.fragments	0.00641114	TE.fragments	Gen5	WT
CHH W_pseudogenes	0.00242904	pseudogenes	Gen5	WT
CHH W_tRNAs	0.000335033	tRNAs	Gen5	WT
CHH W_rRNAs	0.000178891	rRNAs	Gen5	WT
CHH W_snRNAs	0.00034904	snRNAs	Gen5	WT
CHH W_miRNAs	0.00084373	miRNAs	Gen5	WT
CHH W_ncRNAs	0.000674298	ncRNAs	Gen5	WT
CHH W_Other.GRs	0.000831914	Other.GRs	Gen5	WT
CHH M_promoters	0.00629823	promoters	Gen6	MM
CHH M_UTRs	0.00354294	3UTRs	Gen6	MM
CHH M_UTRs	0.00354294	5UTRs	Gen6	MM
CHH M_exons	0.00334841	exons	Gen6	MM
CHH M_introns	0.00396023	introns	Gen6	MM
CHH M_TEs	0.0164351	TEs	Gen6	MM
CHH M_TE.genes	0.0227765	TE.genes	Gen6	MM
CHH M_TE.fragments	0.0208848	TE.fragments	Gen6	MM
CHH M_pseudogenes	0.00983122	pseudogenes	Gen6	MM
CHH M_tRNAs	0.00325929	tRNAs	Gen6	MM
CHH M_rRNAs	0.0049195	rRNAs	Gen6	MM
CHH M_snRNAs	0.00403578	snRNAs	Gen6	MM
CHH M_miRNAs	0.005206	miRNAs	Gen6	MM
CHH M_ncRNAs	0.00407986	ncRNAs	Gen6	MM
CHH M_Other.GRs	0.00565798	Other.GRs	Gen6	MM
CHH W_promoters	0.000885849	promoters	Gen6	WT
CHH W_UTRs	0.000187509	3UTRs	Gen6	WT
CHH W_UTRs	0.000187509	5UTRs	Gen6	WT
CHH W_exons	0.000219665	exons	Gen6	WT
CHH W_introns	0.000304922	introns	Gen6	WT
CHH W_TEs	0.00363232	TEs	Gen6	WT
CHH W_TE.genes	0.00581774	TE.genes	Gen6	WT
CHH W_TE.fragments	0.00492122	TE.fragments	Gen6	WT
CHH W_pseudogenes	0.00190209	pseudogenes	Gen6	WT
CHH W_tRNAs	0.000160233	tRNAs	Gen6	WT
CHH W_rRNAs	0.000894454	rRNAs	Gen6	WT
CHH W_snRNAs	0.00026178	snRNAs	Gen6	WT
CHH W_miRNAs	0.000789875	miRNAs	Gen6	WT
CHH W_ncRNAs	0.000484204	ncRNAs	Gen6	WT
CHH W_Other.GRs	0.000559936	Other.GRs	Gen6	WT

## Sheet: Fig 4c
	key	counts	feature	gen	context
1	CG M hyper_Genes	32361.8	Genes	NM_M	CG
2	CG M hyper_TEs	7003.8	TEs	NM_M	CG
3	CG M hyper_Other.GRs	4267	Other.GRs	NM_M	CG
4	CG M hypo_Genes	68293	Genes	NM_M	CG
5	CG M hypo_TEs	59899	TEs	NM_M	CG
6	CG M hypo_Other.GRs	12061.2	Other.GRs	NM_M	CG
7	CG NM hyper_Genes	9482.5	Genes	NM_M	CG
8	CG NM hyper_TEs	1807.5	TEs	NM_M	CG
9	CG NM hyper_Other.GRs	706.5	Other.GRs	NM_M	CG
10	CG NM hypo_Genes	24326	Genes	NM_M	CG
11	CG NM hypo_TEs	17601.8	TEs	NM_M	CG
12	CG NM hypo_Other.GRs	3544	Other.GRs	NM_M	CG
13	CHG M hyper_Genes	36529.4	Genes	NM_M	CHG
14	CHG M hyper_TEs	36379.6	TEs	NM_M	CHG
15	CHG M hyper_Other.GRs	7473	Other.GRs	NM_M	CHG
16	CHG M hypo_Genes	12779.4	Genes	NM_M	CHG
17	CHG M hypo_TEs	46291.2	TEs	NM_M	CHG
18	CHG M hypo_Other.GRs	5316.2	Other.GRs	NM_M	CHG
19	CHG NM hyper_Genes	2109.75	Genes	NM_M	CHG
20	CHG NM hyper_TEs	5648.5	TEs	NM_M	CHG
21	CHG NM hyper_Other.GRs	778.5	Other.GRs	NM_M	CHG
22	CHG NM hypo_Genes	5271.75	Genes	NM_M	CHG
23	CHG NM hypo_TEs	19886.2	TEs	NM_M	CHG
24	CHG NM hypo_Other.GRs	2118	Other.GRs	NM_M	CHG
25	CHH M hyper_Genes	206560	Genes	NM_M	CHH
26	CHH M hyper_TEs	143892	TEs	NM_M	CHH
27	CHH M hyper_Other.GRs	47079.4	Other.GRs	NM_M	CHH
28	CHH M hypo_Genes	26335.2	Genes	NM_M	CHH
29	CHH M hypo_TEs	75946.6	TEs	NM_M	CHH
30	CHH M hypo_Other.GRs	10441	Other.GRs	NM_M	CHH
31	CHH NM hyper_Genes	14421.8	Genes	NM_M	CHH
32	CHH NM hyper_TEs	25549.2	TEs	NM_M	CHH
33	CHH NM hyper_Other.GRs	4908.75	Other.GRs	NM_M	CHH
34	CHH NM hypo_Genes	11404.8	Genes	NM_M	CHH
35	CHH NM hypo_TEs	32873.5	TEs	NM_M	CHH
36	CHH NM hypo_Other.GRs	4426.5	Other.GRs	NM_M	CHH

## Sheet: Fig 4d
labels	counts	feature	key
CG NM_M_M_1_105	0.0193611	promoters	CG NM_M_M_promoters
CG NM_M_M_1_105	0.0139224	3UTRs	CG NM_M_M_UTRs
CG NM_M_M_1_105	0.018943	exons	CG NM_M_M_exons
CG NM_M_M_1_105	0.0214044	introns	CG NM_M_M_introns
CG NM_M_M_1_105	0.00540725	5UTRs	CG NM_M_M_UTRs
CG NM_M_M_1_105	0.0503919	TEs	CG NM_M_M_TEs
CG NM_M_M_1_105	0.0644327	TE.genes	CG NM_M_M_TE.genes
CG NM_M_M_1_105	0.061798	TE.fragments	CG NM_M_M_TE.fragments
CG NM_M_M_1_105	0.035004	pseudogenes	CG NM_M_M_pseudogenes
CG NM_M_M_1_105	0.0102903	tRNAs	CG NM_M_M_tRNAs
CG NM_M_M_1_105	0.0102459	rRNAs	CG NM_M_M_rRNAs
CG NM_M_M_1_105	0.00772201	snRNAs	CG NM_M_M_snRNAs
CG NM_M_M_1_105	0.0178571	miRNAs	CG NM_M_M_miRNAs
CG NM_M_M_1_105	0.0166691	ncRNAs	CG NM_M_M_ncRNAs
CG NM_M_M_1_105	0.0147516	Other.GRs	CG NM_M_M_Other.GRs
CG NM_M_M_1_168	0.0198148	promoters	CG NM_M_M_promoters
CG NM_M_M_1_168	0.0154336	3UTRs	CG NM_M_M_UTRs
CG NM_M_M_1_168	0.0192574	exons	CG NM_M_M_exons
CG NM_M_M_1_168	0.022278	introns	CG NM_M_M_introns
CG NM_M_M_1_168	0.00779643	5UTRs	CG NM_M_M_UTRs
CG NM_M_M_1_168	0.044403	TEs	CG NM_M_M_TEs
CG NM_M_M_1_168	0.053929	TE.genes	CG NM_M_M_TE.genes
CG NM_M_M_1_168	0.0532777	TE.fragments	CG NM_M_M_TE.fragments
CG NM_M_M_1_168	0.0335045	pseudogenes	CG NM_M_M_pseudogenes
CG NM_M_M_1_168	0.0141299	tRNAs	CG NM_M_M_tRNAs
CG NM_M_M_1_168	0.0122951	rRNAs	CG NM_M_M_rRNAs
CG NM_M_M_1_168	0.00772201	snRNAs	CG NM_M_M_snRNAs
CG NM_M_M_1_168	0.0205628	miRNAs	CG NM_M_M_miRNAs
CG NM_M_M_1_168	0.0182953	ncRNAs	CG NM_M_M_ncRNAs
CG NM_M_M_1_168	0.0164501	Other.GRs	CG NM_M_M_Other.GRs
CG NM_M_M_1_179	0.019122	promoters	CG NM_M_M_promoters
CG NM_M_M_1_179	0.0146373	3UTRs	CG NM_M_M_UTRs
CG NM_M_M_1_179	0.0189067	exons	CG NM_M_M_exons
CG NM_M_M_1_179	0.0214044	introns	CG NM_M_M_introns
CG NM_M_M_1_179	0.00616519	5UTRs	CG NM_M_M_UTRs
CG NM_M_M_1_179	0.0454819	TEs	CG NM_M_M_TEs
CG NM_M_M_1_179	0.0552463	TE.genes	CG NM_M_M_TE.genes
CG NM_M_M_1_179	0.0545291	TE.fragments	CG NM_M_M_TE.fragments
CG NM_M_M_1_179	0.0346937	pseudogenes	CG NM_M_M_pseudogenes
CG NM_M_M_1_179	0.0141299	tRNAs	CG NM_M_M_tRNAs
CG NM_M_M_1_179	0.00614754	rRNAs	CG NM_M_M_rRNAs
CG NM_M_M_1_179	0	snRNAs	CG NM_M_M_snRNAs
CG NM_M_M_1_179	0.0211039	miRNAs	CG NM_M_M_miRNAs
CG NM_M_M_1_179	0.0167562	ncRNAs	CG NM_M_M_ncRNAs
CG NM_M_M_1_179	0.0149397	Other.GRs	CG NM_M_M_Other.GRs
CG NM_M_M_1_27	0.0194289	promoters	CG NM_M_M_promoters
CG NM_M_M_1_27	0.0148033	3UTRs	CG NM_M_M_UTRs
CG NM_M_M_1_27	0.0190228	exons	CG NM_M_M_exons
CG NM_M_M_1_27	0.0219653	introns	CG NM_M_M_introns
CG NM_M_M_1_27	0.00626131	5UTRs	CG NM_M_M_UTRs
CG NM_M_M_1_27	0.0506053	TEs	CG NM_M_M_TEs
CG NM_M_M_1_27	0.0646751	TE.genes	CG NM_M_M_TE.genes
CG NM_M_M_1_27	0.0623565	TE.fragments	CG NM_M_M_TE.fragments
CG NM_M_M_1_27	0.0359346	pseudogenes	CG NM_M_M_pseudogenes
CG NM_M_M_1_27	0.013362	tRNAs	CG NM_M_M_tRNAs
CG NM_M_M_1_27	0.0204918	rRNAs	CG NM_M_M_rRNAs
CG NM_M_M_1_27	0.003861	snRNAs	CG NM_M_M_snRNAs
CG NM_M_M_1_27	0.00974026	miRNAs	CG NM_M_M_miRNAs
CG NM_M_M_1_27	0.0170176	ncRNAs	CG NM_M_M_ncRNAs
CG NM_M_M_1_27	0.0158438	Other.GRs	CG NM_M_M_Other.GRs
CG NM_M_M_1_3	0.0199043	promoters	CG NM_M_M_promoters
CG NM_M_M_1_3	0.0156538	3UTRs	CG NM_M_M_UTRs
CG NM_M_M_1_3	0.0200296	exons	CG NM_M_M_exons
CG NM_M_M_1_3	0.022841	introns	CG NM_M_M_introns
CG NM_M_M_1_3	0.00671718	5UTRs	CG NM_M_M_UTRs
CG NM_M_M_1_3	0.0473676	TEs	CG NM_M_M_TEs
CG NM_M_M_1_3	0.059135	TE.genes	CG NM_M_M_TE.genes
CG NM_M_M_1_3	0.0572308	TE.fragments	CG NM_M_M_TE.fragments
CG NM_M_M_1_3	0.0363138	pseudogenes	CG NM_M_M_pseudogenes
CG NM_M_M_1_3	0.0135156	tRNAs	CG NM_M_M_tRNAs
CG NM_M_M_1_3	0	rRNAs	CG NM_M_M_rRNAs
CG NM_M_M_1_3	0.00579151	snRNAs	CG NM_M_M_snRNAs
CG NM_M_M_1_3	0.0124459	miRNAs	CG NM_M_M_miRNAs
CG NM_M_M_1_3	0.0178307	ncRNAs	CG NM_M_M_ncRNAs
CG NM_M_M_1_3	0.0162135	Other.GRs	CG NM_M_M_Other.GRs
CG NM_M_NM_1_12	0.00539433	promoters	CG NM_M_NM_promoters
CG NM_M_NM_1_12	0.0045064	3UTRs	CG NM_M_NM_UTRs
CG NM_M_NM_1_12	0.00629564	exons	CG NM_M_NM_exons
CG NM_M_NM_1_12	0.00705349	introns	CG NM_M_NM_introns
CG NM_M_NM_1_12	0.00084308	5UTRs	CG NM_M_NM_UTRs
CG NM_M_NM_1_12	0.0131543	TEs	CG NM_M_NM_TEs
CG NM_M_NM_1_12	0.0162919	TE.genes	CG NM_M_NM_TE.genes
CG NM_M_NM_1_12	0.0157922	TE.fragments	CG NM_M_NM_TE.fragments
CG NM_M_NM_1_12	0.00959981	pseudogenes	CG NM_M_NM_pseudogenes
CG NM_M_NM_1_12	0.00230379	tRNAs	CG NM_M_NM_tRNAs
CG NM_M_NM_1_12	0	rRNAs	CG NM_M_NM_rRNAs
CG NM_M_NM_1_12	0	snRNAs	CG NM_M_NM_snRNAs
CG NM_M_NM_1_12	0.00378788	miRNAs	CG NM_M_NM_miRNAs
CG NM_M_NM_1_12	0.00557572	ncRNAs	CG NM_M_NM_ncRNAs
CG NM_M_NM_1_12	0.00363563	Other.GRs	CG NM_M_NM_Other.GRs
CG NM_M_NM_1_45	0.00751993	promoters	CG NM_M_NM_promoters
CG NM_M_NM_1_45	0.00708148	3UTRs	CG NM_M_NM_UTRs
CG NM_M_NM_1_45	0.00934983	exons	CG NM_M_NM_exons
CG NM_M_NM_1_45	0.00981817	introns	CG NM_M_NM_introns
CG NM_M_NM_1_45	0.00129345	5UTRs	CG NM_M_NM_UTRs
CG NM_M_NM_1_45	0.0158902	TEs	CG NM_M_NM_TEs
CG NM_M_NM_1_45	0.019669	TE.genes	CG NM_M_NM_TE.genes
CG NM_M_NM_1_45	0.0185546	TE.fragments	CG NM_M_NM_TE.fragments
CG NM_M_NM_1_45	0.0117025	pseudogenes	CG NM_M_NM_pseudogenes
CG NM_M_NM_1_45	0.00476117	tRNAs	CG NM_M_NM_tRNAs
CG NM_M_NM_1_45	0.00409836	rRNAs	CG NM_M_NM_rRNAs
CG NM_M_NM_1_45	0	snRNAs	CG NM_M_NM_snRNAs
CG NM_M_NM_1_45	0.00487013	miRNAs	CG NM_M_NM_miRNAs
CG NM_M_NM_1_45	0.00810222	ncRNAs	CG NM_M_NM_ncRNAs
CG NM_M_NM_1_45	0.00429684	Other.GRs	CG NM_M_NM_Other.GRs
CG NM_M_NM_1_70	0.00460147	promoters	CG NM_M_NM_promoters
CG NM_M_NM_1_70	0.00391684	3UTRs	CG NM_M_NM_UTRs
CG NM_M_NM_1_70	0.00533787	exons	CG NM_M_NM_exons
CG NM_M_NM_1_70	0.00595887	introns	CG NM_M_NM_introns
CG NM_M_NM_1_70	0.000744217	5UTRs	CG NM_M_NM_UTRs
CG NM_M_NM_1_70	0.0122756	TEs	CG NM_M_NM_TEs
CG NM_M_NM_1_70	0.015261	TE.genes	CG NM_M_NM_TE.genes
CG NM_M_NM_1_70	0.014952	TE.fragments	CG NM_M_NM_TE.fragments
CG NM_M_NM_1_70	0.00906553	pseudogenes	CG NM_M_NM_pseudogenes
CG NM_M_NM_1_70	0.00307172	tRNAs	CG NM_M_NM_tRNAs
CG NM_M_NM_1_70	0	rRNAs	CG NM_M_NM_rRNAs
CG NM_M_NM_1_70	0	snRNAs	CG NM_M_NM_snRNAs
CG NM_M_NM_1_70	0.00162338	miRNAs	CG NM_M_NM_miRNAs
CG NM_M_NM_1_70	0.00453027	ncRNAs	CG NM_M_NM_ncRNAs
CG NM_M_NM_1_70	0.00305891	Other.GRs	CG NM_M_NM_Other.GRs
CG NM_M_NM_1_86	0.00573516	promoters	CG NM_M_NM_promoters
CG NM_M_NM_1_86	0.00456061	3UTRs	CG NM_M_NM_UTRs
CG NM_M_NM_1_86	0.00648055	exons	CG NM_M_NM_exons
CG NM_M_NM_1_86	0.00702638	introns	CG NM_M_NM_introns
CG NM_M_NM_1_86	0.000972151	5UTRs	CG NM_M_NM_UTRs
CG NM_M_NM_1_86	0.0148003	TEs	CG NM_M_NM_TEs
CG NM_M_NM_1_86	0.0193407	TE.genes	CG NM_M_NM_TE.genes
CG NM_M_NM_1_86	0.0180031	TE.fragments	CG NM_M_NM_TE.fragments
CG NM_M_NM_1_86	0.0114956	pseudogenes	CG NM_M_NM_pseudogenes
CG NM_M_NM_1_86	0.00168945	tRNAs	CG NM_M_NM_tRNAs
CG NM_M_NM_1_86	0	rRNAs	CG NM_M_NM_rRNAs
CG NM_M_NM_1_86	0	snRNAs	CG NM_M_NM_snRNAs
CG NM_M_NM_1_86	0.00324675	miRNAs	CG NM_M_NM_miRNAs
CG NM_M_NM_1_86	0.00516916	ncRNAs	CG NM_M_NM_ncRNAs
CG NM_M_NM_1_86	0.00372858	Other.GRs	CG NM_M_NM_Other.GRs
CHG NM_M_M_1_105	0.0119796	promoters	CHG NM_M_M_promoters
CHG NM_M_M_1_105	0.0049502	3UTRs	CHG NM_M_M_UTRs
CHG NM_M_M_1_105	0.00523031	exons	CHG NM_M_M_exons
CHG NM_M_M_1_105	0.00609322	introns	CHG NM_M_M_introns
CHG NM_M_M_1_105	0.00449679	5UTRs	CHG NM_M_M_UTRs
CHG NM_M_M_1_105	0.0520205	TEs	CHG NM_M_M_TEs
CHG NM_M_M_1_105	0.0769467	TE.genes	CHG NM_M_M_TE.genes
CHG NM_M_M_1_105	0.0693171	TE.fragments	CHG NM_M_M_TE.fragments
CHG NM_M_M_1_105	0.0334617	pseudogenes	CHG NM_M_M_pseudogenes
CHG NM_M_M_1_105	0.00658472	tRNAs	CHG NM_M_M_tRNAs
CHG NM_M_M_1_105	0.0114286	rRNAs	CHG NM_M_M_rRNAs
CHG NM_M_M_1_105	0	snRNAs	CHG NM_M_M_snRNAs
CHG NM_M_M_1_105	0.00826873	miRNAs	CHG NM_M_M_miRNAs
CHG NM_M_M_1_105	0.00726528	ncRNAs	CHG NM_M_M_ncRNAs
CHG NM_M_M_1_105	0.0131644	Other.GRs	CHG NM_M_M_Other.GRs
CHG NM_M_M_1_168	0.0145934	promoters	CHG NM_M_M_promoters
CHG NM_M_M_1_168	0.00805589	3UTRs	CHG NM_M_M_UTRs
CHG NM_M_M_1_168	0.00748379	exons	CHG NM_M_M_exons
CHG NM_M_M_1_168	0.00893726	introns	CHG NM_M_M_introns
CHG NM_M_M_1_168	0.0074083	5UTRs	CHG NM_M_M_UTRs
CHG NM_M_M_1_168	0.0532539	TEs	CHG NM_M_M_TEs
CHG NM_M_M_1_168	0.0780486	TE.genes	CHG NM_M_M_TE.genes
CHG NM_M_M_1_168	0.0701003	TE.fragments	CHG NM_M_M_TE.fragments
CHG NM_M_M_1_168	0.0361408	pseudogenes	CHG NM_M_M_pseudogenes
CHG NM_M_M_1_168	0.0072432	tRNAs	CHG NM_M_M_tRNAs
CHG NM_M_M_1_168	0.0142857	rRNAs	CHG NM_M_M_rRNAs
CHG NM_M_M_1_168	0.010142	snRNAs	CHG NM_M_M_snRNAs
CHG NM_M_M_1_168	0.0160207	miRNAs	CHG NM_M_M_miRNAs
CHG NM_M_M_1_168	0.00870236	ncRNAs	CHG NM_M_M_ncRNAs
CHG NM_M_M_1_168	0.0167901	Other.GRs	CHG NM_M_M_Other.GRs
CHG NM_M_M_1_179	0.0128685	promoters	CHG NM_M_M_promoters
CHG NM_M_M_1_179	0.00619518	3UTRs	CHG NM_M_M_UTRs
CHG NM_M_M_1_179	0.00595213	exons	CHG NM_M_M_exons
CHG NM_M_M_1_179	0.00668367	introns	CHG NM_M_M_introns
CHG NM_M_M_1_179	0.00532337	5UTRs	CHG NM_M_M_UTRs
CHG NM_M_M_1_179	0.0516655	TEs	CHG NM_M_M_TEs
CHG NM_M_M_1_179	0.0755237	TE.genes	CHG NM_M_M_TE.genes
CHG NM_M_M_1_179	0.0682703	TE.fragments	CHG NM_M_M_TE.fragments
CHG NM_M_M_1_179	0.0326037	pseudogenes	CHG NM_M_M_pseudogenes
CHG NM_M_M_1_179	0.00548727	tRNAs	CHG NM_M_M_tRNAs
CHG NM_M_M_1_179	0.02	rRNAs	CHG NM_M_M_rRNAs
CHG NM_M_M_1_179	0.0020284	snRNAs	CHG NM_M_M_snRNAs
CHG NM_M_M_1_179	0.0108527	miRNAs	CHG NM_M_M_miRNAs
CHG NM_M_M_1_179	0.0087822	ncRNAs	CHG NM_M_M_ncRNAs
CHG NM_M_M_1_179	0.014118	Other.GRs	CHG NM_M_M_Other.GRs
CHG NM_M_M_1_27	0.0127786	promoters	CHG NM_M_M_promoters
CHG NM_M_M_1_27	0.00597913	3UTRs	CHG NM_M_M_UTRs
CHG NM_M_M_1_27	0.0058984	exons	CHG NM_M_M_exons
CHG NM_M_M_1_27	0.00704162	introns	CHG NM_M_M_introns
CHG NM_M_M_1_27	0.00523701	5UTRs	CHG NM_M_M_UTRs
CHG NM_M_M_1_27	0.0520609	TEs	CHG NM_M_M_TEs
CHG NM_M_M_1_27	0.076824	TE.genes	CHG NM_M_M_TE.genes
CHG NM_M_M_1_27	0.068892	TE.fragments	CHG NM_M_M_TE.fragments
CHG NM_M_M_1_27	0.0322185	pseudogenes	CHG NM_M_M_pseudogenes
CHG NM_M_M_1_27	0.00636523	tRNAs	CHG NM_M_M_tRNAs
CHG NM_M_M_1_27	0.0171429	rRNAs	CHG NM_M_M_rRNAs
CHG NM_M_M_1_27	0.00608519	snRNAs	CHG NM_M_M_snRNAs
CHG NM_M_M_1_27	0.0139535	miRNAs	CHG NM_M_M_miRNAs
CHG NM_M_M_1_27	0.00843624	ncRNAs	CHG NM_M_M_ncRNAs
CHG NM_M_M_1_27	0.0144433	Other.GRs	CHG NM_M_M_Other.GRs
CHG NM_M_M_1_3	0.0136929	promoters	CHG NM_M_M_promoters
CHG NM_M_M_1_3	0.00680821	3UTRs	CHG NM_M_M_UTRs
CHG NM_M_M_1_3	0.00663479	exons	CHG NM_M_M_exons
CHG NM_M_M_1_3	0.00782888	introns	CHG NM_M_M_introns
CHG NM_M_M_1_3	0.00611601	5UTRs	CHG NM_M_M_UTRs
CHG NM_M_M_1_3	0.0530489	TEs	CHG NM_M_M_TEs
CHG NM_M_M_1_3	0.0788666	TE.genes	CHG NM_M_M_TE.genes
CHG NM_M_M_1_3	0.0701762	TE.fragments	CHG NM_M_M_TE.fragments
CHG NM_M_M_1_3	0.0342672	pseudogenes	CHG NM_M_M_pseudogenes
CHG NM_M_M_1_3	0.0072432	tRNAs	CHG NM_M_M_tRNAs
CHG NM_M_M_1_3	0.00571429	rRNAs	CHG NM_M_M_rRNAs
CHG NM_M_M_1_3	0.00608519	snRNAs	CHG NM_M_M_snRNAs
CHG NM_M_M_1_3	0.0124031	miRNAs	CHG NM_M_M_miRNAs
CHG NM_M_M_1_3	0.00939429	ncRNAs	CHG NM_M_M_ncRNAs
CHG NM_M_M_1_3	0.0152752	Other.GRs	CHG NM_M_M_Other.GRs
CHG NM_M_NM_1_12	0.00266464	promoters	CHG NM_M_NM_promoters
CHG NM_M_NM_1_12	0.000505012	3UTRs	CHG NM_M_NM_UTRs
CHG NM_M_NM_1_12	0.000623472	exons	CHG NM_M_NM_exons
CHG NM_M_NM_1_12	0.000766545	introns	CHG NM_M_NM_introns
CHG NM_M_NM_1_12	0.000317675	5UTRs	CHG NM_M_NM_UTRs
CHG NM_M_NM_1_12	0.0152387	TEs	CHG NM_M_NM_TEs
CHG NM_M_NM_1_12	0.0238925	TE.genes	CHG NM_M_NM_TE.genes
CHG NM_M_NM_1_12	0.0209974	TE.fragments	CHG NM_M_NM_TE.fragments
CHG NM_M_NM_1_12	0.00856242	pseudogenes	CHG NM_M_NM_pseudogenes
CHG NM_M_NM_1_12	0.000877963	tRNAs	CHG NM_M_NM_tRNAs
CHG NM_M_NM_1_12	0.00857143	rRNAs	CHG NM_M_NM_rRNAs
CHG NM_M_NM_1_12	0	snRNAs	CHG NM_M_NM_snRNAs
CHG NM_M_NM_1_12	0.00413437	miRNAs	CHG NM_M_NM_miRNAs
CHG NM_M_NM_1_12	0.00143709	ncRNAs	CHG NM_M_NM_ncRNAs
CHG NM_M_NM_1_12	0.00280125	Other.GRs	CHG NM_M_NM_Other.GRs
CHG NM_M_NM_1_45	0.00286439	promoters	CHG NM_M_NM_promoters
CHG NM_M_NM_1_45	0.000432096	3UTRs	CHG NM_M_NM_UTRs
CHG NM_M_NM_1_45	0.00067386	exons	CHG NM_M_NM_exons
CHG NM_M_NM_1_45	0.000793017	introns	CHG NM_M_NM_introns
CHG NM_M_NM_1_45	0.000274496	5UTRs	CHG NM_M_NM_UTRs
CHG NM_M_NM_1_45	0.0169136	TEs	CHG NM_M_NM_TEs
CHG NM_M_NM_1_45	0.0268982	TE.genes	CHG NM_M_NM_TE.genes
CHG NM_M_NM_1_45	0.0233246	TE.fragments	CHG NM_M_NM_TE.fragments
CHG NM_M_NM_1_45	0.0100683	pseudogenes	CHG NM_M_NM_pseudogenes
CHG NM_M_NM_1_45	0.000438982	tRNAs	CHG NM_M_NM_tRNAs
CHG NM_M_NM_1_45	0.00571429	rRNAs	CHG NM_M_NM_rRNAs
CHG NM_M_NM_1_45	0	snRNAs	CHG NM_M_NM_snRNAs
CHG NM_M_NM_1_45	0.00206718	miRNAs	CHG NM_M_NM_miRNAs
CHG NM_M_NM_1_45	0.00133064	ncRNAs	CHG NM_M_NM_ncRNAs
CHG NM_M_NM_1_45	0.00284346	Other.GRs	CHG NM_M_NM_Other.GRs
CHG NM_M_NM_1_70	0.00250131	promoters	CHG NM_M_NM_promoters
CHG NM_M_NM_1_70	0.000342976	3UTRs	CHG NM_M_NM_UTRs
CHG NM_M_NM_1_70	0.000560032	exons	CHG NM_M_NM_exons
CHG NM_M_NM_1_70	0.000734317	introns	CHG NM_M_NM_introns
CHG NM_M_NM_1_70	0.000289917	5UTRs	CHG NM_M_NM_UTRs
CHG NM_M_NM_1_70	0.0146492	TEs	CHG NM_M_NM_TEs
CHG NM_M_NM_1_70	0.0232358	TE.genes	CHG NM_M_NM_TE.genes
CHG NM_M_NM_1_70	0.0201296	TE.fragments	CHG NM_M_NM_TE.fragments
CHG NM_M_NM_1_70	0.00887761	pseudogenes	CHG NM_M_NM_pseudogenes
CHG NM_M_NM_1_70	0.000219491	tRNAs	CHG NM_M_NM_tRNAs
CHG NM_M_NM_1_70	0.00285714	rRNAs	CHG NM_M_NM_rRNAs
CHG NM_M_NM_1_70	0	snRNAs	CHG NM_M_NM_snRNAs
CHG NM_M_NM_1_70	0.00206718	miRNAs	CHG NM_M_NM_miRNAs
CHG NM_M_NM_1_70	0.000958058	ncRNAs	CHG NM_M_NM_ncRNAs
CHG NM_M_NM_1_70	0.00250076	Other.GRs	CHG NM_M_NM_Other.GRs
CHG NM_M_NM_1_86	0.00273748	promoters	CHG NM_M_NM_promoters
CHG NM_M_NM_1_86	0.000491509	3UTRs	CHG NM_M_NM_UTRs
CHG NM_M_NM_1_86	0.000694804	exons	CHG NM_M_NM_exons
CHG NM_M_NM_1_86	0.000824093	introns	CHG NM_M_NM_introns
CHG NM_M_NM_1_86	0.000314591	5UTRs	CHG NM_M_NM_UTRs
CHG NM_M_NM_1_86	0.0157814	TEs	CHG NM_M_NM_TEs
CHG NM_M_NM_1_86	0.0251364	TE.genes	CHG NM_M_NM_TE.genes
CHG NM_M_NM_1_86	0.0216658	TE.fragments	CHG NM_M_NM_TE.fragments
CHG NM_M_NM_1_86	0.00964805	pseudogenes	CHG NM_M_NM_pseudogenes
CHG NM_M_NM_1_86	0.000658472	tRNAs	CHG NM_M_NM_tRNAs
CHG NM_M_NM_1_86	0.00285714	rRNAs	CHG NM_M_NM_rRNAs
CHG NM_M_NM_1_86	0	snRNAs	CHG NM_M_NM_snRNAs
CHG NM_M_NM_1_86	0.00310078	miRNAs	CHG NM_M_NM_miRNAs
CHG NM_M_NM_1_86	0.000984671	ncRNAs	CHG NM_M_NM_ncRNAs
CHG NM_M_NM_1_86	0.00284595	Other.GRs	CHG NM_M_NM_Other.GRs
CHH NM_M_M_1_105	0.0101665	promoters	CHH NM_M_M_promoters
CHH NM_M_M_1_105	0.00563988	3UTRs	CHH NM_M_M_UTRs
CHH NM_M_M_1_105	0.00543684	exons	CHH NM_M_M_exons
CHH NM_M_M_1_105	0.0060456	introns	CHH NM_M_M_introns
CHH NM_M_M_1_105	0.00530684	5UTRs	CHH NM_M_M_UTRs
CHH NM_M_M_1_105	0.0274926	TEs	CHH NM_M_M_TEs
CHH NM_M_M_1_105	0.038276	TE.genes	CHH NM_M_M_TE.genes
CHH NM_M_M_1_105	0.0352764	TE.fragments	CHH NM_M_M_TE.fragments
CHH NM_M_M_1_105	0.0162934	pseudogenes	CHH NM_M_M_pseudogenes
CHH NM_M_M_1_105	0.00429716	tRNAs	CHH NM_M_M_tRNAs
CHH NM_M_M_1_105	0.00447227	rRNAs	CHH NM_M_M_rRNAs
CHH NM_M_M_1_105	0.0034904	snRNAs	CHH NM_M_M_snRNAs
CHH NM_M_M_1_105	0.0105018	miRNAs	CHH NM_M_M_miRNAs
CHH NM_M_M_1_105	0.00676092	ncRNAs	CHH NM_M_M_ncRNAs
CHH NM_M_M_1_105	0.00856747	Other.GRs	CHH NM_M_M_Other.GRs
CHH NM_M_M_1_168	0.0125736	promoters	CHH NM_M_M_promoters
CHH NM_M_M_1_168	0.00898147	3UTRs	CHH NM_M_M_UTRs
CHH NM_M_M_1_168	0.00813807	exons	CHH NM_M_M_exons
CHH NM_M_M_1_168	0.00931919	introns	CHH NM_M_M_introns
CHH NM_M_M_1_168	0.00871788	5UTRs	CHH NM_M_M_UTRs
CHH NM_M_M_1_168	0.0262696	TEs	CHH NM_M_M_TEs
CHH NM_M_M_1_168	0.0349079	TE.genes	CHH NM_M_M_TE.genes
CHH NM_M_M_1_168	0.0325554	TE.fragments	CHH NM_M_M_TE.fragments
CHH NM_M_M_1_168	0.0177827	pseudogenes	CHH NM_M_M_pseudogenes
CHH NM_M_M_1_168	0.00633649	tRNAs	CHH NM_M_M_tRNAs
CHH NM_M_M_1_168	0.00805009	rRNAs	CHH NM_M_M_rRNAs
CHH NM_M_M_1_168	0.0078534	snRNAs	CHH NM_M_M_snRNAs
CHH NM_M_M_1_168	0.0166053	miRNAs	CHH NM_M_M_miRNAs
CHH NM_M_M_1_168	0.0092716	ncRNAs	CHH NM_M_M_ncRNAs
CHH NM_M_M_1_168	0.0121484	Other.GRs	CHH NM_M_M_Other.GRs
CHH NM_M_M_1_179	0.011564	promoters	CHH NM_M_M_promoters
CHH NM_M_M_1_179	0.00719865	3UTRs	CHH NM_M_M_UTRs
CHH NM_M_M_1_179	0.00672816	exons	CHH NM_M_M_exons
CHH NM_M_M_1_179	0.00751119	introns	CHH NM_M_M_introns
CHH NM_M_M_1_179	0.00710225	5UTRs	CHH NM_M_M_UTRs
CHH NM_M_M_1_179	0.0288318	TEs	CHH NM_M_M_TEs
CHH NM_M_M_1_179	0.0387549	TE.genes	CHH NM_M_M_TE.genes
CHH NM_M_M_1_179	0.0363803	TE.fragments	CHH NM_M_M_TE.fragments
CHH NM_M_M_1_179	0.0172977	pseudogenes	CHH NM_M_M_pseudogenes
CHH NM_M_M_1_179	0.00560816	tRNAs	CHH NM_M_M_tRNAs
CHH NM_M_M_1_179	0.00626118	rRNAs	CHH NM_M_M_rRNAs
CHH NM_M_M_1_179	0.004363	snRNAs	CHH NM_M_M_snRNAs
CHH NM_M_M_1_179	0.0150794	miRNAs	CHH NM_M_M_miRNAs
CHH NM_M_M_1_179	0.00845264	ncRNAs	CHH NM_M_M_ncRNAs
CHH NM_M_M_1_179	0.00992978	Other.GRs	CHH NM_M_M_Other.GRs
CHH NM_M_M_1_27	0.00998047	promoters	CHH NM_M_M_promoters
CHH NM_M_M_1_27	0.00666277	3UTRs	CHH NM_M_M_UTRs
CHH NM_M_M_1_27	0.00582183	exons	CHH NM_M_M_exons
CHH NM_M_M_1_27	0.00684294	introns	CHH NM_M_M_introns
CHH NM_M_M_1_27	0.00607147	5UTRs	CHH NM_M_M_UTRs
CHH NM_M_M_1_27	0.0241323	TEs	CHH NM_M_M_TEs
CHH NM_M_M_1_27	0.0329606	TE.genes	CHH NM_M_M_TE.genes
CHH NM_M_M_1_27	0.0304235	TE.fragments	CHH NM_M_M_TE.fragments
CHH NM_M_M_1_27	0.0153991	pseudogenes	CHH NM_M_M_pseudogenes
CHH NM_M_M_1_27	0.00444283	tRNAs	CHH NM_M_M_tRNAs
CHH NM_M_M_1_27	0.00447227	rRNAs	CHH NM_M_M_rRNAs
CHH NM_M_M_1_27	0.0026178	snRNAs	CHH NM_M_M_snRNAs
CHH NM_M_M_1_27	0.0105915	miRNAs	CHH NM_M_M_miRNAs
CHH NM_M_M_1_27	0.0073049	ncRNAs	CHH NM_M_M_ncRNAs
CHH NM_M_M_1_27	0.00939509	Other.GRs	CHH NM_M_M_Other.GRs
CHH NM_M_M_1_3	0.0111848	promoters	CHH NM_M_M_promoters
CHH NM_M_M_1_3	0.00742364	3UTRs	CHH NM_M_M_UTRs
CHH NM_M_M_1_3	0.00660778	exons	CHH NM_M_M_exons
CHH NM_M_M_1_3	0.00785935	introns	CHH NM_M_M_introns
CHH NM_M_M_1_3	0.00664464	5UTRs	CHH NM_M_M_UTRs
CHH NM_M_M_1_3	0.0261089	TEs	CHH NM_M_M_TEs
CHH NM_M_M_1_3	0.0353896	TE.genes	CHH NM_M_M_TE.genes
CHH NM_M_M_1_3	0.0327755	TE.fragments	CHH NM_M_M_TE.fragments
CHH NM_M_M_1_3	0.0164275	pseudogenes	CHH NM_M_M_pseudogenes
CHH NM_M_M_1_3	0.00597232	tRNAs	CHH NM_M_M_tRNAs
CHH NM_M_M_1_3	0.00268336	rRNAs	CHH NM_M_M_rRNAs
CHH NM_M_M_1_3	0.0091623	snRNAs	CHH NM_M_M_snRNAs
CHH NM_M_M_1_3	0.0111301	miRNAs	CHH NM_M_M_miRNAs
CHH NM_M_M_1_3	0.00796246	ncRNAs	CHH NM_M_M_ncRNAs
CHH NM_M_M_1_3	0.0106502	Other.GRs	CHH NM_M_M_Other.GRs
CHH NM_M_NM_1_12	0.00174193	promoters	CHH NM_M_NM_promoters
CHH NM_M_NM_1_12	0.000524496	3UTRs	CHH NM_M_NM_UTRs
CHH NM_M_NM_1_12	0.000490118	exons	CHH NM_M_NM_exons
CHH NM_M_NM_1_12	0.000647024	introns	CHH NM_M_NM_introns
CHH NM_M_NM_1_12	0.000381728	5UTRs	CHH NM_M_NM_UTRs
CHH NM_M_NM_1_12	0.00677424	TEs	CHH NM_M_NM_TEs
CHH NM_M_NM_1_12	0.0101559	TE.genes	CHH NM_M_NM_TE.genes
CHH NM_M_NM_1_12	0.00908908	TE.fragments	CHH NM_M_NM_TE.fragments
CHH NM_M_NM_1_12	0.00344303	pseudogenes	CHH NM_M_NM_pseudogenes
CHH NM_M_NM_1_12	0.000291333	tRNAs	CHH NM_M_NM_tRNAs
CHH NM_M_NM_1_12	0	rRNAs	CHH NM_M_NM_rRNAs
CHH NM_M_NM_1_12	0	snRNAs	CHH NM_M_NM_snRNAs
CHH NM_M_NM_1_12	0.0010771	miRNAs	CHH NM_M_NM_miRNAs
CHH NM_M_NM_1_12	0.000962429	ncRNAs	CHH NM_M_NM_ncRNAs
CHH NM_M_NM_1_12	0.00119112	Other.GRs	CHH NM_M_NM_Other.GRs
CHH NM_M_NM_1_45	0.00168856	promoters	CHH NM_M_NM_promoters
CHH NM_M_NM_1_45	0.000429565	3UTRs	CHH NM_M_NM_UTRs
CHH NM_M_NM_1_45	0.000447651	exons	CHH NM_M_NM_exons
CHH NM_M_NM_1_45	0.000576287	introns	CHH NM_M_NM_introns
CHH NM_M_NM_1_45	0.000364802	5UTRs	CHH NM_M_NM_UTRs
CHH NM_M_NM_1_45	0.00668662	TEs	CHH NM_M_NM_TEs
CHH NM_M_NM_1_45	0.0105637	TE.genes	CHH NM_M_NM_TE.genes
CHH NM_M_NM_1_45	0.00904194	TE.fragments	CHH NM_M_NM_TE.fragments
CHH NM_M_NM_1_45	0.00352902	pseudogenes	CHH NM_M_NM_pseudogenes
CHH NM_M_NM_1_45	0.00101966	tRNAs	CHH NM_M_NM_tRNAs
CHH NM_M_NM_1_45	0.000894454	rRNAs	CHH NM_M_NM_rRNAs
CHH NM_M_NM_1_45	0.0004363	snRNAs	CHH NM_M_NM_snRNAs
CHH NM_M_NM_1_45	0.00215421	miRNAs	CHH NM_M_NM_miRNAs
CHH NM_M_NM_1_45	0.000926562	ncRNAs	CHH NM_M_NM_ncRNAs
CHH NM_M_NM_1_45	0.00107906	Other.GRs	CHH NM_M_NM_Other.GRs
CHH NM_M_NM_1_70	0.00159977	promoters	CHH NM_M_NM_promoters
CHH NM_M_NM_1_70	0.000431938	3UTRs	CHH NM_M_NM_UTRs
CHH NM_M_NM_1_70	0.00042674	exons	CHH NM_M_NM_exons
CHH NM_M_NM_1_70	0.000585571	introns	CHH NM_M_NM_introns
CHH NM_M_NM_1_70	0.000364218	5UTRs	CHH NM_M_NM_UTRs
CHH NM_M_NM_1_70	0.00609086	TEs	CHH NM_M_NM_TEs
CHH NM_M_NM_1_70	0.00914866	TE.genes	CHH NM_M_NM_TE.genes
CHH NM_M_NM_1_70	0.0081617	TE.fragments	CHH NM_M_NM_TE.fragments
CHH NM_M_NM_1_70	0.003075	pseudogenes	CHH NM_M_NM_pseudogenes
CHH NM_M_NM_1_70	0.000436999	tRNAs	CHH NM_M_NM_tRNAs
CHH NM_M_NM_1_70	0.00178891	rRNAs	CHH NM_M_NM_rRNAs
CHH NM_M_NM_1_70	0	snRNAs	CHH NM_M_NM_snRNAs
CHH NM_M_NM_1_70	0.00116686	miRNAs	CHH NM_M_NM_miRNAs
CHH NM_M_NM_1_70	0.000669516	ncRNAs	CHH NM_M_NM_ncRNAs
CHH NM_M_NM_1_70	0.00112264	Other.GRs	CHH NM_M_NM_Other.GRs
CHH NM_M_NM_1_86	0.00175066	promoters	CHH NM_M_NM_promoters
CHH NM_M_NM_1_86	0.000518326	3UTRs	CHH NM_M_NM_UTRs
CHH NM_M_NM_1_86	0.000510312	exons	CHH NM_M_NM_exons
CHH NM_M_NM_1_86	0.000623814	introns	CHH NM_M_NM_introns
CHH NM_M_NM_1_86	0.0003613	5UTRs	CHH NM_M_NM_UTRs
CHH NM_M_NM_1_86	0.00689298	TEs	CHH NM_M_NM_TEs
CHH NM_M_NM_1_86	0.0107762	TE.genes	CHH NM_M_NM_TE.genes
CHH NM_M_NM_1_86	0.0093193	TE.fragments	CHH NM_M_NM_TE.fragments
CHH NM_M_NM_1_86	0.00389706	pseudogenes	CHH NM_M_NM_pseudogenes
CHH NM_M_NM_1_86	0.000582666	tRNAs	CHH NM_M_NM_tRNAs
CHH NM_M_NM_1_86	0	rRNAs	CHH NM_M_NM_rRNAs
CHH NM_M_NM_1_86	0.0004363	snRNAs	CHH NM_M_NM_snRNAs
CHH NM_M_NM_1_86	0.00161565	miRNAs	CHH NM_M_NM_miRNAs
CHH NM_M_NM_1_86	0.000908629	ncRNAs	CHH NM_M_NM_ncRNAs
CHH NM_M_NM_1_86	0.00115204	Other.GRs	CHH NM_M_NM_Other.GRs

## Sheet: Fig 8e and 8f
Figure 8e							Figure 8f
Genotype	Mean Chl	SE						Genotype	DAP	SE
WT	93.0685	2.30255						WT	40.5714	0.343132
msh1 memory	65.3103	1.02755						msh1 memory	53.2632	0.679018
drm1/2 control	86.1208	1.03767						drm1/2 control	40.4286	0.465447
drm1/2 transgene null seg	88.5553	0.881069						drm1/2 transgene null seg	40.2424	0.364188
Genotype	Plant number	SPAD reading	nmol chl / cm^2					Genotype	Plant number	DAP
WT	1	29.5	86.5886					WT	1	39
WT	2	30.45	90.5401					WT	2	40
WT	3	28.15	81.1035					WT	3	39
WT	4	31.8	96.2854					WT	4	40
WT	5	29.4	86.1771					WT	5	40
WT	6	28.95	84.3355					WT	6	40
WT	7	32.5	99.3245					WT	7	40
WT	8	33.95	105.751					WT	8	40
WT	9	33.1	101.962					WT	9	40
WT	10	29.7	87.4142					WT	10	41
WT	11	32.45	99.1061					WT	11	41
WT	12	32.25	98.2344					WT	12	42
drm1/2 control	1	30.6	91.1709					WT	13	43
drm1/2 control	2	30.8	92.0149					WT	14	43
drm1/2 control	3	30.2	89.4929					drm1/2 control	1	40
drm1/2 control	4	29.9	88.2432					drm1/2 control	2	39
drm1/2 control	5	28.95	84.3355					drm1/2 control	3	39
drm1/2 control	6	28.2	81.304					drm1/2 control	4	39
drm1/2 control	7	29.6	87.001					drm1/2 control	5	37
drm1/2 control	8	29.05	84.7433					drm1/2 control	6	39
drm1/2 control	9	29.05	84.7433					drm1/2 control	7	40
drm1/2 control	10	28.95	84.3355					drm1/2 control	8	41
drm1/2 control	11	29.25	85.5613					drm1/2 control	9	41
drm1/2 control	12	28	80.5035					drm1/2 control	10	41
msh1 memory	1	23.25	62.4778					drm1/2 control	11	42
msh1 memory	2	23.2	62.2982					drm1/2 control	12	43
msh1 memory	3	25.3	70.0254					drm1/2 control	13	43
msh1 memory	4	22.9	61.2244					drm1/2 control	14	42
msh1 memory	5	26	72.6833					drm1/2 transgene null seg	1	43
msh1 memory	6	23.9	64.8328					drm1/2 transgene null seg	2	38
msh1 memory	7	23.5	63.3794					drm1/2 transgene null seg	3	40
msh1 memory	8	24.75	67.9659					drm1/2 transgene null seg	4	40
msh1 memory	9	23	61.5815					drm1/2 transgene null seg	5	38
msh1 memory	10	23.75	64.2862					drm1/2 transgene null seg	6	44
msh1 memory	11	24.45	66.8532					drm1/2 transgene null seg	7	43
msh1 memory	12	24.25	66.1156					drm1/2 transgene null seg	8	42
drm1/2 transgene null seg	1	27.65	79.1108					drm1/2 transgene null seg	9	43
drm1/2 transgene null seg	2	30.1	89.0755					drm1/2 transgene null seg	10	39
drm1/2 transgene null seg	3	28.95	84.3355					drm1/2 transgene null seg	11	41
drm1/2 transgene null seg	4	28.85	83.9286					drm1/2 transgene null seg	12	39
drm1/2 transgene null seg	5	29.7	87.4142					drm1/2 transgene null seg	13	40
drm1/2 transgene null seg	6	28.65	83.1172					drm1/2 transgene null seg	14	36
drm1/2 transgene null seg	7	28.25	81.5046					drm1/2 transgene null seg	15	38
drm1/2 transgene null seg	8	32.8	100.64					drm1/2 transgene null seg	16	43
drm1/2 transgene null seg	9	29.3	85.7664					drm1/2 transgene null seg	17	37
drm1/2 transgene null seg	10	27.25	77.5316					drm1/2 transgene null seg	18	38
drm1/2 transgene null seg	11	31.3	94.1397					drm1/2 transgene null seg	19	42
drm1/2 transgene null seg	12	29.85	88.0356					drm1/2 transgene null seg	20	43
drm1/2 transgene null seg	13	28.65	83.1172					drm1/2 transgene null seg	21	43
drm1/2 transgene null seg	14	30.4	90.3302					drm1/2 transgene null seg	22	41
drm1/2 transgene null seg	15	30	88.6589					drm1/2 transgene null seg	23	39
drm1/2 transgene null seg	16	31.4	94.5671					drm1/2 transgene null seg	24	39
drm1/2 transgene null seg	17	31.2	93.713					drm1/2 transgene null seg	25	40
drm1/2 transgene null seg	18	29.5	86.5886					drm1/2 transgene null seg	26	42
drm1/2 transgene null seg	19	29.8	87.8283					drm1/2 transgene null seg	27	40
drm1/2 transgene null seg	20	30.5	90.7501					drm1/2 transgene null seg	28	39
drm1/2 transgene null seg	21	31.1	93.2872					drm1/2 transgene null seg	29	37
drm1/2 transgene null seg	22	29.95	88.4509					drm1/2 transgene null seg	30	41
drm1/2 transgene null seg	23	28.9	84.1319					drm1/2 transgene null seg	31	40
drm1/2 transgene null seg	24	29.8	87.8283					drm1/2 transgene null seg	32	39
drm1/2 transgene null seg	25	30.75	91.8036					drm1/2 transgene null seg	33	41
drm1/2 transgene null seg	26	32.1	97.5828					msh1 memory	1	59
drm1/2 transgene null seg	27	30.75	91.8036					msh1 memory	2	51
drm1/2 transgene null seg	28	31.15	93.5					msh1 memory	3	53
drm1/2 transgene null seg	29	29.85	88.0356					msh1 memory	4	53
drm1/2 transgene null seg	30	30.55	90.9604					msh1 memory	5	50
drm1/2 transgene null seg	31	28.95	84.3355					msh1 memory	6	53
drm1/2 transgene null seg	32	30.35	90.1206					msh1 memory	7	50
drm1/2 transgene null seg	33	30.4	90.3302					msh1 memory	8	54
								msh1 memory	9	58
								msh1 memory	10	59
								msh1 memory	11	50
								msh1 memory	12	55
								msh1 memory	13	55
								msh1 memory	14	53
								msh1 memory	15	51
								msh1 memory	16	51
								msh1 memory	17	50
								msh1 memory	18	55
								msh1 memory	19	52

## Sheet: Supp Fig 1c
Supplementary Fig 1c
Genotype	Mean Chl	SE	5-azacytidine Treatment
WT	57.3615	2.90685	100 uM
msh1 memory	52.58	1.47877	100 uM
WT	70.6428	2.12783	0 uM
msh1 memory	59.5952	1.65569	0 uM
Genotype	Plant number	SPAD reading	nmol chl / cm^2	5-azacytidine Treatment
WT	1	21.65	56.8317	0 uM
WT	2	22.35	59.2755	0 uM
WT	3	25.65	71.3492	0 uM
WT	4	25.9	72.3011	0 uM
WT	5	26.35	74.0276	0 uM
WT	6	24.7	67.7799	0 uM
WT	7	23.25	62.4778	0 uM
WT	8	27.75	79.5076	0 uM
WT	9	29.6	87.001	0 uM
WT	10	25.65	71.3492	0 uM
WT	11	26.9	76.1609	0 uM
WT	12	26.65	75.1881	0 uM
WT	13	24.5	67.0381	0 uM
WT	14	24.95	68.7119	0 uM
msh1 memory	1	20.7	53.5809	0 uM
msh1 memory	2	23.05	61.7603	0 uM
msh1 memory	3	20.3	52.2347	0 uM
msh1 memory	4	24.8	68.1521	0 uM
msh1 memory	5	23.45	63.1987	0 uM
msh1 memory	6	24.4	66.6685	0 uM
msh1 memory	7	21.7	57.0049	0 uM
msh1 memory	8	22.55	59.9813	0 uM
msh1 memory	9	25.5	70.7806	0 uM
msh1 memory	10	23.6	63.7415	0 uM
msh1 memory	11	21.5	56.3134	0 uM
msh1 memory	12	20.45	52.738	0 uM
msh1 memory	13	20.9	54.259	0 uM
msh1 memory	14	20.8	53.9195	0 uM
WT	1	24.25	66.1156	100 uM
WT	2	25.55	70.9699	100 uM
WT	3	21.85	57.5258	100 uM
WT	4	21.25	55.4537	100 uM
WT	5	20.5	52.9061	100 uM
WT	6	20.45	52.738	100 uM
WT	7	21.55	56.486	100 uM
WT	8	23.95	65.0155	100 uM
WT	9	20.8	53.9195	100 uM
WT	10	24.5	67.0381	100 uM
WT	11	11.65	26.404	100 uM
WT	12	21.4	55.9689	100 uM
WT	13	21.15	55.1113	100 uM
WT	14	24.6	67.4086	100 uM
msh1 memory	1	21.55	56.486	100 uM
msh1 memory	2	19.2	48.6019	100 uM
msh1 memory	3	18.15	45.2288	100 uM
msh1 memory	4	21.15	55.1113	100 uM
msh1 memory	5	21.1	54.9404	100 uM
msh1 memory	6	23.1	61.9394	100 uM
msh1 memory	7	19.6	49.9112	100 uM
msh1 memory	8	21.25	55.4537	100 uM
msh1 memory	9	22.55	59.9813	100 uM
msh1 memory	10	18.9	47.6287	100 uM
msh1 memory	11	20	51.2339	100 uM
msh1 memory	12	21.8	57.352	100 uM
msh1 memory	13	17.7	43.8115	100 uM
msh1 memory	14	19.15	48.4392	100 uM

## Sheet: Supp Fig 2
	TYPE	gen	C_methylated_in_CpG	C_methylated_in_CHG	C_methylated_in_CHH
M-1-105	M	Gen1	24.3	7.9	2.6
M-1-168	M	Gen1	26.8	9.2	3.2
M-1-179	M	Gen1	25.9	8.6	2.91
M-1-27	M	Gen1	24.9	8.4	2.89
NM-1-12	NM	Gen1	26.9	8.7	2.9
NM-1-45	NM	Gen1	26.1	8.1	2.7
NM-1-70	NM	Gen1	26.4	8.4	2.8
NM-1-86	NM	Gen1	25.9	8.4	2.8
M-1-3	M	Gen1	26.1	8.9	2.9
M-2-1	M	Gen2	25.8	8.8	2.8
M-2-2	M	Gen2	23.2	7	2.1
M-2-3	M	Gen2	24.5	7.8	2.5
M-2-5	M	Gen2	24.8	8.1	2.6
M-3-1	M	Gen3	25	8.1	2.7
M-3-2	M	Gen3	25.6	8.5	2.8
M-3-3	M	Gen3	23.1	7.2	2.4
M-3-4	M	Gen3	26.6	8.8	2.8
M-3-5	M	Gen3	23.7	7.6	2.5
M-4-1	M	Gen4	24.7	8.2	2.7
M-4-2	M	Gen4	25.2	8.2	2.6
M-4-3	M	Gen4	25.2	8.4	2.8
M-4-4	M	Gen4	22.5	6.9	2.2
M-4-5	M	Gen4	23.3	7.3	2.4
M-5-1	M	Gen5	24.5	8.2	2.7
M-5-2	M	Gen5	22.4	7	2.3
M-5-3	M	Gen5	22.1	7.1	2.3
M-5-4	M	Gen5	24	8.2	2.6
M-5-5	M	Gen5	23.5	7.4	2.4
M-6-1	M	Gen6	25.2	8.2	2.7
M-6-2	M	Gen6	25.1	8.2	2.7
M-6-3	M	Gen6	24.9	7.8	2.6
M-6-4	M	Gen6	26.5	8.6	2.9
W-1-1	W	Gen1	27	8.9	3
W-1-3	W	Gen1	28.3	9.5	3.1
W-1-4	W	Gen1	25.9	8.3	2.7
W-1-5	W	Gen1	26.5	8.6	2.8
W-2-2	W	Gen2	28.4	9.5	3.3
W-2-3	W	Gen2	28.5	9.7	3.4
W-2-4	W	Gen2	26	8.2	2.8
W-2-5	W	Gen2	26.5	8.5	2.9
W-3-1	W	Gen3	26.3	8.5	2.9
W-3-2	W	Gen3	25.3	7.9	2.6
W-3-3	W	Gen3	27.5	8.7	2.9
W-3-4	W	Gen3	25.9	8.1	2.7
W-3-5	W	Gen3	27.8	9.2	3.4
W-4-2	W	Gen4	27.1	8.9	3.1
W-4-3	W	Gen4	25.9	8.3	2.8
W-4-4	W	Gen4	28.7	9.7	3.3
W-4-5	W	Gen4	26	8.2	2.8
W-5-1	W	Gen5	24.7	7.6	2.5
W-5-2	W	Gen5	27.1	8.8	3
W-5-3	W	Gen5	24.5	7.4	2.5
W-5-4	W	Gen5	26.5	8.2	2.9
W-5-5	W	Gen5	24.8	7.7	2.7
W-6-1	W	Gen6	25.7	8	2.7
W-6-2	W	Gen6	26.9	8.5	2.9
W-6-3	W	Gen6	27.9	9.1	3.2
W-6-4	W	Gen6	25.5	7.9	2.5
W-6-5	W	Gen6	27.2	8.6	2.9

## Sheet: Supp Fig 9
Supplemntary figure 9
Genotype	Gene	TimePoint	Plant1	Plant2	Plant3	Mean	SD	Condition
msh1 memory	CCA1	ZT6	0.93742	0.797384	0.969218	0.901341	0.0914219	LD
msh1 memory	CCA1	ZT10	0.309697	0.24123	0.307939	0.286289	0.0390321	LD
msh1 memory	CCA1	ZT14	0.0173214	0.0182976	0.0198773	0.0184988	0.00128974	LD
msh1 memory	CCA1	ZT18	0.047051	0.0611428	0.0603121	0.0561686	0.00790703	LD
msh1 memory	CCA1	ZT22	1.31892	1.09527	1.34895	1.25438	0.138613	LD
msh1 memory	CCA1	ZT26	1.63337	0.893854	1.4151	1.31411	0.379963	LD
msh1 memory	CCA1	ZT30	0.673669	0.460299	0.634256	0.589408	0.113535	LD
msh1 memory	CCA1	ZT34	0.159826	0.125104	0.159257	0.148063	0.0198845	LD
msh1 memory	CCA1	ZT38	0.0290668	0.0186764	0.0267122	0.0248185	0.00544791	LD
msh1 memory	CCA1	ZT42	0.0533851	0.051491	0.0585544	0.0544768	0.00365608	LD
msh1 memory	CCA1	ZT46	1.051	1.01325	1.15252	1.07226	0.0720239	LD
msh1 memory	CCA1	ZT50	1.03198	0.947971	1.10573	1.02856	0.0789359	LD
msh1 memory	LHY	ZT6	0.0674267	0.0672507	0.0673451	0.0673409	8.81e-05	LD
msh1 memory	LHY	ZT10	0.0197438	0.023102	0.0213002	0.021382	0.0016806	LD
msh1 memory	LHY	ZT14	0.00515575	0.00571851	0.00541658	0.00543028	0.000281628	LD
msh1 memory	LHY	ZT18	0.0523932	0.0675632	0.059424	0.0597935	0.00759177	LD
msh1 memory	LHY	ZT22	1.46615	1.63061	1.54237	1.54638	0.0823036	LD
msh1 memory	LHY	ZT26	0.732817	0.83752	0.781344	0.783894	0.052398	LD
msh1 memory	LHY	ZT30	0.0464418	0.0407569	0.043807	0.0436686	0.00284501	LD
msh1 memory	LHY	ZT34	0.00858184	0.00986815	0.00917801	0.00920933	0.000643726	LD
msh1 memory	LHY	ZT38	0.00803876	0.0072087	0.00765405	0.00763384	0.0004154	LD
msh1 memory	LHY	ZT42	0.05886	0.0701691	0.0641014	0.0643768	0.00565954	LD
msh1 memory	LHY	ZT46	1.99033	2.04978	2.01788	2.01933	0.0297526	LD
msh1 memory	LHY	ZT50	0.441134	0.466248	0.452774	0.453385	0.0125683	LD
msh1 memory	TOC1	ZT6	0.103055	0.103134	0.108299	0.10483	0.00300489	LD
msh1 memory	TOC1	ZT10	0.76863	0.895348	0.871313	0.845097	0.0673042	LD
msh1 memory	TOC1	ZT14	1.2788	1.89971	1.65634	1.61162	0.31286	LD
msh1 memory	TOC1	ZT18	0.747712	0.82668	0.825272	0.799888	0.045191	LD
msh1 memory	TOC1	ZT22	0.246328	0.307245	0.289471	0.281015	0.0313268	LD
msh1 memory	TOC1	ZT26	0.0554548	0.0511959	0.0561084	0.054253	0.00266766	LD
msh1 memory	TOC1	ZT30	0.0768028	0.106672	0.0957361	0.0930702	0.0151119	LD
msh1 memory	TOC1	ZT34	0.356524	0.441058	0.417135	0.404906	0.0435734	LD
msh1 memory	TOC1	ZT38	1.52671	1.81775	1.7505	1.69832	0.152377	LD
msh1 memory	TOC1	ZT42	0.502557	0.671587	0.613132	0.595758	0.0858438	LD
msh1 memory	TOC1	ZT46	0.174847	0.21276	0.202786	0.196798	0.019653	LD
msh1 memory	TOC1	ZT50	0.045068	0.0483977	0.049022	0.0474959	0.0021257	LD
msh1 memory	GI	ZT6	0.30466	0.340936	0.320162	0.321919	0.018202	LD
msh1 memory	GI	ZT10	1.59245	1.51931	1.35877	1.49017	0.119534	LD
msh1 memory	GI	ZT14	0.196536	0.211411	0.202893	0.203613	0.00746362	LD
msh1 memory	GI	ZT18	0.0080452	0.00715743	0.00766582	0.00762282	0.000445445	LD
msh1 memory	GI	ZT22	0.0059915	0.00512683	0.00562199	0.00558011	0.000433855	LD
msh1 memory	GI	ZT26	0.259367	0.178107	0.224641	0.220705	0.0407728	LD
msh1 memory	GI	ZT30	0.553198	0.462451	0.49918	0.504943	0.0456474	LD
msh1 memory	GI	ZT34	1.0062	1.22408	1.11348	1.11459	0.108942	LD
msh1 memory	GI	ZT38	0.194765	0.1934	0.194182	0.194116	0.000684963	LD
msh1 memory	GI	ZT42	0.00661358	0.00610692	0.00639706	0.00637252	0.00025422	LD
msh1 memory	GI	ZT46	0.00584927	0.00525726	0.00559628	0.0055676	0.000297046	LD
msh1 memory	GI	ZT50	0.297539	0.228031	0.224926	0.250165	0.041056	LD
WT	CCA1	ZT6	0.608363	0.621737	0.686579	0.638893	0.0418354	LD
WT	CCA1	ZT10	0.259851	0.212845	0.264143	0.245613	0.0284589	LD
WT	CCA1	ZT14	0.0159155	0.0142564	0.0168522	0.0156747	0.00131453	LD
WT	CCA1	ZT18	0.0645648	0.0600646	0.0695964	0.064742	0.00476835	LD
WT	CCA1	ZT22	1	0.745662	0.975953	0.907205	0.140416	LD
WT	CCA1	ZT26	0.889463	0.691468	0.883665	0.821532	0.112676	LD
WT	CCA1	ZT30	0.7674	0.609483	0.769527	0.71547	0.0917936	LD
WT	CCA1	ZT34	0.154172	0.141643	0.165202	0.153672	0.0117872	LD
WT	CCA1	ZT38	0.0273037	0.0160501	0.0242671	0.0225403	0.00582212	LD
WT	CCA1	ZT42	0.0367139	0.034339	0.0396767	0.0369099	0.00267424	LD
WT	CCA1	ZT46	0.793612	1	1	0.931204	0.119158	LD
WT	CCA1	ZT50	0.854475	0.714043	0.876397	0.814972	0.0880915	LD
WT	LHY	ZT6	0.0582959	0.0676428	0.0626279	0.0628555	0.00467757	LD
WT	LHY	ZT10	0.0178022	0.0219036	0.0197031	0.0198029	0.0020525	LD
WT	LHY	ZT14	0.00464562	0.00546147	0.00502374	0.00504361	0.000408288	LD
WT	LHY	ZT18	0.0535838	0.051903	0.0528048	0.0527639	0.000841137	LD
WT	LHY	ZT22	1	1	1	1	0	LD
WT	LHY	ZT26	0.475367	0.503712	0.488504	0.489194	0.0141851	LD
WT	LHY	ZT30	0.0611668	0.0684765	0.0645546	0.0647326	0.00365812	LD
WT	LHY	ZT34	0.0115885	0.0135767	0.01251	0.0125584	0.000994983	LD
WT	LHY	ZT38	0.00529462	0.00547959	0.00538035	0.00538485	9.26e-05	LD
WT	LHY	ZT42	0.0226941	0.0293215	0.0257657	0.0259271	0.00331663	LD
WT	LHY	ZT46	0.688344	0.9643	0.816242	0.822962	0.138101	LD
WT	LHY	ZT50	0.316752	0.351915	0.333049	0.333905	0.0175971	LD
WT	TOC1	ZT6	0.0925208	0.100322	0.101125	0.0979892	0.00475277	LD
WT	TOC1	ZT10	0.665684	0.483251	0.607345	0.585427	0.0931705	LD
WT	TOC1	ZT14	0.823946	1	0.95429	0.926079	0.0913545	LD
WT	TOC1	ZT18	0.561318	0.521019	0.56935	0.550562	0.0258985	LD
WT	TOC1	ZT22	0.165543	0.236301	0.209567	0.203804	0.0357292	LD
WT	TOC1	ZT26	0.034685	0.0362301	0.0372152	0.0360434	0.00127543	LD
WT	TOC1	ZT30	0.0925528	0.0728671	0.087304	0.0842413	0.010194	LD
WT	TOC1	ZT34	0.325405	0.343935	0.351176	0.340172	0.0132912	LD
WT	TOC1	ZT38	1	0.899818	1	0.966606	0.0578401	LD
WT	TOC1	ZT42	0.477497	0.491176	0.508503	0.492392	0.0155389	LD
WT	TOC1	ZT46	0.136878	0.133254	0.141963	0.137365	0.00437491	LD
WT	TOC1	ZT50	0.0318857	0.0491185	0.0421818	0.041062	0.00867078	LD
WT	GI	ZT6	0.19784	0.26587	0.226912	0.230207	0.0341344	LD
WT	GI	ZT10	1	1	1	1	0	LD
WT	GI	ZT14	0.143895	0.171052	0.155501	0.156816	0.0136265	LD
WT	GI	ZT18	0.00659729	0.00522635	0.00601143	0.00594502	0.000687878	LD
WT	GI	ZT22	0.00404471	0.0027467	0.00349001	0.00342714	0.000651286	LD
WT	GI	ZT26	0.193482	0.14982	0.174823	0.172709	0.0219076	LD
WT	GI	ZT30	0.34049	0.369549	0.310277	0.340105	0.0296383	LD
WT	GI	ZT34	0.889423	0.815862	0.883813	0.863032	0.0409473	LD
WT	GI	ZT38	0.326703	0.25405	0.295655	0.292136	0.0364542	LD
WT	GI	ZT42	0.00630872	0.00692538	0.00657225	0.00660212	0.000309415	LD
WT	GI	ZT46	0.00363103	0.00400978	0.00379289	0.00381123	0.000190038	LD
WT	GI	ZT50	0.360832	0.314578	0.39897	0.358127	0.0422611	LD
msh1 memory	TOC1	ZT6	0.509677	0.634216	0.565074	0.569656	0.0623963	LL
msh1 memory	TOC1	ZT10	1.01384	0.994831	1.00539	1.00469	0.00952581	LL
msh1 memory	TOC1	ZT14	1.25837	1.38051	1.3127	1.3172	0.061196	LL
msh1 memory	TOC1	ZT18	0.793969	0.946394	0.86177	0.867377	0.0763671	LL
msh1 memory	TOC1	ZT22	0.419689	0.447319	0.431979	0.432995	0.0138431	LL
msh1 memory	TOC1	ZT26	0.35671	0.247147	0.307975	0.303944	0.0548925	LL
msh1 memory	TOC1	ZT30	0.33438	0.36915	0.349846	0.351126	0.0174201	LL
msh1 memory	TOC1	ZT34	1.02835	1.13954	1.07781	1.0819	0.0557044	LL
msh1 memory	TOC1	ZT38	1.28394	1.66075	1.45155	1.46541	0.188791	LL
msh1 memory	TOC1	ZT42	1.13494	1.09559	1.11744	1.11599	0.0197111	LL
msh1 memory	TOC1	ZT46	0.515767	0.540177	0.526625	0.527523	0.0122297	LL
msh1 memory	TOC1	ZT50	0.300281	0.310557	0.304852	0.30523	0.00514838	LL
msh1 memory	CCA1	ZT6	0.553455	0.754907	0.659615	0.655992	0.100775	LL
msh1 memory	CCA1	ZT10	0.217761	0.294093	0.257986	0.256613	0.0381847	LL
msh1 memory	CCA1	ZT14	0.138353	0.242556	0.193265	0.191392	0.0521267	LL
msh1 memory	CCA1	ZT18	0.377438	0.346961	0.361378	0.361926	0.0152458	LL
msh1 memory	CCA1	ZT22	1.11118	1.23851	1.17828	1.17599	0.0636974	LL
msh1 memory	CCA1	ZT26	1.00309	1.09098	1.0494	1.04782	0.0439631	LL
msh1 memory	CCA1	ZT30	0.798858	1.03514	0.92337	0.919122	0.118197	LL
msh1 memory	CCA1	ZT34	0.263555	0.226361	0.243955	0.244624	0.0186061	LL
msh1 memory	CCA1	ZT38	0.161993	0.173654	0.168138	0.167928	0.00583285	LL
msh1 memory	CCA1	ZT42	0.424592	0.561178	0.496569	0.494113	0.068326	LL
msh1 memory	CCA1	ZT46	0.625708	0.874404	0.756764	0.752292	0.124408	LL
msh1 memory	CCA1	ZT50	0.776125	0.971539	0.879103	0.875589	0.0977543	LL
msh1 memory	LHY	ZT6	0.552474	0.854776	0.705176	0.704142	0.151154	LL
msh1 memory	LHY	ZT10	0.147255	0.295867	0.222323	0.221815	0.0743076	LL
msh1 memory	LHY	ZT14	0.0940027	0.129442	0.111904	0.111783	0.0177202	LL
msh1 memory	LHY	ZT18	0.461203	0.420686	0.440736	0.440875	0.0202591	LL
msh1 memory	LHY	ZT22	1.25843	1.53419	1.39772	1.39678	0.137883	LL
msh1 memory	LHY	ZT26	1.09502	1.34465	1.22111	1.22026	0.124818	LL
msh1 memory	LHY	ZT30	0.852446	0.774233	0.812938	0.813206	0.0391074	LL
msh1 memory	LHY	ZT34	0.223301	0.220025	0.221646	0.221657	0.00163805	LL
msh1 memory	LHY	ZT38	0.137482	0.15258	0.145108	0.145057	0.00754917	LL
msh1 memory	LHY	ZT42	0.274199	0.45728	0.366679	0.366053	0.0915421	LL
msh1 memory	LHY	ZT46	0.825441	0.983309	0.905185	0.904645	0.0789355	LL
msh1 memory	LHY	ZT50	1.18394	1.03001	1.10618	1.10671	0.0769693	LL
msh1 memory	GI	ZT6	0.678143	0.660394	0.642826	0.660454	0.0176589	LL
msh1 memory	GI	ZT10	1.41829	1.23978	1.20947	1.28918	0.112832	LL
msh1 memory	GI	ZT14	0.957363	0.911052	0.842782	0.903732	0.0576404	LL
msh1 memory	GI	ZT18	0.475264	0.370949	0.259559	0.368591	0.107872	LL
msh1 memory	GI	ZT22	0.115633	0.0978796	0.114351	0.109288	0.00990076	LL
msh1 memory	GI	ZT26	0.240668	0.186076	0.251017	0.22592	0.0348919	LL
msh1 memory	GI	ZT30	0.553198	0.462451	0.49918	0.504943	0.0456474	LL
msh1 memory	GI	ZT34	1.0062	0.924079	1.11348	1.01459	0.0949762	LL
msh1 memory	GI	ZT38	0.970806	0.772548	0.776192	0.839849	0.113427	LL
msh1 memory	GI	ZT42	0.476232	0.389346	0.480257	0.448612	0.0513647	LL
msh1 memory	GI	ZT46	0.300231	0.250288	0.149094	0.233204	0.0770032	LL
msh1 memory	GI	ZT50	0.297539	0.228031	0.224926	0.250165	0.041056	LL
WT	TOC1	ZT6	0.621488	0.776824	0.690584	0.696299	0.0778257	LL
WT	TOC1	ZT10	0.786135	0.68743	0.742229	0.738598	0.0494528	LL
WT	TOC1	ZT14	1	1	1	1	0	LL
WT	TOC1	ZT18	0.760769	0.892998	0.819586	0.824451	0.0662485	LL
WT	TOC1	ZT22	0.471571	0.551754	0.507237	0.510187	0.040173	LL
WT	TOC1	ZT26	0.20649	0.214135	0.20989	0.210172	0.00383045	LL
WT	TOC1	ZT30	0.199995	0.326091	0.256084	0.260724	0.0631759	LL
WT	TOC1	ZT34	0.504437	0.819787	0.644709	0.656311	0.157995	LL
WT	TOC1	ZT38	0.845488	0.98157	0.90602	0.911026	0.0681791	LL
WT	TOC1	ZT42	0.662949	0.854948	0.748353	0.755417	0.0961942	LL
WT	TOC1	ZT46	0.450778	0.537199	0.489219	0.492399	0.0432978	LL
WT	TOC1	ZT50	0.351342	0.450373	0.395393	0.399036	0.0496162	LL
WT	CCA1	ZT6	0.529995	0.475684	0.501374	0.502351	0.0271686	LL
WT	CCA1	ZT10	0.155896	0.214293	0.18667	0.18562	0.0292127	LL
WT	CCA1	ZT14	0.0492598	0.0396693	0.0442059	0.0443783	0.00479754	LL
WT	CCA1	ZT18	0.154234	0.158959	0.156724	0.156639	0.00236385	LL
WT	CCA1	ZT22	0.463602	0.512271	0.489249	0.488374	0.0243463	LL
WT	CCA1	ZT26	1	1	1	1	0	LL
WT	CCA1	ZT30	0.623078	0.574345	0.597397	0.598273	0.0243783	LL
WT	CCA1	ZT34	0.198307	0.274067	0.23823	0.236868	0.0378983	LL
WT	CCA1	ZT38	0.069477	0.0564307	0.0626019	0.0628365	0.0065263	LL
WT	CCA1	ZT42	0.234253	0.241842	0.238252	0.238116	0.00379657	LL
WT	CCA1	ZT46	0.51255	0.547896	0.531177	0.530541	0.0176817	LL
WT	CCA1	ZT50	0.58882	0.634642	0.612967	0.612143	0.0229221	LL
WT	LHY	ZT6	0.395971	0.387098	0.391489	0.39152	0.00443645	LL
WT	LHY	ZT10	0.129363	0.190756	0.160374	0.160164	0.0306973	LL
WT	LHY	ZT14	0.0415815	0.038431	0.0399901	0.0400009	0.00157529	LL
WT	LHY	ZT18	0.184879	0.173179	0.178969	0.179009	0.00585011	LL
WT	LHY	ZT22	0.515171	0.536246	0.525817	0.525744	0.0105376	LL
WT	LHY	ZT26	1	1	1	1	0	LL
WT	LHY	ZT30	0.779568	0.765672	0.772549	0.772596	0.00694813	LL
WT	LHY	ZT34	0.235187	0.223043	0.229053	0.229094	0.00607207	LL
WT	LHY	ZT38	0.0650407	0.0681259	0.0665992	0.0665886	0.00154265	LL
WT	LHY	ZT42	0.221681	0.247098	0.23452	0.234433	0.012709	LL
WT	LHY	ZT46	0.558618	0.628648	0.593992	0.593753	0.0350159	LL
WT	LHY	ZT50	0.589922	0.729218	0.660284	0.659808	0.0696491	LL
WT	GI	ZT6	1	1	1	1	0	LL
WT	GI	ZT10	0.899824	0.854789	0.951442	0.902018	0.0483637	LL
WT	GI	ZT14	0.733657	0.621485	0.683123	0.679422	0.0561773	LL
WT	GI	ZT18	0.283442	0.240434	0.274506	0.266127	0.022695	LL
WT	GI	ZT22	0.203881	0.126351	0.125318	0.15185	0.045063	LL
WT	GI	ZT26	0.172449	0.166168	0.158045	0.165554	0.00722158	LL
WT	GI	ZT30	0.34049	0.369549	0.310277	0.340105	0.0296383	LL
WT	GI	ZT34	0.889423	0.815862	0.783813	0.829699	0.0541479	LL
WT	GI	ZT38	0.645509	0.52534	0.607527	0.592792	0.0614243	LL
WT	GI	ZT42	0.456947	0.453853	0.455206	0.455335	0.00155136	LL
WT	GI	ZT46	0.415896	0.277838	0.306759	0.333498	0.072809	LL
WT	GI	ZT50	0.360832	0.314578	0.39897	0.358127	0.0422611	LL

## Sheet: Supp Fig 10
Supplementary Fig 10a										Supplementary Fig 10b										Supplementary Fig 10c
Genotype	Plant number	Days to bolting (DAP)	Day length								Genotype	Plant number	Total leaf area (pixels/mm^2)	Day length						Genotype	Mean Chl	SE	Day length
msh1 memory	1	37	16hrs								msh1 memory	1	1538.01	10hrs						WT	84.0942	1.40551	10hrs
msh1 memory	2	36	16hrs								msh1 memory	2	1446.15	10hrs						msh1 memory	63.0235	1.76934	10hrs
msh1 memory	3	36	16hrs								msh1 memory	3	1258.14	10hrs						WT	82.6262	1.24735	16hrs
msh1 memory	4	36	16hrs								msh1 memory	4	654.437	10hrs						msh1 memory	71.35	1.14856	16hrs
msh1 memory	5	36	16hrs								msh1 memory	5	1036.09	10hrs
msh1 memory	6	36	16hrs								msh1 memory	6	1016.29	10hrs
msh1 memory	7	37	16hrs								msh1 memory	7	1436.66	10hrs
msh1 memory	8	36	16hrs								msh1 memory	8	884.645	10hrs						Genotype	Plant number	SPAD reading	nmol chl / cm^2	Day length
msh1 memory	9	35	16hrs								msh1 memory	9	709.854	10hrs						WT	1	28.1333	81.0368	16hrs
msh1 memory	10	38	16hrs								msh1 memory	10	1548.07	10hrs						WT	2	28.8333	83.8608	16hrs
msh1 memory	11	39	16hrs								msh1 memory	11	1022.24	10hrs						WT	3	28.1	80.9033	16hrs
msh1 memory	12	39	16hrs								msh1 memory	12	1376.18	10hrs						WT	4	27.4	78.1222	16hrs
msh1 memory	13	35	16hrs								msh1 memory	13	826.381	10hrs						WT	5	25.9	72.3011	16hrs
msh1 memory	14	38	16hrs								msh1 memory	14	1031.98	10hrs						WT	6	31.2	93.713	16hrs
msh1 memory	15	34	16hrs								msh1 memory	15	640.393	10hrs						WT	7	28.5	82.5109	16hrs
msh1 memory	16	36	16hrs								msh1 memory	16	1369.41	10hrs						WT	8	27.65	79.1108	16hrs
msh1 memory	17	36	16hrs								msh1 memory	17	1283.32	10hrs						WT	9	28.25	81.5046	16hrs
msh1 memory	18	36	16hrs								msh1 memory	18	1009.59	10hrs						WT	10	27.7	79.3091	16hrs
msh1 memory	19	36	16hrs								msh1 memory	19	1133.96	10hrs						WT	11	29.4	86.1771	16hrs
msh1 memory	20	38	16hrs								msh1 memory	20	948.918	10hrs						WT	12	26.95	76.3561	16hrs
msh1 memory	21	37	16hrs								msh1 memory	21	639.128	10hrs						WT	13	29.55	86.7947	16hrs
msh1 memory	22	35	16hrs								msh1 memory	22	1082.97	10hrs						WT	14	29.55	86.7947	16hrs
msh1 memory	23	36	16hrs								msh1 memory	23	1049.5	10hrs						WT	15	28.1	80.9033	16hrs
msh1 memory	24	36	16hrs								msh1 memory	24	1241.44	10hrs						WT	16	30	88.6589	16hrs
msh1 memory	25	37	16hrs								msh1 memory	25	740.029	10hrs						WT	17	29.5	86.5886	16hrs
msh1 memory	26	37	16hrs								msh1 memory	26	1426.73	10hrs						msh1 memory	1	26.15	73.2582	16hrs
msh1 memory	27	40	16hrs								msh1 memory	27	1044.88	10hrs						msh1 memory	2	24.4	66.6685	16hrs
msh1 memory	28	39	16hrs								msh1 memory	28	1545.53	10hrs						msh1 memory	3	24.5	67.0381	16hrs
msh1 memory	29	39	16hrs								msh1 memory	29	941.01	10hrs						msh1 memory	4	24.55	67.2233	16hrs
msh1 memory	30	37	16hrs								msh1 memory	30	939.365	10hrs						msh1 memory	5	25.85	72.1103	16hrs
msh1 memory	31	37	16hrs								msh1 memory	31	498.498	10hrs						msh1 memory	6	26.05	72.8747	16hrs
msh1 memory	32	39	16hrs								msh1 memory	1	1983.93	16hrs						msh1 memory	7	26.05	72.8747	16hrs
msh1 memory	33	36	16hrs								msh1 memory	2	1931.47	16hrs						msh1 memory	8	28.85	83.9286	16hrs
msh1 memory	34	36	16hrs								msh1 memory	3	2187.28	16hrs						msh1 memory	9	25.4	70.4026	16hrs
msh1 memory	35	39	16hrs								msh1 memory	4	1666.96	16hrs						msh1 memory	10	27.2	77.3352	16hrs
msh1 memory	36	37	16hrs								msh1 memory	5	2373.76	16hrs						msh1 memory	11	26.8	75.7712	16hrs
msh1 memory	37	40	16hrs								msh1 memory	6	2575.6	16hrs						msh1 memory	12	26.65	75.1881	16hrs
msh1 memory	38	36	16hrs								msh1 memory	7	2528.82	16hrs						msh1 memory	13	25.05	69.0861	16hrs
msh1 memory	39	37	16hrs								msh1 memory	8	2133.77	16hrs						msh1 memory	14	23.9	64.8328	16hrs
msh1 memory	40	40	16hrs								msh1 memory	9	1762.96	16hrs						msh1 memory	15	23.75	64.2862	16hrs
msh1 memory	41	38	16hrs								msh1 memory	10	1805.85	16hrs						msh1 memory	16	25.8	71.9197	16hrs
msh1 memory	42	37	16hrs								msh1 memory	11	2611.89	16hrs						msh1 memory	17	24.8	68.1521	16hrs
msh1 memory	43	36	16hrs								msh1 memory	12	2314.8	16hrs						msh1 memory	18	25.65	71.3492	16hrs
msh1 memory	44	38	16hrs								msh1 memory	13	2551.02	16hrs						WT	1	30.7	91.5925	10hrs
msh1 memory	45	35	16hrs								msh1 memory	14	2663.71	16hrs						WT	2	28.35	81.9065	10hrs
msh1 memory	46	36	16hrs								msh1 memory	15	2385.29	16hrs						WT	3	31.15	93.5	10hrs
msh1 memory	47	34	16hrs								msh1 memory	16	2670.14	16hrs						WT	4	29.8	87.8283	10hrs
msh1 memory	48	40	16hrs								msh1 memory	17	2151.86	16hrs						WT	5	28.9	84.1319	10hrs
msh1 memory	49	40	16hrs								msh1 memory	18	2137.08	16hrs						WT	6	28.8	83.7254	10hrs
msh1 memory	50	41	16hrs								msh1 memory	19	1951.81	16hrs						WT	7	28.95	84.3355	10hrs
msh1 memory	51	36	16hrs								msh1 memory	20	2269.88	16hrs						WT	8	29.3	85.7664	10hrs
msh1 memory	52	39	16hrs								msh1 memory	21	2167.97	16hrs						WT	9	31.2	93.713	10hrs
msh1 memory	53	35	16hrs								msh1 memory	22	1809.1	16hrs						WT	10	28.45	82.3092	10hrs
msh1 memory	54	34	16hrs								msh1 memory	23	2617.05	16hrs						WT	11	28.35	81.9065	10hrs
msh1 memory	55	38	16hrs								msh1 memory	24	2191.68	16hrs						WT	12	25.4	70.4026	10hrs
msh1 memory	56	36	16hrs								msh1 memory	25	2405.35	16hrs						WT	13	27.65	79.1108	10hrs
msh1 memory	57	36	16hrs								msh1 memory	26	2428.65	16hrs						WT	14	26.15	73.2582	10hrs
msh1 memory	58	36	16hrs								msh1 memory	27	2631.36	16hrs						WT	15	28.7	83.3198	10hrs
msh1 memory	59	36	16hrs								msh1 memory	28	1574.45	16hrs						WT	16	29.2	85.3565	10hrs
msh1 memory	60	40	16hrs								msh1 memory	29	2087.69	16hrs						WT	17	29.35	85.9716	10hrs
msh1 memory	61	36	16hrs								msh1 memory	30	2660.41	16hrs						WT	18	29.25	85.5613	10hrs
msh1 memory	62	38	16hrs								msh1 memory	31	1781.56	16hrs						msh1 memory	1	21.1	54.9404	10hrs
msh1 memory	63	34	16hrs								msh1 memory	32	2510.68	16hrs						msh1 memory	2	24.85	68.3385	10hrs
msh1 memory	64	39	16hrs								msh1 memory	33	1477.82	16hrs						msh1 memory	3	24.45	66.8532	10hrs
msh1 memory	65	36	16hrs								WT	1	3167.74	10hrs						msh1 memory	4	24.35	66.484	10hrs
msh1 memory	66	36	16hrs								WT	2	2294.8	10hrs						msh1 memory	5	22.45	59.628	10hrs
msh1 memory	67	36	16hrs								WT	3	2574.73	10hrs						msh1 memory	6	21.45	56.1411	10hrs
msh1 memory	68	36	16hrs								WT	4	2536.2	10hrs						msh1 memory	7	19.9	50.902	10hrs
msh1 memory	69	38	16hrs								WT	5	2375.33	10hrs						msh1 memory	8	19.45	49.4186	10hrs
msh1 memory	70	36	16hrs								WT	6	2047.64	10hrs						msh1 memory	9	24	65.1983	10hrs
msh1 memory	71	36	16hrs								WT	7	2440.3	10hrs						msh1 memory	10	23.25	62.4778	10hrs
msh1 memory	72	39	16hrs								WT	8	2140.82	10hrs						msh1 memory	11	22.5	59.8045	10hrs
msh1 memory	73	39	16hrs								WT	9	3008.64	10hrs						msh1 memory	12	26	72.6833	10hrs
msh1 memory	74	36	16hrs								WT	10	1908.34	10hrs						msh1 memory	13	25.7	71.5392	10hrs
msh1 memory	75	41	16hrs								WT	11	2018.03	10hrs						msh1 memory	14	22.7	60.5128	10hrs
msh1 memory	76	41	16hrs								WT	12	2385.01	10hrs						msh1 memory	15	23.7	64.1045	10hrs
msh1 memory	77	36	16hrs								WT	13	2379.76	10hrs						msh1 memory	16	24.8	68.1521	10hrs
msh1 memory	78	36	16hrs								WT	14	2440.74	10hrs						msh1 memory	17	26.4	74.2205	10hrs
msh1 memory	79	36	16hrs								WT	15	2489.64	10hrs
msh1 memory	80	36	16hrs								WT	1	3157.94	16hrs
msh1 memory	81	36	16hrs								WT	2	2788.8	16hrs
msh1 memory	82	36	16hrs								WT	3	2993.43	16hrs
msh1 memory	83	36	16hrs								WT	4	3314.57	16hrs
msh1 memory	84	37	16hrs								WT	5	2910.71	16hrs
msh1 memory	85	37	16hrs								WT	6	3839.52	16hrs
msh1 memory	86	36	16hrs								WT	7	3724.8	16hrs
msh1 memory	87	35	16hrs								WT	8	3517.91	16hrs
msh1 memory	88	36	16hrs								WT	9	3359.43	16hrs
msh1 memory	89	39	16hrs								WT	10	3914.7	16hrs
msh1 memory	90	35	16hrs								WT	11	3211.56	16hrs
msh1 memory	91	38	16hrs								WT	12	2882.59	16hrs
msh1 memory	92	39	16hrs								WT	13	3417.63	16hrs
msh1 memory	93	40	16hrs								WT	14	3392.12	16hrs
msh1 memory	94	36	16hrs								WT	15	2856.51	16hrs
msh1 memory	95	38	16hrs
msh1 memory	96	38	16hrs
msh1 memory	97	37	16hrs
msh1 memory	98	38	16hrs
msh1 memory	99	36	16hrs
msh1 memory	100	41	16hrs
msh1 memory	101	41	16hrs
msh1 memory	102	37	16hrs
msh1 memory	103	41	16hrs
msh1 memory	104	37	16hrs
msh1 memory	105	36	16hrs
msh1 memory	106	37	16hrs
msh1 memory	107	36	16hrs
msh1 memory	108	36	16hrs
msh1 memory	109	37	16hrs
msh1 memory	110	36	16hrs
msh1 memory	111	37	16hrs
msh1 memory	112	38	16hrs
msh1 memory	113	37	16hrs
msh1 memory	114	37	16hrs
msh1 memory	115	36	16hrs
msh1 memory	116	39	16hrs
msh1 memory	117	39	16hrs
msh1 memory	118	40	16hrs
msh1 memory	119	40	16hrs
msh1 memory	120	40	16hrs
msh1 memory	121	40	16hrs
msh1 memory	1	74	10hrs
msh1 memory	2	75	10hrs
msh1 memory	3	74	10hrs
msh1 memory	4	74	10hrs
msh1 memory	5	83	10hrs
msh1 memory	6	85	10hrs
msh1 memory	7	87	10hrs
msh1 memory	8	74	10hrs
msh1 memory	9	75	10hrs
msh1 memory	10	77	10hrs
msh1 memory	11	74	10hrs
msh1 memory	12	75	10hrs
msh1 memory	13	85	10hrs
msh1 memory	14	83	10hrs
msh1 memory	15	83	10hrs
msh1 memory	16	86	10hrs
msh1 memory	17	85	10hrs
msh1 memory	18	86	10hrs
msh1 memory	19	79	10hrs
msh1 memory	20	87	10hrs
msh1 memory	21	89	10hrs
msh1 memory	22	90	10hrs
msh1 memory	23	91	10hrs
msh1 memory	24	89	10hrs
msh1 memory	25	90	10hrs
WT	1	33	16hrs
WT	2	32	16hrs
WT	3	32	16hrs
WT	4	32	16hrs
WT	5	33	16hrs
WT	6	32	16hrs
WT	7	34	16hrs
WT	8	35	16hrs
WT	9	35	16hrs
WT	10	36	16hrs
WT	11	36	16hrs
WT	12	35	16hrs
WT	13	33	16hrs
WT	14	33	16hrs
WT	15	33	16hrs
WT	16	33	16hrs
WT	17	32	16hrs
WT	18	33	16hrs
WT	19	33	16hrs
WT	20	31	16hrs
WT	21	33	16hrs
WT	22	32	16hrs
WT	23	33	16hrs
WT	24	32	16hrs
WT	25	31	16hrs
WT	26	32	16hrs
WT	27	34	16hrs
WT	28	33	16hrs
WT	29	33	16hrs
WT	30	36	16hrs
WT	31	31	16hrs
WT	32	32	16hrs
WT	33	34	16hrs
WT	34	32	16hrs
WT	35	33	16hrs
WT	36	32	16hrs
WT	37	31	16hrs
WT	38	31	16hrs
WT	39	33	16hrs
WT	40	31	16hrs
WT	41	33	16hrs
WT	42	32	16hrs
WT	43	32	16hrs
WT	44	34	16hrs
WT	45	34	16hrs
WT	46	36	16hrs
WT	47	33	16hrs
WT	48	32	16hrs
WT	49	33	16hrs
WT	50	33	16hrs
WT	51	34	16hrs
WT	52	33	16hrs
WT	53	34	16hrs
WT	54	33	16hrs
WT	55	35	16hrs
WT	56	35	16hrs
WT	57	32	16hrs
WT	58	35	16hrs
WT	59	34	16hrs
WT	60	36	16hrs
WT	61	34	16hrs
WT	62	35	16hrs
WT	63	34	16hrs
WT	64	34	16hrs
WT	65	31	16hrs
WT	66	32	16hrs
WT	67	33	16hrs
WT	68	33	16hrs
WT	69	32	16hrs
WT	70	33	16hrs
WT	71	32	16hrs
WT	72	32	16hrs
WT	73	32	16hrs
WT	74	32	16hrs
WT	75	32	16hrs
WT	76	31	16hrs
WT	77	33	16hrs
WT	78	34	16hrs
WT	79	30	16hrs
WT	80	34	16hrs
WT	81	32	16hrs
WT	82	34	16hrs
WT	83	30	16hrs
WT	84	34	16hrs
WT	85	31	16hrs
WT	86	33	16hrs
WT	87	34	16hrs
WT	88	30	16hrs
WT	89	33	16hrs
WT	90	33	16hrs
WT	91	31	16hrs
WT	92	32	16hrs
WT	93	34	16hrs
WT	94	34	16hrs
WT	95	33	16hrs
WT	96	36	16hrs
WT	97	35	16hrs
WT	98	34	16hrs
WT	99	30	16hrs
WT	100	32	16hrs
WT	101	34	16hrs
WT	102	30	16hrs
WT	103	32	16hrs
WT	104	35	16hrs
WT	105	33	16hrs
WT	106	34	16hrs
WT	107	34	16hrs
WT	108	35	16hrs
WT	109	31	16hrs
WT	110	33	16hrs
WT	111	32	16hrs
WT	112	31	16hrs
WT	113	32	16hrs
WT	114	33	16hrs
WT	115	34	16hrs
WT	116	32	16hrs
WT	117	32	16hrs
WT	118	31	16hrs
WT	119	31	16hrs
WT	120	30	16hrs
WT	121	33	16hrs
WT	122	34	16hrs
WT	123	34	16hrs
WT	124	36	16hrs
WT	125	36	16hrs
WT	126	30	16hrs
WT	127	33	16hrs
WT	128	33	16hrs
WT	129	34	16hrs
WT	130	34	16hrs
WT	131	32	16hrs
WT	1	74	10hrs
WT	2	73	10hrs
WT	3	74	10hrs
WT	4	72	10hrs
WT	5	70	10hrs
WT	6	74	10hrs
WT	7	73	10hrs
WT	8	73	10hrs
WT	9	71	10hrs
WT	10	74	10hrs
WT	11	69	10hrs
WT	12	62	10hrs
WT	13	64	10hrs
WT	14	64	10hrs
WT	15	64	10hrs
WT	16	64	10hrs
WT	17	63	10hrs
WT	18	68	10hrs
WT	19	64	10hrs

[truncated: 2 more sheets: Supp Fig 14, Supp Fig 20]
