# Supplementary material for: Segregation of an MSH1 RNAi transgene produces heritable non-genetic memory in association with methylome reprogramming
Source: Nat Commun. 2020 May 5;11:2214. doi: 10.1038/s41467-020-16036-8 (PMC7200659; doi:10.1038/s41467-020-16036-8)
Supplement: Supplementary file 6 — Source Data [file 41467_2020_16036_MOESM6_ESM.zip › Source data for Fig 5, 6, Supp Fig. 11, 12.xlsx]

## Sheet: Gen1_gene_UpDown_1k_DMGs_6925
ID	chromosome	start	end	width	DMP number									log2FC	pvalue	model	adj.pval	CT.SignalDensity	TT.SignalDensity	SignalDensityVariation
					W_1_1	W_1_3	W_1_4	W_1_5	M_1_105	M_1_168	M_1_179	M_1_27	M_1_3
AT1G01040	1	22121	32227	10107	4	3	5	5	97	93	110	88	110	3.30495	3.1956e-24	Neg.Binomial.W	1.33914e-22	0.000420501	0.00985456	0.00943406
AT1G01080	1	43970	48059	4090	1	0	0	0	7	9	10	11	21	2.38693	2.40456e-16	Neg.Binomial.W	2.33176e-15	6.11247e-05	0.00283619	0.00277506
AT1G01110	1	50953	55737	4785	2	2	0	1	16	15	23	17	9	2.09049	1.16243e-09	Neg.Binomial.W	3.07008e-09	0.000261233	0.00334378	0.00308255
AT1G01150	1	68911	73138	4228	0	0	0	0	14	15	13	18	19	2.92316	3.91852e-08	Neg.Binomial.W	7.94227e-08	0	0.00373699	0.00373699
AT1G01160	1	71339	75096	3758	0	1	0	0	8	12	8	12	13	2.3263	1.02329e-16	Neg.Binomial.W	1.07554e-15	6.65247e-05	0.00282065	0.00275412
AT1G01180	1	74390	77845	3456	2	3	4	8	16	14	14	13	11	1.27438	0.000485055	Neg.Binomial.W	0.000544259	0.00122975	0.00393519	0.00270544
AT1G01220	1	90342	96681	6340	0	0	0	1	46	19	22	22	22	3.21727	6.11674e-11	Neg.Binomial	2.0651e-10	3.94322e-05	0.00413249	0.00409306
AT1G01260	1	107946	112699	4754	1	0	0	1	16	17	19	19	21	2.66723	1.9507e-19	Neg.Binomial.W	3.51644e-18	0.000105175	0.00387042	0.00376525
AT1G01350	1	135090	139162	4073	0	0	0	0	10	8	14	10	14	2.56495	2.1734e-06	Neg.Binomial.W	3.39531e-06	0	0.00274982	0.00274982
AT1G01450	1	163105	166517	3413	1	0	0	0	20	9	7	13	10	2.41591	3.09163e-17	Neg.Binomial.W	3.62155e-16	7.32493e-05	0.00345737	0.00338412
AT1G01530	1	191634	194670	3037	0	1	1	1	10	10	7	7	15	1.90848	0.000808982	QuasiPoisson	0.000885852	0.000246954	0.00322687	0.00297991
AT1G01540	1	194645	199787	5143	0	0	1	1	23	30	24	20	26	2.98231	1.56836e-25	Neg.Binomial.W	8.12965e-24	9.72195e-05	0.0047832	0.00468598
AT1G01560	1	201103	205440	4338	1	0	0	0	13	14	9	17	16	2.57414	6.12253e-22	Neg.Binomial.W	1.75608e-20	5.76302e-05	0.00318119	0.00312356
AT1G01660	1	238841	243703	4863	3	2	5	5	32	35	39	39	52	2.4533	3.20929e-05	QuasiPoisson	4.2285e-05	0.000771129	0.00810199	0.00733087
AT1G01710	1	261828	267324	5497	0	0	0	0	22	23	29	20	24	3.29584	3.3239e-10	Neg.Binomial.W	9.72605e-10	0	0.00429325	0.00429325
AT1G01715	1	265333	268883	3551	0	0	0	0	10	10	10	7	15	2.5177	3.66914e-06	Neg.Binomial.W	5.53695e-06	0	0.00292875	0.00292875
AT1G01730	1	269797	273189	3393	0	0	0	0	10	6	8	12	8	2.37955	1.43338e-05	Neg.Binomial.W	1.98504e-05	0	0.00259358	0.00259358
AT1G01740	1	271111	275930	4820	0	1	0	0	12	12	14	16	10	2.52413	6.29388e-21	Neg.Binomial.W	1.50995e-19	5.18672e-05	0.0026556	0.00260373
AT1G01880	1	305467	310541	5075	1	0	0	0	14	13	18	15	17	2.66723	4.61185e-06	QuasiPoisson	6.87041e-06	4.92611e-05	0.00303448	0.00298522
AT1G02040	1	356906	360078	3173	0	2	1	2	29	27	23	22	29	2.62306	3.52897e-16	Neg.Binomial.W	3.31261e-15	0.000393949	0.00819414	0.00780019
AT1G02050	1	358117	361746	3630	0	3	2	4	33	32	30	24	29	2.3652	0.000130752	Neg.Binomial.W	0.00015775	0.000619835	0.00815427	0.00753444
AT1G02080	1	372335	387913	15579	2	4	7	1	76	64	79	62	71	3.05777	1.38059e-20	Neg.Binomial.W	3.13168e-19	0.000224661	0.0045189	0.00429424
AT1G02260	1	439200	443972	4773	0	0	1	1	20	20	15	19	25	2.75578	2.70566e-05	QuasiPoisson	3.60428e-05	0.000104756	0.00414833	0.00404358
AT1G02280	1	447423	451426	4004	0	1	0	1	19	19	16	22	19	2.7036	4.32968e-20	Neg.Binomial.W	8.84228e-19	0.000124875	0.00474525	0.00462038
AT1G02520	1	522536	530069	7534	3	4	4	6	45	74	60	54	54	2.72747	3.67218e-15	Neg.Binomial.W	2.81454e-14	0.000564109	0.00761879	0.00705469
AT1G02560	1	536740	541127	4388	2	2	4	3	20	11	11	9	14	1.66942	6.05615e-05	Neg.Binomial.W	7.67922e-05	0.000626709	0.00296263	0.00233592
AT1G02660	1	570826	576085	5260	3	3	2	2	32	29	23	32	26	2.57414	2.72783e-15	Neg.Binomial	2.1534e-14	0.000475285	0.00539924	0.00492395
AT1G02690	1	583134	588327	5194	1	2	1	3	18	20	16	15	31	2.54945	6.54438e-09	Neg.Binomial.W	1.51431e-08	0.000336927	0.0038506	0.00351367
AT1G02770	1	603873	607708	3836	0	0	0	0	11	13	10	10	6	2.4681	5.9374e-06	Neg.Binomial.W	8.69655e-06	0	0.00260688	0.00260688
AT1G02890	1	644084	653001	8918	0	0	0	0	27	24	24	23	34	3.43399	4.9242e-11	Neg.Binomial.W	1.69078e-10	0	0.00296031	0.00296031
AT1G02960	1	665807	670919	5113	1	1	1	0	20	9	14	10	13	2.21297	0.00082184	QuasiPoisson	0.000899397	0.000146685	0.00258165	0.00243497
AT1G02990	1	680331	688385	8055	3	2	2	5	19	21	20	20	29	2.10413	3.46502e-12	Neg.Binomial	1.46537e-11	0.000372439	0.00270639	0.00233395
AT1G03000	1	686795	693660	6866	3	1	2	6	28	32	28	29	29	2.31177	5.0032e-11	Neg.Binomial.W	1.71472e-10	0.000436936	0.00425284	0.0038159
AT1G03010	1	692190	697504	5315	3	4	5	1	26	29	19	31	18	2.12456	3.91105e-08	Neg.Binomial.W	7.9346e-08	0.000611477	0.00462841	0.00401693
AT1G03060	1	711440	728553	17114	2	3	3	2	116	105	77	66	76	3.67072	4.6115e-19	Neg.Binomial.W	7.74e-18	0.000146079	0.00514199	0.00499591
AT1G03190	1	774527	781062	6536	1	2	1	2	24	27	24	21	20	2.85263	1.11202e-11	Neg.Binomial.W	4.28315e-11	0.000229498	0.00354957	0.00332007
AT1G03210	1	781904	785346	3443	1	0	0	1	12	7	7	13	14	2.11223	0.0012131	QuasiPoisson	0.00130446	0.000145222	0.00307871	0.00293349
AT1G03300	1	810033	814086	4054	0	0	0	1	20	20	17	15	22	2.8679	9.34723e-06	QuasiPoisson	1.3297e-05	6.16675e-05	0.0046374	0.00457573
AT1G03360	1	823517	827399	3883	0	1	0	1	11	11	12	13	12	2.26176	4.31547e-13	Neg.Binomial.W	2.17492e-12	0.000128766	0.00303889	0.00291012
AT1G03365	1	825523	831393	5871	3	3	1	1	23	20	19	23	21	2.49321	3.82027e-10	Neg.Binomial.W	1.10631e-09	0.000340657	0.00361097	0.00327031
AT1G03390	1	840033	843418	3386	0	0	0	0	12	5	12	10	11	2.48491	5.21024e-06	Neg.Binomial.W	7.69258e-06	0	0.00295334	0.00295334
AT1G03445	1	853410	860701	7292	0	0	0	1	15	33	18	17	24	2.9877	3.96595e-10	Neg.Binomial	1.14425e-09	3.42841e-05	0.00293472	0.00290044
AT1G03490	1	870874	873906	3033	0	0	0	0	11	7	9	7	9	2.30259	2.77928e-05	Neg.Binomial.W	3.69512e-05	0	0.00283548	0.00283548
AT1G03510	1	875087	878556	3470	0	1	1	0	11	9	11	8	17	2.14398	0.00100293	QuasiPoisson	0.00108707	0.000144092	0.00322767	0.00308357
AT1G03530	1	879384	884599	5216	1	1	0	1	19	23	18	24	9	2.54048	2.19436e-13	Neg.Binomial.W	1.16987e-12	0.000143788	0.00356595	0.00342216
AT1G03540	1	882683	886611	3929	1	1	2	1	19	19	17	19	14	2.78254	1.25207e-09	Neg.Binomial	3.29267e-09	0.000318147	0.00447951	0.00416136
AT1G03550	1	884623	888956	4334	2	1	2	3	25	24	22	20	26	2.60269	7.77121e-11	Neg.Binomial.W	2.56727e-10	0.000461467	0.00539917	0.0049377
AT1G03740	1	932426	938152	5727	3	1	1	1	21	20	21	25	21	2.78089	2.27495e-11	Neg.Binomial.W	8.27354e-11	0.000261917	0.00377161	0.00350969
AT1G03770	1	943572	948682	5111	0	1	1	1	30	34	23	20	20	2.80076	7.93524e-19	Neg.Binomial.W	1.25978e-17	0.000146742	0.00496967	0.00482293
AT1G03800	1	956104	959383	3280	1	3	1	3	20	5	16	12	15	2.02815	4.57143e-05	Neg.Binomial.W	5.89092e-05	0.000609756	0.00414634	0.00353659
AT1G03810	1	957759	960609	2851	1	3	2	3	19	6	15	10	15	1.8563	2.96394e-05	Neg.Binomial.W	3.92244e-05	0.000789197	0.0045598	0.00377061
AT1G03830	1	960684	967790	7107	2	2	2	0	33	34	38	30	27	2.73177	1.32081e-17	Neg.Binomial.W	1.65031e-16	0.00021106	0.00455889	0.00434783
AT1G03905	1	992400	996989	4590	2	1	0	2	24	22	25	20	24	2.46998	3.34813e-14	Neg.Binomial.W	2.10288e-13	0.000272331	0.00501089	0.00473856
AT1G03950	1	1010151	1014365	4215	1	1	2	2	13	17	13	11	15	2.31583	1.10696e-07	Neg.Binomial.W	2.09065e-07	0.000355872	0.00327402	0.00291815
AT1G04080	1	1050312	1057827	7516	1	1	1	0	21	27	24	29	19	2.79379	6.53013e-19	Neg.Binomial.W	1.05487e-17	9.97871e-05	0.00319319	0.0030934
AT1G04130	1	1072274	1076568	4295	1	1	1	3	18	20	12	17	20	2.54945	0.000254846	Neg.Binomial.W	0.000295773	0.000349243	0.00405122	0.00370198
AT1G04160	1	1085170	1097510	12341	2	3	2	3	43	50	38	39	39	2.92531	1.325e-19	Neg.Binomial	2.46778e-18	0.000202577	0.00338708	0.00318451
AT1G04170	1	1095882	1100901	5020	0	1	0	0	14	10	9	19	16	2.54945	0.00101147	QuasiPoisson	0.00109605	4.98008e-05	0.00270916	0.00265936
AT1G04200	1	1108395	1115155	6761	0	0	0	1	29	24	30	24	18	3.16463	4.1361e-39	Neg.Binomial.W	2.66923e-36	3.69768e-05	0.00369768	0.0036607
AT1G04210	1	1113375	1120739	7365	1	0	1	1	26	28	26	18	25	2.82138	9.53562e-06	QuasiPoisson	1.35338e-05	0.000101833	0.00334012	0.00323829
AT1G04390	1	1178310	1184704	6395	0	0	0	0	25	15	17	17	24	3.13549	2.92498e-09	Neg.Binomial.W	7.21572e-09	0	0.00306489	0.00306489
AT1G04420	1	1190519	1194884	4366	3	2	0	4	24	23	20	18	28	2.07172	1.8664e-10	Neg.Binomial.W	5.73017e-10	0.000515346	0.00517636	0.00466102
AT1G04430	1	1196956	1202579	5624	3	5	4	4	18	19	19	26	20	1.72277	1.14839e-10	Neg.Binomial	3.66253e-10	0.000711238	0.00362731	0.00291607
AT1G04590	1	1257556	1262470	4915	0	0	0	1	11	13	10	11	24	2.57414	1.40094e-07	Neg.Binomial	2.60525e-07	5.08647e-05	0.00280773	0.00275687
AT1G04600	1	1260762	1273588	12827	0	1	0	1	31	28	21	60	49	3.38777	2.28876e-19	Neg.Binomial.W	4.069e-18	3.89803e-05	0.00294691	0.00290793
AT1G04620	1	1281163	1287619	6457	3	0	2	2	16	13	24	20	26	2.15808	3.02211e-10	Neg.Binomial.W	8.928e-10	0.000271024	0.00306644	0.00279542
AT1G04710	1	1320885	1325840	4956	2	1	1	1	15	11	11	18	28	2.67828	6.95141e-08	Neg.Binomial.W	1.35022e-07	0.00025222	0.00334948	0.00309726
AT1G04790	1	1343989	1349868	5880	1	0	0	1	26	22	22	21	23	2.85263	3.98339e-06	QuasiPoisson	5.98877e-06	8.5034e-05	0.00387755	0.00379252
AT1G04860	1	1368036	1374103	6068	3	4	4	4	28	31	32	29	30	2.1987	5.66557e-10	Neg.Binomial.W	1.58383e-09	0.000617996	0.00494397	0.00432597
AT1G04900	1	1382841	1388895	6055	3	1	2	1	19	21	26	26	30	2.76542	0.000147784	QuasiPoisson	0.000177041	0.000289017	0.00402973	0.00374071
AT1G04920	1	1390434	1396953	6520	0	1	0	1	28	31	31	20	28	3.08496	2.62981e-05	QuasiPoisson	3.50795e-05	7.66871e-05	0.00423313	0.00415644
AT1G04930	1	1395265	1400122	4858	0	0	0	0	11	9	14	15	14	2.70805	4.67872e-07	Neg.Binomial.W	8.04533e-07	0	0.00259366	0.00259366
AT1G04960	1	1406772	1411933	5162	1	1	0	0	13	17	10	13	12	2.3289	5.82454e-14	Neg.Binomial.W	3.5146e-13	9.68617e-05	0.0025184	0.00242154
AT1G05030	1	1437048	1442933	5886	8	3	7	6	35	31	46	39	25	1.86129	4.33052e-08	Neg.Binomial.W	8.71264e-08	0.00101937	0.00598029	0.00496092
AT1G05035	1	1443983	1447116	3134	2	3	7	6	28	29	30	49	24	2.11759	1.42962e-07	Neg.Binomial.W	2.65346e-07	0.00143586	0.0102106	0.00877473
AT1G05040	1	1446369	1449463	3095	0	1	0	1	10	7	9	11	7	1.97408	4.48908e-06	Neg.Binomial	6.69446e-06	0.000161551	0.0028433	0.00268174
AT1G05055	1	1447631	1451901	4271	1	1	1	2	13	14	11	15	12	2.45788	1.50203e-05	QuasiPoisson	2.07388e-05	0.000292672	0.00304378	0.00275111
AT1G05140	1	1481546	1485059	3514	0	3	2	3	17	12	16	17	15	1.79176	1.32477e-07	Neg.Binomial.W	2.47127e-07	0.000569152	0.00438247	0.00381332
AT1G05150	1	1483067	1488027	4961	1	3	4	4	33	26	30	22	27	2.33537	1.91439e-10	Neg.Binomial.W	5.85997e-10	0.000604717	0.00556339	0.00495868
AT1G05380	1	1575822	1583672	7851	0	1	1	1	25	14	18	23	25	2.65926	9.21416e-17	Neg.Binomial.W	9.80177e-16	9.55292e-05	0.00267482	0.00257929
AT1G05385	1	1581671	1584760	3090	0	1	0	0	10	8	12	19	16	2.52413	4.64839e-20	Neg.Binomial.W	9.41865e-19	8.09061e-05	0.00420712	0.00412621
AT1G05410	1	1584371	1588794	4424	1	0	0	1	29	24	26	24	25	2.99573	6.22249e-13	Neg.Binomial	3.02386e-12	0.00011302	0.00578662	0.0056736
AT1G05460	1	1600148	1606034	5887	2	1	1	2	17	20	11	12	14	2.37955	4.76091e-08	Neg.Binomial.W	9.50488e-08	0.000254799	0.00251401	0.00225922
AT1G05510	1	1628446	1631863	3418	1	1	1	0	12	10	12	12	10	2.03564	2.97958e-07	Neg.Binomial	5.27176e-07	0.000219427	0.00327677	0.00305734
AT1G05570	1	1646575	1660611	14037	4	2	4	8	47	72	54	48	55	2.64854	6.79174e-14	Neg.Binomial.W	4.0341e-13	0.000320581	0.00393246	0.00361188
AT1G05620	1	1677881	1682710	4830	0	0	0	0	11	7	14	15	24	2.82138	1.01667e-06	Neg.Binomial.W	1.66188e-06	0	0.00293996	0.00293996
AT1G05630	1	1681224	1688363	7140	2	3	7	3	45	41	38	38	45	2.45531	2.42652e-13	Neg.Binomial.W	1.28304e-12	0.00052521	0.00579832	0.00527311
AT1G05650	1	1689002	1693179	4178	0	0	0	0	5	19	14	22	24	2.95491	5.50133e-08	Neg.Binomial.W	1.08754e-07	0	0.00402106	0.00402106
AT1G05790	1	1731802	1738583	6782	0	1	0	0	25	21	26	21	21	3.05777	1.12814e-05	QuasiPoisson	1.58408e-05	3.68623e-05	0.00336184	0.00332498
AT1G05800	1	1740204	1743619	3416	1	0	0	0	11	7	6	9	11	2.09924	0.000204428	QuasiPoisson	0.00024081	7.3185e-05	0.00257611	0.00250293
AT1G05894	1	1783736	1787326	3591	0	0	1	0	11	19	11	10	14	2.48491	0.000634714	QuasiPoisson	0.000702293	6.96185e-05	0.00362016	0.00355054
AT1G05900	1	1785849	1790737	4889	0	0	1	0	12	17	12	10	18	2.57414	7.62083e-22	Neg.Binomial.W	2.14764e-20	5.11352e-05	0.00282266	0.00277153
AT1G06020	1	1823250	1827163	3914	1	0	0	0	13	11	11	8	15	2.37211	1.11489e-17	Neg.Binomial.W	1.41494e-16	6.38733e-05	0.00296372	0.00289985
AT1G06070	1	1833829	1838758	4930	0	1	0	0	13	15	18	14	14	2.62177	2.66732e-23	Neg.Binomial.W	9.53661e-22	5.07099e-05	0.00300203	0.00295132
AT1G06140	1	1863774	1867999	4226	1	0	1	1	14	15	14	15	14	2.2736	1.54265e-07	QuasiPoisson	2.84808e-07	0.000177473	0.00340748	0.00323
AT1G06148	1	1873885	1878573	4689	1	3	3	4	23	17	28	14	17	2.09746	1.76039e-07	Neg.Binomial.W	3.22701e-07	0.000586479	0.00422265	0.00363617
AT1G06170	1	1883981	1887904	3924	0	0	0	1	11	8	19	9	6	2.31055	0.00782341	QuasiPoisson	0.0079597	6.37105e-05	0.00270133	0.00263761
AT1G06220	1	1898951	1905897	6947	0	0	0	0	52	34	17	18	45	3.64284	5.46197e-12	Neg.Binomial.W	2.2211e-11	0	0.00477904	0.00477904
AT1G06410	1	1953674	1959866	6193	0	0	1	1	26	27	23	23	17	2.91235	2.87769e-12	Neg.Binomial	1.23932e-11	8.07363e-05	0.00374617	0.00366543
AT1G06550	1	2002627	2008212	5586	0	1	1	1	24	18	24	21	21	2.66723	4.7418e-17	Neg.Binomial.W	5.34519e-16	0.000134264	0.00386681	0.00373255
AT1G06590	1	2015306	2025749	10444	0	1	0	0	23	28	24	45	36	3.37143	6.8824e-13	Neg.Binomial	3.32203e-12	2.39372e-05	0.00298736	0.00296342
AT1G06670	1	2039410	2048655	9246	4	5	4	2	41	50	32	42	53	2.5536	1.25696e-12	Neg.Binomial.W	5.78382e-12	0.000405581	0.00471555	0.00430997
AT1G06720	1	2059444	2068483	9040	1	4	1	2	22	30	24	25	27	2.64617	0.000271531	Neg.Binomial.W	0.000313812	0.000221239	0.00283186	0.00261062
AT1G06730	1	2066509	2071455	4947	0	0	0	1	18	21	9	14	17	2.67828	4.66707e-24	Neg.Binomial.W	1.90025e-22	5.05357e-05	0.00319385	0.00314332
AT1G06750	1	2071979	2077505	5527	2	1	2	0	36	29	34	30	40	2.8679	1.07271e-19	Neg.Binomial.W	2.03911e-18	0.000226162	0.00611543	0.00588927
AT1G06780	1	2082311	2088141	5831	0	1	0	0	13	17	9	15	20	2.65605	0.00038842	QuasiPoisson	0.000440423	4.28743e-05	0.00253816	0.00249528
AT1G06910	1	2119991	2124801	4811	0	0	0	0	12	22	12	11	16	2.84491	1.40286e-07	Neg.Binomial.W	2.60791e-07	0	0.00303471	0.00303471
AT1G06920	1	2123676	2126902	3227	0	0	0	0	10	11	10	12	10	2.5177	3.3945e-06	Neg.Binomial.W	5.15143e-06	0	0.00328478	0.00328478
AT1G06923	1	2125670	2128570	2901	0	0	0	0	9	12	5	15	10	2.48491	7.32379e-06	Neg.Binomial.W	1.05855e-05	0	0.00351603	0.00351603
AT1G06925	1	2126704	2129611	2908	0	0	0	0	10	13	7	12	15	2.62467	1.21327e-06	Neg.Binomial.W	1.96286e-06	0	0.00392022	0.00392022
AT1G06950	1	2129053	2136703	7651	1	0	0	1	27	26	27	26	27	3.03495	9.9528e-27	Neg.Binomial.W	6.39108e-25	6.53509e-05	0.00347667	0.00341132
AT1G07010	1	2151798	2156269	4472	1	0	0	0	14	19	32	10	21	2.91235	4.85781e-09	Neg.Binomial	1.15067e-08	5.59034e-05	0.00429338	0.00423748
AT1G07025	1	2156658	2159158	2501	8	3	1	10	36	51	41	42	46	2.14262	1.50746e-12	Neg.Binomial.W	6.86308e-12	0.00219912	0.0172731	0.015074
AT1G07190	1	2207013	2209177	2165	0	0	1	0	13	12	10	8	13	2.35707	2.05325e-17	Neg.Binomial.W	2.46753e-16	0.000115473	0.00517321	0.00505774
AT1G07200	1	2207477	2213718	6242	0	1	2	2	28	24	23	22	26	2.54248	4.00898e-15	Neg.Binomial.W	3.05273e-14	0.000200256	0.00394104	0.00374079
AT1G07210	1	2214216	2217982	3767	0	0	0	0	10	14	11	9	8	2.5177	3.52061e-06	Neg.Binomial.W	5.33089e-06	0	0.00276082	0.00276082
AT1G07220	1	2215925	2220649	4725	1	0	0	0	14	12	10	13	13	2.49815	8.90203e-06	QuasiPoisson	1.2696e-05	5.29101e-05	0.00262434	0.00257143
AT1G07330	1	2249920	2255036	5117	0	0	1	1	18	11	9	11	17	2.3289	0.000808776	QuasiPoisson	0.0008857	9.77135e-05	0.00257964	0.00248192
AT1G07350	1	2256384	2261187	4804	2	1	1	3	32	45	26	28	29	3.01273	1.92049e-12	Neg.Binomial.W	8.5771e-12	0.00036428	0.00666112	0.00629684
AT1G07370	1	2262037	2265553	3517	0	0	1	0	11	23	10	11	10	2.47148	0.00401452	QuasiPoisson	0.00414192	7.10833e-05	0.00369633	0.00362525
AT1G07470	1	2290369	2295558	5190	0	1	0	0	15	22	17	21	19	2.8679	1.98308e-05	QuasiPoisson	2.69229e-05	4.81696e-05	0.00362235	0.00357418
AT1G07473	1	2293566	2296489	2924	0	0	0	1	9	11	12	15	12	2.40153	2.15572e-07	Neg.Binomial	3.89581e-07	8.54993e-05	0.00403557	0.00395007
AT1G07510	1	2303435	2313399	9965	2	6	1	3	35	43	45	43	50	2.6967	4.75488e-15	Neg.Binomial.W	3.55981e-14	0.000301054	0.00433517	0.00403412
AT1G07520	1	2308534	2313385	4852	1	4	1	2	14	21	20	17	23	2.35138	0.00054052	Neg.Binomial.W	0.000603294	0.000412201	0.00391591	0.00350371
AT1G07530	1	2312581	2317507	4927	3	4	3	2	30	37	31	32	37	2.54422	4.09751e-12	Neg.Binomial.W	1.70933e-11	0.00060889	0.00677897	0.00617008
AT1G07590	1	2335477	2340391	4915	0	0	1	0	13	16	11	15	13	2.56187	7.36502e-22	Neg.Binomial.W	2.0801e-20	5.08647e-05	0.00276704	0.00271617
AT1G07610	1	2340447	2343148	2702	6	2	4	5	17	26	15	21	20	1.64412	3.81193e-06	Neg.Binomial.W	5.74169e-06	0.00157291	0.00732791	0.005755
AT1G07650	1	2358111	2367736	9626	4	2	0	3	36	28	33	27	31	2.38239	4.8854e-14	Neg.Binomial.W	2.98277e-13	0.000233742	0.00322044	0.0029867
AT1G07700	1	2378595	2382390	3796	0	0	1	0	9	15	16	19	9	2.56187	4.40819e-21	Neg.Binomial.W	1.08168e-19	6.58588e-05	0.00358272	0.00351686
AT1G07705	1	2380555	2387157	6603	4	6	5	0	33	41	37	33	35	2.189	2.38833e-05	QuasiPoisson	3.20873e-05	0.000567924	0.00542178	0.00485385
AT1G07710	1	2385164	2389350	4187	3	5	4	3	23	19	18	18	18	1.76929	1.30384e-06	Neg.Binomial.W	2.10175e-06	0.000895629	0.00458562	0.00368999
AT1G07725	1	2393801	2398272	4472	4	2	3	5	34	39	33	34	28	2.39007	1.53928e-11	Neg.Binomial.W	5.76706e-11	0.000782648	0.00751342	0.00673077
AT1G07740	1	2396442	2401508	5067	4	3	3	5	38	44	37	60	36	2.5536	3.74079e-12	Neg.Binomial.W	1.56812e-11	0.000740083	0.00848628	0.0077462
AT1G07730	1	2396527	2399696	3170	4	3	3	5	35	41	35	56	34	2.47148	2.64587e-11	Neg.Binomial.W	9.5126e-11	0.00118297	0.0126814	0.0114984
AT1G07780	1	2408865	2413777	4913	1	0	0	1	16	11	14	12	10	2.27556	2.99975e-13	Neg.Binomial.W	1.55868e-12	0.000101771	0.00256462	0.00246285
AT1G07795	1	2413143	2415967	2825	1	1	2	3	31	26	26	24	32	2.8679	1.08065e-12	Neg.Binomial.W	5.02808e-12	0.000619469	0.00984071	0.00922124
AT1G07810	1	2415178	2421829	6652	2	3	3	4	53	52	50	43	58	2.95838	1.94275e-16	Neg.Binomial.W	1.91705e-15	0.000450992	0.00769693	0.00724594
AT1G07910	1	2444437	2455645	11209	3	0	2	2	43	48	47	39	51	2.97738	1.11967e-21	Neg.Binomial.W	3.08793e-20	0.000156125	0.00406816	0.00391203
AT1G07960	1	2466145	2470316	4172	0	1	0	1	16	16	16	21	12	2.54945	7.86315e-05	QuasiPoisson	9.80861e-05	0.000119847	0.00388303	0.00376318
AT1G07970	1	2468218	2473806	5589	1	1	1	3	35	23	40	42	30	3.23737	1.80111e-14	Neg.Binomial.W	1.19891e-13	0.000268384	0.00608338	0.00581499
AT1G07990	1	2475953	2484196	8244	2	2	5	3	21	37	25	24	32	2.3289	9.66106e-10	Neg.Binomial.W	2.58382e-09	0.000363901	0.00337215	0.00300825
AT1G08000	1	2482240	2486726	4487	1	2	3	2	18	19	17	17	25	2.37024	2.01877e-05	Neg.Binomial.W	2.73815e-05	0.000445732	0.00427903	0.0038333
AT1G08010	1	2484848	2489085	4238	0	0	0	0	7	10	11	9	16	2.5177	3.77444e-06	Neg.Binomial.W	5.68788e-06	0	0.00250118	0.00250118
AT1G08050	1	2497794	2502581	4788	0	0	0	0	31	17	16	20	16	3.15274	3.92227e-09	Neg.Binomial.W	9.46611e-09	0	0.00417711	0.00417711
AT1G08060	1	2500704	2512084	11381	2	1	3	2	61	45	40	37	53	3.30689	4.4411e-16	Neg.Binomial.W	4.09438e-15	0.000175731	0.00414726	0.00397153
AT1G08110	1	2534251	2538932	4682	3	1	3	4	25	22	15	36	21	2.29894	1.01066e-07	Neg.Binomial.W	1.91663e-07	0.000587356	0.0050833	0.00449594
AT1G08120	1	2537615	2540661	3047	0	0	0	0	18	14	14	18	21	2.99573	1.64467e-08	Neg.Binomial.W	3.54741e-08	0	0.00557926	0.00557926
AT1G08190	1	2566420	2574448	8029	1	1	1	1	17	31	24	24	25	3.28091	2.49895e-13	Neg.Binomial.W	1.31864e-12	0.000124549	0.00301407	0.00288953
AT1G08210	1	2575984	2581754	5771	0	0	0	1	17	15	12	14	18	2.65605	7.51434e-09	Neg.Binomial	1.7233e-08	4.332e-05	0.00263386	0.00259054
AT1G08260	1	2587854	2607892	20039	3	2	3	4	53	58	65	66	75	3.20545	2.62795e-19	Neg.Binomial.W	4.62111e-18	0.000149708	0.00316383	0.00301412
AT1G08310	1	2617647	2621452	3806	0	0	0	1	34	27	35	34	31	3.39853	4.90363e-48	Neg.Binomial.W	1.58228e-44	6.56858e-05	0.00846033	0.00839464
AT1G08315	1	2619335	2622545	3211	0	0	0	0	19	16	19	19	18	3.054	7.79169e-09	Neg.Binomial.W	1.78153e-08	0	0.00566802	0.00566802
AT1G08420	1	2648459	2658120	9662	4	6	3	3	63	38	38	58	63	2.6204	1.10061e-10	Neg.Binomial.W	3.52234e-10	0.000413993	0.00538191	0.00496792
AT1G08430	1	2657602	2662310	4709	3	5	2	1	24	16	22	17	15	2.01369	0.00054072	Neg.Binomial.W	0.000603465	0.000583988	0.00399236	0.00340837
AT1G08560	1	2708525	2712000	3476	0	0	0	0	11	14	12	12	11	2.68102	6.15413e-07	Neg.Binomial.W	1.0394e-06	0	0.00345224	0.00345224
AT1G08590	1	2717538	2723280	5743	0	1	0	0	20	19	23	25	27	3.0874	1.32949e-36	Neg.Binomial.W	4.76659e-34	4.35313e-05	0.00397005	0.00392652
AT1G08600	1	2722677	2734613	11937	6	5	5	3	30	36	38	34	27	2.07416	5.48219e-10	Neg.Binomial.W	1.53923e-09	0.000397922	0.00276451	0.00236659
AT1G08610	1	2732596	2736819	4224	3	3	2	0	18	22	22	18	14	1.99243	2.2116e-09	Neg.Binomial.W	5.58503e-09	0.000473485	0.00445076	0.00397727
AT1G08680	1	2761584	2769967	8384	1	1	0	1	31	29	13	22	34	2.82816	9.07099e-15	Neg.Binomial.W	6.36647e-14	8.94561e-05	0.00307729	0.00298783
AT1G08800	1	2811818	2819071	7254	0	0	1	1	18	20	15	22	19	2.71248	9.51035e-11	Neg.Binomial	3.08185e-10	6.89275e-05	0.00259167	0.00252275
AT1G08820	1	2820354	2826481	6128	0	1	1	0	19	21	20	16	21	2.73869	9.8763e-21	Neg.Binomial.W	2.28857e-19	8.15927e-05	0.0031658	0.0030842
AT1G08830	1	2826060	2830315	4256	0	0	0	1	10	11	15	6	13	2.34181	0.000813224	QuasiPoisson	0.00089027	5.87406e-05	0.00258459	0.00252585
AT1G08840	1	2828105	2839855	11751	5	1	4	2	31	30	27	33	37	2.4681	7.51518e-12	Neg.Binomial.W	2.98548e-11	0.000255297	0.00268913	0.00243384
AT1G08910	1	2855162	2862170	7009	1	1	2	1	19	23	14	15	21	2.78254	2.34059e-10	Neg.Binomial.W	7.03868e-10	0.000178342	0.0026252	0.00244685
AT1G08970	1	2881491	2885342	3852	2	1	1	3	14	17	17	16	17	2.30828	3.26194e-08	Neg.Binomial.W	6.69346e-08	0.000454309	0.00420561	0.0037513
AT1G08980	1	2883351	2887621	4271	1	1	0	1	11	13	13	9	15	2.12141	3.96244e-05	QuasiPoisson	5.1483e-05	0.000175603	0.00285647	0.00268087
AT1G09060	1	2920064	2926826	6763	3	4	1	1	31	25	34	32	36	2.75578	0.00015553	Neg.Binomial.W	0.000185803	0.000332693	0.00467248	0.00433979
AT1G09190	1	2965120	2968733	3614	2	1	1	1	12	11	11	8	14	2.31055	3.70624e-07	Neg.Binomial.W	6.46613e-07	0.000345877	0.00309906	0.00275318
AT1G09245	1	2985874	2988393	2520	1	1	0	0	7	15	7	6	11	2.01045	0.00275062	QuasiPoisson	0.00287142	0.000198413	0.00365079	0.00345238
AT1G09280	1	2997100	3002362	5263	2	0	3	2	20	25	19	26	24	2.25416	8.5799e-05	Neg.Binomial.W	0.000106512	0.00033251	0.00433213	0.00399962
AT1G09300	1	3002495	3009381	6887	0	0	0	0	20	29	17	29	27	3.35341	3.03206e-10	Neg.Binomial.W	8.95327e-10	0	0.00354291	0.00354291
AT1G09430	1	3040996	3046541	5546	0	1	0	0	16	18	18	12	25	2.82138	6.02779e-28	Neg.Binomial.W	4.79972e-26	4.50775e-05	0.00320952	0.00316444
AT1G09450	1	3047966	3054163	6198	0	0	1	1	17	13	14	20	14	2.49596	3.18602e-09	Neg.Binomial	7.80452e-09	8.06712e-05	0.00251694	0.00243627
AT1G09570	1	3094160	3101819	7660	1	3	2	2	30	26	27	31	31	2.77882	1.70123e-14	Neg.Binomial	1.13771e-13	0.000261097	0.0037859	0.0035248
AT1G09620	1	3111778	3117699	5922	2	1	1	3	36	30	38	30	34	3.06205	1.58053e-14	Neg.Binomial.W	1.0625e-13	0.000295508	0.00567376	0.00537825
AT1G09770	1	3160832	3166616	5785	2	2	1	0	19	27	14	20	15	2.29813	7.73523e-12	Neg.Binomial.W	3.06253e-11	0.000216076	0.00328436	0.00306828
AT1G09800	1	3175883	3181734	5852	2	1	1	1	19	16	18	11	17	2.68921	1.12523e-09	Neg.Binomial.W	2.97549e-09	0.000213602	0.00276828	0.00255468
AT1G09900	1	3217133	3220929	3797	1	0	1	1	13	20	10	20	17	2.36355	9.4634e-13	Neg.Binomial.W	4.45944e-12	0.000197524	0.00421385	0.00401633
AT1G09910	1	3219035	3225541	6507	1	1	4	2	23	42	19	28	28	2.74084	2.70476e-10	Neg.Binomial.W	8.04758e-10	0.000307361	0.00430306	0.0039957
AT1G09960	1	3242986	3248216	5231	0	0	0	0	15	17	11	12	14	2.77259	2.24939e-07	Neg.Binomial.W	4.05601e-07	0	0.00263812	0.00263812
AT1G09980	1	3255189	3262741	7553	1	0	0	0	17	25	17	21	20	2.92959	1.40321e-31	Neg.Binomial.W	2.07139e-29	3.30994e-05	0.00264795	0.00261486
AT1G10110	1	3301564	3304938	3375	0	0	0	0	12	8	9	12	8	2.50144	4.19026e-06	Neg.Binomial.W	6.2793e-06	0	0.0029037	0.0029037
AT1G10120	1	3303039	3307956	4918	0	0	0	0	20	12	13	17	12	2.8792	6.85693e-08	Neg.Binomial.W	1.33415e-07	0	0.00300935	0.00300935
AT1G10150	1	3324799	3328614	3816	0	0	1	0	8	18	6	10	13	2.34181	7.90762e-16	Neg.Binomial.W	6.91488e-15	6.55136e-05	0.0028826	0.00281709
AT1G10155	1	3324825	3329448	4624	0	0	1	0	9	19	7	12	14	2.4301	0.00163218	QuasiPoisson	0.00173745	5.40657e-05	0.00263841	0.00258434
AT1G10170	1	3332504	3339188	6685	1	1	2	1	29	28	19	24	36	3.1847	7.74388e-13	Neg.Binomial.W	3.70323e-12	0.000186986	0.00406881	0.00388182
AT1G10180	1	3337185	3342628	5444	1	0	0	1	15	19	21	23	27	2.78912	0.000180857	QuasiPoisson	0.000214315	9.18442e-05	0.00385746	0.00376561
AT1G10190	1	3342686	3346632	3947	6	3	3	4	29	17	19	25	23	1.80346	0.000133186	Neg.Binomial.W	0.000160447	0.00101343	0.00572587	0.00471244
AT1G10240	1	3355627	3360853	5227	1	0	1	0	15	16	19	30	20	2.77259	7.38014e-20	Neg.Binomial.W	1.44108e-18	9.56572e-05	0.00382629	0.00373063
AT1G10390	1	3405956	3413874	7919	4	5	2	3	29	38	46	44	28	2.47534	4.25636e-11	Neg.Binomial.W	1.47799e-10	0.000441975	0.00467231	0.00423033
AT1G10450	1	3430764	3439370	8607	0	1	1	1	20	25	28	19	18	2.69848	1.93552e-17	Neg.Binomial.W	2.33474e-16	8.71384e-05	0.00255606	0.00246892
AT1G10586	1	3495911	3500439	4529	2	3	2	0	11	17	13	18	23	1.96393	0.000256818	Neg.Binomial.W	0.000297848	0.000386399	0.00362111	0.00323471
AT1G10680	1	3537333	3544925	7593	1	1	1	0	15	24	27	15	16	2.56714	2.74436e-14	Neg.Binomial.W	1.75789e-13	9.87752e-05	0.00255498	0.00245621
AT1G10810	1	3598083	3601877	3795	0	1	0	0	16	17	18	16	19	2.80215	5.30112e-28	Neg.Binomial.W	4.35806e-26	6.58762e-05	0.00453228	0.0044664
AT1G10870	1	3615610	3624806	9197	3	2	1	2	20	29	26	29	33	2.72785	7.20496e-12	Neg.Binomial.W	2.8702e-11	0.000217462	0.00297923	0.00276177
AT1G10890	1	3626646	3631808	5163	0	1	0	1	12	16	32	20	15	2.67644	3.44343e-16	Neg.Binomial.W	3.24175e-15	9.68429e-05	0.00368003	0.00358319
AT1G10900	1	3631132	3638250	7119	2	1	0	2	18	22	18	24	19	2.32456	1.95568e-12	Neg.Binomial.W	8.72352e-12	0.000175586	0.00283748	0.00266189
AT1G10920	1	3643180	3648784	5605	0	2	2	2	16	18	15	16	16	2.01757	2.9934e-09	Neg.Binomial.W	7.37324e-09	0.000267618	0.00289028	0.00262266
AT1G10940	1	3654673	3659612	4940	0	0	0	0	13	12	9	14	17	2.76001	2.67923e-07	Neg.Binomial.W	4.77372e-07	0	0.00263158	0.00263158
AT1G10950	1	3658204	3665264	7061	2	1	2	2	10	21	22	21	24	2.54048	5.13523e-09	Neg.Binomial.W	1.21088e-08	0.00024784	0.00277581	0.00252797
AT1G11100	1	3702672	3710586	7915	3	0	3	3	24	28	23	45	27	2.3299	9.82936e-11	Neg.Binomial.W	3.17486e-10	0.00028427	0.00371447	0.0034302
AT1G11130	1	3721708	3728450	6743	1	1	1	0	19	25	10	17	25	2.54945	1.73745e-13	Neg.Binomial.W	9.44619e-13	0.000111226	0.0028474	0.00273617
AT1G11160	1	3732044	3740844	8801	2	4	3	1	50	56	44	38	49	3.04643	1.79518e-05	Neg.Binomial.W	2.45449e-05	0.000284059	0.00538575	0.00510169
AT1G11200	1	3752213	3756658	4446	0	0	0	0	5	20	15	9	20	2.78501	3.7572e-07	Neg.Binomial.W	6.54795e-07	0	0.00310391	0.00310391
AT1G11290	1	3790168	3795088	4921	2	2	4	3	15	19	15	14	18	1.91156	1.04299e-06	Neg.Binomial.W	1.70166e-06	0.00055883	0.00329201	0.00273318
AT1G11300	1	3793243	3798507	5265	0	2	3	3	20	20	21	21	24	2.12823	8.82055e-11	Neg.Binomial.W	2.88147e-10	0.000379867	0.00402659	0.00364672
AT1G11303	1	3796667	3801851	5185	0	1	0	1	14	9	16	17	21	2.48491	0.000231945	QuasiPoisson	0.000271022	9.6432e-05	0.00297011	0.00287367
AT1G11310	1	3799500	3805233	5734	0	1	0	0	20	28	14	17	22	2.9381	2.6856e-31	Neg.Binomial.W	3.5735e-29	4.35996e-05	0.00352285	0.00347925
AT1G11330	1	3808795	3814809	6015	0	0	0	0	14	20	15	22	15	2.99573	1.65696e-08	Neg.Binomial.W	3.57332e-08	0	0.00285952	0.00285952
AT1G11350	1	3816424	3821887	5464	2	2	2	1	21	29	29	26	27	2.81455	3.4831e-13	Neg.Binomial	1.78753e-12	0.000320278	0.00483163	0.00451135
AT1G11410	1	3839877	3845479	5603	1	3	3	1	21	28	24	30	27	2.70136	7.38178e-05	Neg.Binomial.W	9.24867e-05	0.000356952	0.00464037	0.00428342
AT1G11490	1	3867884	3871525	3642	0	0	1	0	19	12	9	13	12	2.53687	7.09231e-21	Neg.Binomial.W	1.69206e-19	6.86436e-05	0.00356947	0.00350082
AT1G11500	1	3869679	3872702	3024	0	0	1	0	11	9	9	12	9	2.24496	1.69433e-05	QuasiPoisson	2.32226e-05	8.2672e-05	0.00330688	0.00322421
AT1G11510	1	3870723	3873929	3207	0	0	1	0	9	7	9	11	10	2.17475	8.40893e-06	QuasiPoisson	1.205e-05	7.79545e-05	0.00286872	0.00279077
AT1G11590	1	3891580	3895677	4098	10	9	11	10	46	48	53	71	60	1.72277	2.5347e-10	Neg.Binomial.W	7.56949e-10	0.00244021	0.0135676	0.0111274
AT1G11591	1	3894130	3897019	2890	6	2	2	5	21	26	16	19	23	1.75786	0.000987603	Neg.Binomial.W	0.00107154	0.00129758	0.00726644	0.00596886
AT1G11593	1	3897002	3899609	2608	7	6	7	3	15	16	33	16	26	1.27235	0.00208898	Neg.Binomial.W	0.00220371	0.00220475	0.00812883	0.00592408
AT1G11680	1	3937422	3941871	4450	5	5	5	4	20	23	47	20	22	1.8497	5.08865e-05	Neg.Binomial.W	6.50999e-05	0.00106742	0.00593258	0.00486517
AT1G11720	1	3950366	3958044	7679	2	2	1	2	24	24	22	25	31	2.78677	1.36332e-06	QuasiPoisson	2.19105e-06	0.000227894	0.00328168	0.00305378
AT1G11755	1	3968681	3972911	4231	0	0	0	0	12	13	11	18	15	2.77259	2.27661e-07	Neg.Binomial.W	4.10107e-07	0	0.00326164	0.00326164
AT1G11760	1	3970986	3974294	3309	0	0	0	0	8	9	9	10	13	2.43361	8.00732e-06	Neg.Binomial.W	1.15064e-05	0	0.00296162	0.00296162
AT1G11770	1	3974607	3978379	3773	1	0	1	0	21	19	19	15	19	2.65793	2.44868e-06	QuasiPoisson	3.79367e-06	0.000132521	0.00492976	0.00479724
AT1G11790	1	3980153	3986219	6067	6	8	2	4	35	66	35	81	27	2.4301	3.00037e-05	Neg.Binomial.W	3.9678e-05	0.000824131	0.00804351	0.00721938
AT1G11800	1	3984184	3988290	4107	3	3	1	1	28	24	29	31	29	2.79117	9.41704e-13	Neg.Binomial.W	4.43921e-12	0.000486973	0.00686633	0.00637935
AT1G11810	1	3988763	3992066	3304	0	0	0	0	10	19	7	12	7	2.58022	9.49671e-06	Neg.Binomial.W	1.34845e-05	0	0.0033293	0.0033293
AT1G11820	1	3990027	3994707	4681	1	1	0	1	14	11	12	12	11	2.09363	6.1999e-10	Neg.Binomial.W	1.72054e-09	0.000160222	0.00256355	0.00240333
AT1G11880	1	4006705	4011461	4757	0	1	0	0	28	12	13	13	13	2.70002	3.5045e-08	Neg.Binomial	7.16727e-08	5.25541e-05	0.00332142	0.00326887
AT1G11890	1	4009757	4014104	4348	0	0	1	1	15	9	10	19	11	2.28916	3.75956e-13	Neg.Binomial.W	1.91949e-12	0.000114995	0.00294388	0.00282889
AT1G11900	1	4012121	4015688	3568	0	0	1	1	16	9	7	14	12	2.2192	0.000612797	QuasiPoisson	0.000679616	0.000140135	0.00325112	0.00311099
AT1G11950	1	4033479	4040065	6587	1	1	1	2	24	22	17	22	25	3.0037	2.08293e-05	QuasiPoisson	2.82102e-05	0.000189768	0.00333991	0.00315014
AT1G12110	1	4104223	4110601	6379	2	5	3	5	19	9	17	17	24	1.62268	0.000119173	Neg.Binomial.W	0.000144877	0.000587866	0.00269635	0.00210848
AT1G12150	1	4122530	4126651	4122	1	1	0	0	18	53	18	31	25	3.10309	1.85342e-16	Neg.Binomial.W	1.83452e-15	0.0001213	0.00703542	0.00691412
AT1G12270	1	4171035	4175730	4696	2	1	1	2	15	15	14	15	16	2.42775	1.89808e-08	Neg.Binomial.W	4.06748e-08	0.000319421	0.00319421	0.00287479
AT1G12280	1	4173875	4179021	5147	1	1	2	4	24	27	23	26	26	2.66026	1.05172e-11	Neg.Binomial.W	4.07034e-11	0.000388576	0.00489606	0.00450748
AT1G12290	1	4176917	4183593	6677	2	0	3	2	22	18	13	22	20	2.08849	4.24938e-10	Neg.Binomial.W	1.21638e-09	0.000262094	0.00284559	0.0025835
AT1G12300	1	4182010	4187247	5238	1	0	0	0	16	14	10	15	13	2.53687	2.73669e-21	Neg.Binomial.W	7.02235e-20	4.77281e-05	0.00259641	0.00254868
AT1G12470	1	4249945	4258392	8448	3	3	1	4	38	46	41	43	49	2.88835	9.67886e-06	Neg.Binomial.W	1.3725e-05	0.000325521	0.00513731	0.00481179
AT1G12490	1	4259783	4262869	3087	0	1	1	1	10	10	16	10	11	2.0206	3.80294e-09	Neg.Binomial.W	9.20049e-09	0.000242954	0.00369291	0.00344995
AT1G12520	1	4266074	4269982	3909	0	0	0	0	23	20	19	21	19	3.15274	2.20938e-09	Neg.Binomial.W	5.58053e-09	0	0.00521873	0.00521873
AT1G12665	1	4311331	4313935	2605	0	0	0	0	11	11	4	12	10	2.43361	9.29683e-06	Neg.Binomial.W	1.32283e-05	0	0.00368522	0.00368522
AT1G12680	1	4318877	4324265	5389	0	1	0	1	11	18	16	16	13	2.46243	5.68146e-16	Neg.Binomial.W	5.06426e-15	9.27816e-05	0.00274634	0.00265355
AT1G12750	1	4343943	4349390	5448	3	4	2	1	15	16	13	13	17	1.90509	1.59812e-06	Neg.Binomial.W	2.54371e-06	0.000458884	0.00271659	0.00225771
AT1G12780	1	4354926	4359894	4969	0	0	0	0	13	11	13	12	14	2.70805	4.5615e-07	Neg.Binomial.W	7.85684e-07	0	0.00253572	0.00253572
AT1G12810	1	4366256	4369822	3567	1	1	2	2	17	21	13	14	20	2.5177	4.95873e-09	Neg.Binomial.W	1.17285e-08	0.000420521	0.00476591	0.00434539
AT1G12820	1	4367760	4372298	4539	2	1	2	2	20	20	14	15	17	2.38482	1.1341e-09	Neg.Binomial	2.99832e-09	0.000385547	0.00378938	0.00340383
AT1G12840	1	4373205	4379514	6310	1	3	1	2	16	14	21	14	23	2.39529	9.46276e-10	Neg.Binomial	2.53604e-09	0.000277338	0.00278922	0.00251189
AT1G12930	1	4397322	4406669	9348	3	2	9	4	38	37	42	64	48	2.40076	3.0879e-09	Neg.Binomial.W	7.58719e-09	0.000481386	0.00489944	0.00441806
AT1G13000	1	4435101	4440639	5539	3	0	2	2	19	20	33	23	20	2.25416	0.000101089	Neg.Binomial.W	0.00012418	0.000315942	0.00415237	0.00383643
AT1G13100	1	4462859	4466725	3867	0	0	0	1	11	6	13	11	10	2.27829	0.000186082	QuasiPoisson	0.000220223	6.46496e-05	0.0026377	0.00257305
AT1G13110	1	4466094	4470033	3940	0	1	1	1	10	13	23	10	16	2.28529	7.10053e-11	Neg.Binomial.W	2.37058e-10	0.000190355	0.00365482	0.00346447
AT1G13120	1	4468144	4474319	6176	1	1	1	1	14	16	28	15	21	3.06339	8.3097e-11	Neg.Binomial.W	2.72978e-10	0.000161917	0.00304404	0.00288212
AT1G13140	1	4477384	4481327	3944	0	0	0	0	7	14	9	10	14	2.56495	2.30724e-06	Neg.Binomial.W	3.58877e-06	0	0.00273834	0.00273834
AT1G13143	1	4478025	4480709	2685	0	0	0	0	7	13	9	10	14	2.5337	3.11592e-06	Neg.Binomial.W	4.75661e-06	0	0.00394786	0.00394786
AT1G13190	1	4497764	4502624	4861	0	0	0	1	16	17	13	16	20	2.7213	3.30286e-05	QuasiPoisson	4.34424e-05	5.14297e-05	0.00337379	0.00332236
AT1G13200	1	4506221	4509528	3308	1	0	0	0	19	19	22	19	17	2.8679	3.56763e-10	Neg.Binomial	1.03968e-09	7.55744e-05	0.00580411	0.00572854
AT1G13210	1	4507906	4515010	7105	4	4	3	1	64	48	51	48	46	2.96527	6.25428e-17	Neg.Binomial.W	6.92316e-16	0.000422238	0.00723434	0.0068121
AT1G13310	1	4560028	4564160	4133	0	2	2	1	16	20	20	21	23	2.35876	7.95702e-13	Neg.Binomial.W	3.80094e-12	0.000302444	0.0048391	0.00453666
AT1G13410	1	4600235	4604635	4401	1	0	0	1	14	19	13	11	13	2.42775	2.1863e-15	Neg.Binomial.W	1.75053e-14	0.000113611	0.0031811	0.00306748
AT1G13485	1	4623171	4625344	2174	1	0	1	1	11	12	11	14	13	2.07944	8.50941e-10	Neg.Binomial.W	2.3035e-09	0.000344986	0.00561178	0.00526679
AT1G13490	1	4623564	4627166	3603	0	0	0	0	9	21	9	14	13	2.7213	7.43246e-07	Neg.Binomial.W	1.23974e-06	0	0.00366361	0.00366361
AT1G13530	1	4632590	4636129	3540	0	0	0	1	11	18	11	13	14	2.51122	0.000135002	QuasiPoisson	0.000162483	7.06215e-05	0.00378531	0.00371469
AT1G13550	1	4635984	4639330	3347	0	0	1	1	8	8	8	11	11	1.97408	1.5589e-09	Neg.Binomial.W	4.03869e-09	0.000149388	0.00274873	0.00259934
AT1G13560	1	4637468	4643190	5723	0	0	1	0	17	14	16	18	22	2.80215	3.29103e-05	QuasiPoisson	4.33e-05	4.36834e-05	0.00304036	0.00299668
AT1G13640	1	4676004	4680862	4859	0	0	0	1	17	10	17	12	14	2.57414	0.000119801	QuasiPoisson	0.000145531	5.14509e-05	0.00288125	0.0028298
AT1G13770	1	4720574	4725520	4947	0	0	0	1	15	14	27	18	16	2.81181	1.46281e-27	Neg.Binomial.W	1.07275e-25	5.05357e-05	0.00363857	0.00358803
AT1G13810	1	4732991	4736453	3463	0	1	1	0	24	24	24	24	26	2.97553	1.20072e-07	QuasiPoisson	2.25617e-07	0.000144383	0.00704591	0.00690153
AT1G13820	1	4734474	4738910	4437	4	1	3	1	50	47	56	48	49	3.23562	6.82726e-05	Neg.Binomial.W	8.58864e-05	0.000507099	0.0112689	0.0107618
AT1G13825	1	4737441	4740345	2905	4	1	4	1	27	24	31	21	25	2.43712	8.06925e-11	Neg.Binomial.W	2.6596e-10	0.000860585	0.00881239	0.00795181
AT1G13830	1	4738693	4742189	3497	1	1	2	1	19	11	15	7	11	2.38693	9.11402e-07	Neg.Binomial.W	1.50178e-06	0.000357449	0.00360309	0.00324564
AT1G13880	1	4747831	4752234	4404	0	0	0	0	10	26	12	10	14	2.8094	1.48428e-06	Neg.Binomial.W	2.37481e-06	0	0.00326975	0.00326975
AT1G13940	1	4761479	4767852	6374	0	0	1	1	14	36	11	19	18	2.75578	1.64815e-13	Neg.Binomial.W	9.01387e-13	7.84437e-05	0.00307499	0.00299655
AT1G13980	1	4787463	4795654	8192	2	1	2	1	20	25	19	27	27	2.89775	4.9731e-12	Neg.Binomial.W	2.03771e-11	0.000183105	0.00288086	0.00269775
AT1G14100	1	4826961	4830587	3627	0	1	0	0	9	10	8	11	8	2.1564	7.7211e-14	Neg.Binomial.W	4.52571e-13	6.89275e-05	0.00253653	0.0024676
AT1G14110	1	4829297	4832915	3619	5	4	1	7	21	13	26	11	22	1.58803	0.000392919	Neg.Binomial.W	0.000445211	0.00117436	0.00513954	0.00396518
AT1G14130	1	4834724	4838771	4048	1	0	0	1	18	10	11	13	22	2.45101	2.97323e-15	Neg.Binomial.W	2.32579e-14	0.000123518	0.00365613	0.00353261
AT1G14170	1	4842184	4846913	4730	0	0	0	0	11	15	10	18	13	2.78501	2.02841e-07	Neg.Binomial.W	3.6781e-07	0	0.00283298	0.00283298
AT1G14180	1	4846162	4850413	4252	1	0	2	2	13	14	15	12	9	1.92344	7.90198e-05	QuasiPoisson	9.85514e-05	0.000293979	0.00296331	0.00266933
AT1G14200	1	4853224	4856287	3064	0	1	1	1	6	6	9	13	10	1.81993	3.61545e-07	Neg.Binomial.W	6.31455e-07	0.000244778	0.00287206	0.00262728
AT1G14260	1	4871856	4875907	4052	0	0	1	0	11	14	14	15	15	2.57414	2.29569e-08	Neg.Binomial	4.84474e-08	6.16979e-05	0.00340573	0.00334403
AT1G14270	1	4873875	4878256	4382	0	0	1	0	15	19	25	19	20	2.9381	8.8374e-32	Neg.Binomial.W	1.35791e-29	5.70516e-05	0.00447284	0.00441579
AT1G14290	1	4879030	4883265	4236	0	1	0	0	14	12	15	14	13	2.58626	1.95025e-08	Neg.Binomial	4.16753e-08	5.90179e-05	0.00321058	0.00315156
AT1G14300	1	4881336	4885818	4483	1	1	0	0	14	12	15	15	16	2.43944	1.51705e-06	QuasiPoisson	2.42274e-06	0.000111532	0.00321213	0.0031006
AT1G14345	1	4898045	4901054	3010	0	0	0	0	5	15	9	8	8	2.34181	3.68814e-05	Neg.Binomial.W	4.81566e-05	0	0.00299003	0.00299003
AT1G14370	1	4914491	4919138	4648	1	0	0	1	13	14	11	16	19	2.43944	7.59274e-09	Neg.Binomial	1.73943e-08	0.000107573	0.00314114	0.00303356
AT1G14380	1	4917010	4922682	5673	1	1	0	1	14	18	20	20	23	2.52229	5.66079e-15	Neg.Binomial.W	4.15857e-14	0.000132205	0.0033492	0.00321699
AT1G14470	1	4953037	4956702	3666	1	0	1	1	12	7	11	10	13	1.97408	0.00016233	QuasiPoisson	0.000193426	0.000204583	0.00289143	0.00268685
AT1G14480	1	4955231	4959076	3846	1	0	0	0	12	10	16	11	15	2.49815	8.67138e-05	QuasiPoisson	0.000107565	6.50026e-05	0.00332813	0.00326313
AT1G14500	1	4959308	4962800	3493	1	0	0	1	14	12	12	15	20	2.47373	4.49363e-09	Neg.Binomial	1.07054e-08	0.000143143	0.00417979	0.00403664
AT1G14510	1	4960594	4965515	4922	1	0	0	1	15	16	12	19	21	2.59027	7.15391e-10	Neg.Binomial	1.96203e-09	0.000101585	0.00337261	0.00327103
AT1G14590	1	4997767	5001710	3944	0	0	0	0	15	14	15	10	16	2.79728	1.70333e-07	Neg.Binomial.W	3.12864e-07	0	0.0035497	0.0035497
AT1G14610	1	5007153	5015533	8381	0	2	2	3	34	43	28	32	39	2.67728	3.80312e-17	Neg.Binomial.W	4.38276e-16	0.000208806	0.00419998	0.00399117
AT1G14670	1	5036576	5041597	5022	2	0	3	3	18	31	16	18	18	2.07944	5.72125e-09	Neg.Binomial.W	1.33946e-08	0.000398248	0.0040223	0.00362405
AT1G14690	1	5050656	5056299	5644	1	1	2	4	38	38	26	26	23	2.85647	3.70206e-12	Neg.Binomial.W	1.5539e-11	0.000354359	0.00535082	0.00499646
AT1G14710	1	5060694	5066303	5610	1	1	3	1	27	27	18	17	16	2.76422	2.08344e-10	Neg.Binomial.W	6.33474e-10	0.00026738	0.00374332	0.00347594
AT1G14790	1	5092961	5099270	6310	12	3	4	5	38	39	32	36	39	1.83688	0.00252491	Neg.Binomial.W	0.00264371	0.000950872	0.00583201	0.00488114
AT1G14800	1	5098572	5103558	4987	16	16	11	15	60	58	71	64	77	1.51327	2.13023e-10	Neg.Binomial.W	6.46049e-10	0.00290756	0.0132344	0.0103268
AT1G14810	1	5101424	5105850	4427	1	2	3	1	22	23	28	25	19	2.69076	5.0506e-05	Neg.Binomial.W	6.46387e-05	0.000395302	0.00528575	0.00489044
AT1G15020	1	5171232	5177479	6248	2	3	2	1	27	38	30	49	41	3.03013	9.70978e-14	Neg.Binomial.W	5.55761e-13	0.000320102	0.0059219	0.00560179
AT1G15030	1	5176480	5181049	4570	1	1	1	2	10	17	14	10	12	2.40153	2.02943e-05	Neg.Binomial.W	2.75174e-05	0.000273523	0.00275711	0.00248359
AT1G15060	1	5182258	5188106	5849	2	3	3	2	24	26	22	27	26	2.40153	3.77891e-07	Neg.Binomial.W	6.58135e-07	0.000427423	0.00427423	0.00384681
AT1G15160	1	5214345	5218545	4201	1	0	0	0	12	20	16	21	13	2.76254	1.64852e-26	Neg.Binomial.W	1.01806e-24	5.95096e-05	0.00390383	0.00384432
AT1G15165	1	5216719	5221113	4395	1	0	0	0	14	18	13	14	14	2.65605	1.04032e-05	QuasiPoisson	1.46844e-05	5.68828e-05	0.00332196	0.00326507
AT1G15210	1	5230345	5237886	7542	0	1	1	1	21	26	17	26	23	2.71375	2.83107e-05	QuasiPoisson	3.76009e-05	9.94431e-05	0.00299655	0.00289711
AT1G15220	1	5239029	5242541	3513	0	1	1	1	12	6	10	7	11	1.8563	3.64923e-06	Neg.Binomial	5.50821e-06	0.000213493	0.00261884	0.00240535
AT1G15360	1	5282268	5285736	3469	0	0	1	1	8	9	9	7	13	1.97408	0.000244093	QuasiPoisson	0.000284239	0.000144134	0.00265206	0.00250793
AT1G15410	1	5297324	5301927	4604	0	0	1	1	14	8	10	14	16	2.27556	0.000421095	QuasiPoisson	0.000475467	0.000108601	0.00269331	0.00258471
AT1G15430	1	5303098	5307087	3990	1	2	3	4	15	35	11	18	15	2.11866	3.31125e-05	Neg.Binomial.W	4.35349e-05	0.000626566	0.00471178	0.00408521
AT1G15440	1	5305027	5310558	5532	1	3	6	6	33	26	27	34	34	2.16332	1.90801e-10	Neg.Binomial.W	5.84264e-10	0.000723066	0.00556761	0.00484454
AT1G15460	1	5308907	5315128	6222	1	0	1	1	24	16	17	16	21	2.54945	2.5655e-15	Neg.Binomial.W	2.03022e-14	0.00012054	0.00302154	0.002901
AT1G15470	1	5314499	5318941	4443	0	0	0	1	16	6	9	15	14	2.45788	0.00109551	QuasiPoisson	0.00118275	5.62683e-05	0.00270088	0.00264461
AT1G15480	1	5316973	5321630	4658	2	2	2	4	25	19	22	29	29	2.41591	3.89453e-10	Neg.Binomial.W	1.1263e-09	0.000536711	0.00532417	0.00478746
AT1G15500	1	5325290	5329875	4586	0	0	0	1	8	10	12	18	22	2.56187	0.00235859	QuasiPoisson	0.00247619	5.45137e-05	0.00305277	0.00299826
AT1G15670	1	5388952	5392672	3721	1	1	4	2	20	12	12	16	13	2.07944	4.1773e-07	Neg.Binomial.W	7.2303e-07	0.00053749	0.00392368	0.00338619
AT1G15680	1	5392407	5395639	3233	3	1	4	4	10	14	9	11	10	1.36949	0.000814947	Neg.Binomial.W	0.000892005	0.000927931	0.00334055	0.00241262
AT1G15740	1	5409908	5415919	6012	2	0	3	2	15	27	11	13	20	2.00393	2.31809e-07	Neg.Binomial.W	4.17288e-07	0.000291084	0.00286094	0.00256986
AT1G15750	1	5413817	5422033	8217	3	1	4	3	31	49	28	69	36	2.89239	3.5925e-09	Neg.Binomial.W	8.73721e-09	0.000334672	0.00518437	0.0048497
AT1G15780	1	5429040	5437618	8579	1	3	3	1	27	23	33	37	41	2.91777	8.08783e-13	Neg.Binomial.W	3.85486e-12	0.000233127	0.00375335	0.00352022
AT1G15940	1	5472359	5479405	7047	0	0	1	1	16	21	17	15	22	2.62949	9.84973e-19	Neg.Binomial.W	1.54285e-17	7.09522e-05	0.00258266	0.00251171
AT1G16110	1	5517219	5521929	4711	0	1	0	1	20	23	23	22	18	2.80538	2.14089e-06	QuasiPoisson	3.34817e-06	0.000106135	0.00450011	0.00439397
AT1G16150	1	5531298	5536060	4763	2	4	1	4	14	18	18	27	16	2.0424	2.66244e-07	Neg.Binomial.W	4.74511e-07	0.000577367	0.0039051	0.00332773
AT1G16160	1	5534766	5539501	4736	2	0	3	2	21	38	18	24	37	2.48491	8.60102e-11	Neg.Binomial.W	2.81545e-10	0.00036951	0.0058277	0.00545819
AT1G16225	1	5549791	5553414	3624	0	0	0	0	17	18	14	16	14	2.94444	3.01729e-08	Neg.Binomial.W	6.2241e-08	0	0.00435982	0.00435982
AT1G16260	1	5558498	5563192	4695	0	1	0	0	13	17	22	17	13	2.73177	0.000145541	QuasiPoisson	0.000174549	5.32481e-05	0.00349308	0.00343983
AT1G16370	1	5595633	5599447	3815	0	0	0	0	10	10	5	20	10	2.56495	2.21313e-05	Neg.Binomial.W	2.98609e-05	0	0.00288336	0.00288336
AT1G16470	1	5621746	5626683	4938	1	1	1	0	6	11	16	15	14	2.14843	0.000585331	QuasiPoisson	0.000651113	0.000151883	0.00251114	0.00235925
AT1G16480	1	5624699	5630013	5315	1	1	4	2	19	20	18	29	20	2.50144	0.000402073	Neg.Binomial.W	0.000455024	0.000376294	0.00398871	0.00361242
AT1G16560	1	5667384	5671708	4325	2	2	3	4	19	24	19	19	25	2.15808	9.97293e-06	Neg.Binomial.W	1.41157e-05	0.000635838	0.00490173	0.0042659
AT1G16570	1	5669577	5674600	5024	2	1	3	4	23	21	21	22	34	2.35707	9.36193e-10	Neg.Binomial.W	2.51215e-09	0.000497611	0.00481688	0.00431927
AT1G16610	1	5674495	5679873	5379	0	4	4	3	20	28	32	26	23	2.06602	8.64809e-11	Neg.Binomial.W	2.82728e-10	0.000511247	0.00479643	0.00428518
AT1G16670	1	5696216	5700870	4655	5	6	7	15	39	27	29	27	43	1.42445	7.95374e-05	Neg.Binomial.W	9.91874e-05	0.00177229	0.00708915	0.00531686
AT1G16700	1	5708624	5713043	4420	0	0	0	0	14	6	10	18	14	2.7213	9.9629e-07	Neg.Binomial.W	1.63145e-06	0	0.00280543	0.00280543
AT1G16710	1	5712794	5723614	10821	1	3	1	2	37	85	39	38	59	3.51792	5.70923e-12	Neg.Binomial.W	2.31726e-11	0.000161723	0.00476851	0.00460678
AT1G16830	1	5759626	5763619	3994	5	2	2	2	21	16	19	22	23	2.11516	0.000172931	Neg.Binomial.W	0.000205375	0.000688533	0.00505759	0.00436905
AT1G16840	1	5761694	5765184	3491	4	2	2	2	23	16	18	18	21	2.1838	2.23527e-05	Neg.Binomial.W	3.01437e-05	0.000716127	0.00549986	0.00478373
AT1G16960	1	5798741	5801887	3147	5	1	4	8	45	30	31	41	25	2.12068	6.8221e-08	Neg.Binomial.W	1.3279e-07	0.00142993	0.010931	0.00950111
AT1G17040	1	5823771	5829266	5496	1	1	1	1	11	21	12	12	14	2.73437	4.66878e-09	Neg.Binomial.W	1.10955e-08	0.000181951	0.00254731	0.00236536
AT1G17150	1	5864707	5868495	3789	2	3	0	2	22	15	31	24	17	2.2465	2.30511e-10	Neg.Binomial.W	6.94169e-10	0.000461863	0.0057535	0.00529163
AT1G17160	1	5866535	5870436	3902	2	3	0	2	24	14	32	26	17	2.28424	6.89027e-10	Neg.Binomial.W	1.89461e-09	0.000448488	0.0057919	0.00534341
AT1G17210	1	5878996	5885773	6778	0	0	1	1	22	18	18	20	18	2.7213	2.01745e-20	Neg.Binomial.W	4.42092e-19	7.37681e-05	0.00283269	0.00275893
AT1G17220	1	5884007	5891500	7494	1	2	2	4	28	28	32	33	25	2.67338	1.54353e-05	QuasiPoisson	2.128e-05	0.00030024	0.00389645	0.00359621
AT1G17250	1	5900169	5904439	4271	0	0	1	1	17	9	13	15	10	2.28916	0.00029756	QuasiPoisson	0.000341935	0.000117069	0.00299696	0.00287989
AT1G17270	1	5908085	5912708	4624	5	3	5	4	53	28	36	32	31	2.26665	5.13272e-10	Neg.Binomial.W	1.44868e-09	0.000919118	0.00778547	0.00686635
AT1G17280	1	5915832	5921393	5562	2	3	3	0	24	27	21	20	30	2.27556	2.38602e-12	Neg.Binomial.W	1.04714e-11	0.000359583	0.00438691	0.00402733
AT1G17340	1	5932780	5939817	7038	0	1	2	2	25	20	20	26	27	2.48491	2.29237e-14	Neg.Binomial.W	1.48981e-13	0.000177607	0.00335323	0.00317562
AT1G17490	1	6007437	6010420	2984	4	1	2	5	21	24	26	13	14	2.00148	2.86693e-06	Neg.Binomial.W	4.40099e-06	0.00100536	0.00656836	0.005563
AT1G17530	1	6026487	6030115	3629	0	0	0	0	18	12	10	12	12	2.70805	4.71068e-07	Neg.Binomial.W	8.09167e-07	0	0.00352714	0.00352714
AT1G17540	1	6028138	6033860	5723	0	0	0	0	20	12	21	14	13	2.93386	3.64402e-08	Neg.Binomial.W	7.43964e-08	0	0.00279574	0.00279574
AT1G17580	1	6038250	6050685	12436	1	1	3	3	56	54	54	62	57	3.47816	2.03776e-06	QuasiPoisson	3.19734e-06	0.000160823	0.0045513	0.00439048
AT1G17590	1	6049164	6053628	4465	1	1	0	0	17	18	16	19	18	2.65793	9.02062e-07	QuasiPoisson	1.48791e-06	0.000111982	0.00394177	0.00382979
AT1G17615	1	6058389	6061851	3463	1	1	1	0	13	10	11	9	11	2.00533	4.88498e-09	Neg.Binomial.W	1.15625e-08	0.000216575	0.00311868	0.00290211
AT1G17640	1	6066086	6070392	4307	1	0	1	1	20	26	19	18	20	2.62674	1.9306e-16	Neg.Binomial.W	1.90652e-15	0.000174135	0.00478291	0.00460878
AT1G17665	1	6071153	6075525	4373	5	3	1	1	20	9	17	15	9	1.81808	9.57015e-05	Neg.Binomial.W	0.000117932	0.00057169	0.00320146	0.00262977
AT1G17680	1	6075071	6083395	8325	2	3	3	5	24	37	37	40	45	2.52017	3.59426e-12	Neg.Binomial.W	1.51655e-11	0.00039039	0.0043964	0.00400601
AT1G17690	1	6081722	6089381	7660	5	4	2	4	29	44	39	29	37	2.35201	5.69112e-06	Neg.Binomial.W	8.35764e-06	0.000489556	0.00464752	0.00415796
AT1G17720	1	6092185	6099443	7259	1	0	0	1	29	24	26	27	25	2.99573	6.18231e-07	QuasiPoisson	1.04389e-06	6.888e-05	0.00360931	0.00354043
AT1G17810	1	6129025	6132627	3603	0	0	0	0	12	9	10	10	15	2.59525	1.58519e-06	Neg.Binomial.W	2.52581e-06	0	0.00310852	0.00310852
AT1G17820	1	6130537	6136345	5809	0	0	0	1	24	20	20	23	26	3.04262	3.34639e-35	Neg.Binomial.W	9.59818e-33	4.30367e-05	0.00389051	0.00384748
AT1G17870	1	6148939	6153222	4284	1	0	0	1	21	17	36	26	23	2.92674	5.34929e-22	Neg.Binomial.W	1.55154e-20	0.000116713	0.0057423	0.00562558
AT1G17880	1	6151384	6154982	3599	0	0	0	0	24	16	24	26	22	3.26576	5.03545e-10	Neg.Binomial.W	1.42326e-09	0	0.00622395	0.00622395
AT1G18050	1	6208771	6212588	3818	3	4	5	5	33	31	32	34	27	2.1027	1.01223e-09	Neg.Binomial.W	2.69657e-09	0.00111315	0.0082242	0.00711105
AT1G18060	1	6210832	6214591	3760	3	4	5	5	30	29	29	32	22	2.01882	5.72825e-09	Neg.Binomial.W	1.34085e-08	0.00113032	0.00755319	0.00642287
AT1G18130	1	6234895	6239799	4905	3	1	5	1	30	35	45	27	22	2.67277	3.99559e-10	Neg.Binomial.W	1.1514e-09	0.000509684	0.00648318	0.0059735
AT1G18270	1	6282370	6294993	12624	1	2	6	7	37	35	37	34	41	2.21436	5.82671e-12	Neg.Binomial.W	2.36272e-11	0.000316857	0.00291508	0.00259823
AT1G18310	1	6300200	6304956	4757	5	1	10	4	23	23	16	13	12	1.29668	0.00567915	Neg.Binomial.W	0.00581707	0.00105108	0.00365777	0.00260668
AT1G18450	1	6347048	6353010	5963	0	0	0	0	18	21	9	15	15	2.92316	5.12046e-08	Neg.Binomial.W	1.0177e-07	0	0.00261613	0.00261613
AT1G18500	1	6367966	6374080	6115	3	2	2	0	26	21	20	28	24	2.29894	2.07897e-12	Neg.Binomial.W	9.23055e-12	0.000286182	0.00389207	0.00360589
AT1G18510	1	6372265	6375090	2826	0	0	1	0	14	10	9	12	14	2.41591	9.60646e-05	QuasiPoisson	0.000118323	8.84643e-05	0.00417551	0.00408705
AT1G18600	1	6399282	6403794	4513	2	3	0	3	14	12	11	16	15	1.69867	7.6297e-07	Neg.Binomial.W	1.27034e-06	0.000443164	0.00301352	0.00257035
AT1G18610	1	6404607	6410532	5926	1	3	2	4	25	11	17	24	19	2.17475	3.10422e-07	Neg.Binomial.W	5.47426e-07	0.00042187	0.00323996	0.00281809
AT1G18660	1	6419856	6426898	7043	2	1	4	1	25	19	42	26	22	2.68785	1.11539e-09	Neg.Binomial.W	2.95128e-09	0.00028397	0.0038052	0.00352123
AT1G18760	1	6470150	6472824	2675	2	2	1	4	21	13	15	12	6	1.89712	2.45255e-05	Neg.Binomial.W	3.28986e-05	0.000841121	0.00500935	0.00416822
AT1G18840	1	6499803	6505567	5765	2	1	1	3	13	18	16	15	13	2.28529	4.94858e-08	Neg.Binomial.W	9.85973e-08	0.000303556	0.00260191	0.00229835
AT1G18890	1	6521764	6527075	5312	1	2	2	5	31	25	26	29	23	2.47148	0.000342208	Neg.Binomial.W	0.000390287	0.000470633	0.00504518	0.00457455
AT1G18910	1	6531559	6539145	7587	5	1	11	7	49	65	49	43	43	2.14278	3.04383e-10	Neg.Binomial.W	8.97981e-10	0.000790826	0.00656386	0.00577303
AT1G18950	1	6545177	6553108	7932	0	1	2	2	25	33	24	24	26	2.62949	2.93282e-16	Neg.Binomial.W	2.79984e-15	0.00015759	0.00332829	0.0031707
AT1G18970	1	6553496	6556610	3115	0	0	0	1	11	10	9	10	8	2.22786	4.83834e-15	Neg.Binomial.W	3.60974e-14	8.02568e-05	0.00308186	0.00300161
AT1G18990	1	6557574	6561561	3988	4	1	5	3	18	14	18	18	18	1.78662	6.36803e-05	QuasiPoisson	8.05568e-05	0.000814945	0.00431294	0.00349799
AT1G19000	1	6559491	6563791	4301	4	1	5	3	19	14	19	19	20	1.83688	7.72748e-07	Neg.Binomial.W	1.28562e-06	0.000755638	0.00423157	0.00347594
AT1G19086	1	6587542	6590338	2797	7	6	10	7	47	26	52	46	43	1.72696	2.26559e-07	Neg.Binomial.W	4.0818e-07	0.00268144	0.0153021	0.0126207
AT1G19140	1	6609652	6613609	3958	1	0	0	0	8	17	12	5	10	2.31055	3.48012e-15	Neg.Binomial.W	2.68487e-14	6.31632e-05	0.00262759	0.00256443
AT1G19230	1	6642942	6650375	7434	2	2	5	5	22	41	26	21	28	2.16168	5.01688e-08	Neg.Binomial.W	9.98194e-08	0.00047081	0.00371267	0.00324186
AT1G19260	1	6656260	6660569	4310	5	6	7	11	33	37	31	26	26	1.49036	8.11845e-07	Neg.Binomial.W	1.34581e-06	0.00168213	0.00709977	0.00541763
AT1G19310	1	6675210	6678680	3471	0	0	0	0	14	10	12	14	15	2.74727	2.99225e-07	Neg.Binomial.W	5.29199e-07	0	0.00374532	0.00374532
AT1G19350	1	6687463	6692216	4754	3	0	3	2	17	17	34	16	26	2.16715	1.67413e-08	Neg.Binomial.W	3.60855e-08	0.000420698	0.00462768	0.00420698
AT1G19360	1	6689399	6693566	4168	3	0	3	3	34	30	44	32	39	2.56849	3.09894e-16	Neg.Binomial.W	2.94319e-15	0.000539827	0.00858925	0.00804942
AT1G19370	1	6691724	6696055	4332	2	1	2	2	24	18	17	23	23	2.60163	1.28315e-05	QuasiPoisson	1.78639e-05	0.00040397	0.00484765	0.00444367
AT1G19394	1	6708773	6711670	2898	2	2	6	7	47	38	31	48	33	2.22149	2.31246e-09	Neg.Binomial.W	5.81584e-09	0.00146653	0.0135956	0.0121291
AT1G19396	1	6708778	6712788	4011	2	2	6	7	48	39	35	48	35	2.26176	4.62258e-12	Neg.Binomial.W	1.90862e-11	0.00105959	0.0102219	0.0091623
AT1G19440	1	6727747	6731931	4185	5	2	2	2	9	13	14	12	15	1.62746	4.6046e-05	Neg.Binomial.W	5.93189e-05	0.000657109	0.00301075	0.00235364
AT1G19480	1	6743353	6747635	4283	3	3	3	10	12	22	29	12	14	1.41585	0.0100806	Neg.Binomial.W	0.0102264	0.00110904	0.00415597	0.00304693
AT1G19510	1	6755237	6758420	3184	0	0	0	0	9	12	10	4	9	2.32239	2.6185e-05	Neg.Binomial.W	3.49549e-05	0	0.00276382	0.00276382
AT1G19520	1	6758859	6763847	4989	1	3	5	2	44	16	23	16	20	2.26176	2.61411e-05	Neg.Binomial.W	3.49026e-05	0.000551213	0.0047705	0.00421928
AT1G19580	1	6773683	6778568	4886	0	1	2	2	13	23	8	7	15	1.92344	1.54697e-06	Neg.Binomial.W	2.46776e-06	0.000255833	0.0027016	0.00244576
AT1G19700	1	6808585	6814063	5479	0	1	2	2	9	13	15	22	15	2.05697	2.85121e-09	Neg.Binomial.W	7.05579e-09	0.000228144	0.00270122	0.00247308
AT1G19715	1	6815702	6820542	4841	1	1	0	1	18	33	17	19	18	2.63497	2.05954e-14	Neg.Binomial.W	1.35142e-13	0.000154927	0.00433795	0.00418302
AT1G19720	1	6818564	6823711	5148	1	0	2	2	16	24	19	33	20	2.42382	2.38882e-12	Neg.Binomial.W	1.04801e-11	0.000242813	0.0043512	0.00410839
AT1G19780	1	6832669	6837633	4965	0	1	1	0	14	12	14	22	18	2.5177	0.000142082	QuasiPoisson	0.000170544	0.000100705	0.00322256	0.00312185
AT1G19990	1	6934218	6937928	3711	2	2	2	4	14	20	15	12	14	1.89311	2.47271e-06	Neg.Binomial.W	3.82769e-06	0.000673673	0.00404204	0.00336836
AT1G20000	1	6935898	6938666	2769	0	5	4	3	13	19	17	10	13	1.44692	0.00118026	QuasiPoisson	0.00127074	0.00108342	0.00520043	0.00411701
AT1G20010	1	6936719	6941832	5114	0	5	4	3	15	21	18	12	15	1.57898	0.00127359	Neg.Binomial.W	0.00136724	0.000586625	0.00316777	0.00258115
AT1G20280	1	7022682	7025439	2758	2	1	2	3	24	16	21	19	15	2.37024	5.90762e-09	Neg.Binomial.W	1.37784e-08	0.000725163	0.00688905	0.00616389
AT1G20400	1	7071192	7077619	6428	13	22	21	42	124	88	99	121	107	1.52964	0.000580274	Neg.Binomial.W	0.000645822	0.00381145	0.0167704	0.0129589
AT1G20570	1	7120853	7127559	6707	1	0	0	1	17	29	15	17	15	2.7036	2.12062e-18	Neg.Binomial.W	3.13526e-17	7.4549e-05	0.00277322	0.00269867
AT1G20590	1	7130166	7133465	3300	0	0	1	0	23	10	10	16	11	2.58626	0.00272202	QuasiPoisson	0.00284271	7.57576e-05	0.00424242	0.00416667
AT1G20600	1	7132111	7135454	3344	0	0	1	0	24	9	8	13	17	2.61007	1.56921e-07	Neg.Binomial	2.89629e-07	7.47608e-05	0.00424641	0.00417165
AT1G20610	1	7133659	7138828	5170	0	0	0	0	23	10	17	12	27	3.03495	1.49455e-08	Neg.Binomial.W	3.24476e-08	0	0.00344294	0.00344294
AT1G20630	1	7145636	7151180	5545	1	1	1	2	37	37	35	30	36	3.44042	4.09905e-16	Neg.Binomial.W	3.80337e-15	0.000225428	0.00631199	0.00608656
AT1G20640	1	7153410	7159287	5878	3	1	3	5	25	21	27	26	24	2.19722	0.000130796	Neg.Binomial.W	0.000157789	0.000510378	0.0041851	0.00367472
AT1G20670	1	7163082	7169041	5960	4	0	2	3	18	19	19	23	19	1.94811	4.74771e-05	QuasiPoisson	6.10103e-05	0.000377517	0.00328859	0.00291107
AT1G20760	1	7208298	7215993	7696	4	0	5	5	46	57	41	43	47	2.4886	8.79399e-05	Neg.Binomial.W	0.000108981	0.000454782	0.00608108	0.0056263
AT1G20770	1	7214010	7217897	3888	0	0	1	1	24	26	21	21	28	2.91957	8.14347e-06	QuasiPoisson	1.16903e-05	0.000128601	0.00617284	0.00604424
AT1G20795	1	7225310	7228566	3257	1	2	1	3	7	16	14	14	16	2.12141	7.41364e-07	Neg.Binomial.W	1.23708e-06	0.000537304	0.00411422	0.00357691
AT1G20830	1	7241896	7245978	4083	0	1	0	1	19	17	17	17	16	2.60022	6.09114e-10	Neg.Binomial	1.69395e-09	0.000122459	0.00421259	0.00409013
AT1G20860	1	7252998	7259952	6955	4	6	2	9	40	42	81	61	38	2.40613	9.16877e-07	Neg.Binomial.W	1.50984e-06	0.000754853	0.00753415	0.0067793
AT1G20960	1	7300599	7311271	10673	1	2	3	5	41	44	76	46	49	3.06254	9.81329e-13	Neg.Binomial.W	4.6075e-12	0.00025766	0.00479715	0.00453949
AT1G21065	1	7373115	7376789	3675	1	0	1	1	14	14	30	11	18	2.44607	1.05533e-10	Neg.Binomial.W	3.38835e-10	0.000204082	0.00473469	0.00453061
AT1G21120	1	7394179	7397823	3645	1	3	1	1	17	21	25	23	25	2.80538	1.92906e-11	Neg.Binomial	7.10165e-11	0.000411523	0.00609053	0.00567901
AT1G21170	1	7411830	7420643	8814	1	3	6	6	26	46	27	30	26	2.13103	6.36199e-08	Neg.Binomial.W	1.24397e-07	0.000453823	0.00351713	0.00306331
AT1G21210	1	7422704	7428041	5338	1	3	1	2	23	23	20	34	24	2.77971	0.000185775	QuasiPoisson	0.00021988	0.000327838	0.00464593	0.0043181
AT1G21230	1	7428895	7433477	4583	1	8	6	3	30	53	34	55	23	2.1702	0.000118563	Neg.Binomial.W	0.000144231	0.00098189	0.00850971	0.00752782
AT1G21250	1	7438171	7443113	4943	0	1	1	1	16	15	13	13	19	2.30828	2.83322e-12	Neg.Binomial.W	1.22261e-11	0.00015173	0.00307506	0.00292333
AT1G21370	1	7482781	7486666	3886	1	1	3	4	11	13	15	16	16	1.94908	3.02179e-08	Neg.Binomial	6.23138e-08	0.000579002	0.00365414	0.00307514
AT1G21380	1	7484636	7489780	5145	1	2	3	4	15	14	18	18	21	2.05924	1.51068e-07	Neg.Binomial.W	2.79186e-07	0.000485909	0.00334305	0.00285714
AT1G21480	1	7517946	7522552	4607	5	2	2	3	14	33	24	36	19	2.22642	1.46069e-06	Neg.Binomial.W	2.3391e-06	0.000651183	0.00546994	0.00481875
AT1G21580	1	7556140	7566914	10775	3	5	6	6	56	58	54	62	57	2.50378	2.0663e-15	Neg.Binomial.W	1.66582e-14	0.000464037	0.00532715	0.00486311
AT1G21640	1	7587414	7593890	6477	2	3	6	6	22	32	24	23	23	1.8924	0.000148345	QuasiPoisson	0.000177665	0.000656168	0.00382893	0.00317277
AT1G21650	1	7591664	7605229	13566	3	2	5	9	45	55	49	38	52	2.46004	5.83777e-05	QuasiPoisson	7.41834e-05	0.00035014	0.00352351	0.00317337
AT1G21651	1	7599805	7605215	5411	1	1	3	1	17	25	21	14	21	2.7036	0.000198565	Neg.Binomial.W	0.000234138	0.000277213	0.00362225	0.00334504
AT1G21660	1	7604620	7610223	5604	2	1	2	0	17	19	11	14	14	2.06827	1.19317e-09	Neg.Binomial.W	3.14741e-09	0.000223055	0.00267666	0.0024536
AT1G21680	1	7611834	7616374	4541	1	0	0	0	16	11	7	11	13	2.38693	2.58684e-07	Neg.Binomial	4.62058e-07	5.5054e-05	0.0025545	0.00249945
AT1G21695	1	7617862	7620919	3058	0	1	1	1	12	16	11	14	13	2.17475	8.95615e-11	Neg.Binomial.W	2.91691e-10	0.000245258	0.00431655	0.00407129
AT1G21700	1	7619001	7625166	6166	0	0	1	1	23	38	22	22	26	2.98904	3.85529e-24	Neg.Binomial.W	1.58978e-22	8.10898e-05	0.00424911	0.00416802
AT1G21810	1	7655319	7660167	4849	0	1	0	0	13	20	15	8	7	2.51122	0.00293508	QuasiPoisson	0.00305755	5.1557e-05	0.00259847	0.00254692
AT1G21850	1	7666803	7671530	4728	0	0	0	1	15	22	10	9	11	2.51122	0.00448436	QuasiPoisson	0.0046134	5.28765e-05	0.00283418	0.0027813
AT1G21900	1	7689802	7693459	3658	0	0	0	0	8	9	11	14	13	2.56495	2.18393e-06	Neg.Binomial.W	3.41053e-06	0	0.00300711	0.00300711
AT1G21930	1	7711819	7715459	3641	5	3	5	5	52	67	44	50	43	2.57006	1.84571e-13	Neg.Binomial.W	9.97593e-13	0.00123592	0.0140621	0.0128261
AT1G21940	1	7714170	7717975	3806	3	9	7	10	40	69	43	45	45	2.04792	4.34344e-09	Neg.Binomial.W	1.03912e-08	0.00190489	0.0127168	0.0108119
AT1G22000	1	7743094	7746744	3651	1	2	2	1	39	39	27	45	43	3.36038	3.05852e-16	Neg.Binomial.W	2.90909e-15	0.000410846	0.0105724	0.0101616
AT1G22040	1	7766924	7771216	4293	1	0	1	0	12	7	15	13	13	2.23359	0.000265457	QuasiPoisson	0.000307287	0.000116469	0.00279525	0.00267878
AT1G22050	1	7770659	7774154	3496	0	0	0	0	8	13	7	15	10	2.5177	3.77781e-06	Neg.Binomial.W	5.69229e-06	0	0.00303204	0.00303204
AT1G22060	1	7772063	7782539	10477	1	1	2	2	39	45	52	42	50	3.54193	3.29448e-18	Neg.Binomial.W	4.68302e-17	0.000143171	0.00435239	0.00420922
AT1G22480	1	7932973	7936382	3410	0	0	0	0	14	6	12	16	5	2.5177	2.22938e-05	Neg.Binomial.W	3.00739e-05	0	0.0031085	0.0031085
AT1G22660	1	8016281	8022930	6650	2	1	2	2	21	25	24	19	18	2.63497	1.20441e-11	Neg.Binomial	4.60465e-11	0.000263158	0.00321805	0.00295489
AT1G22670	1	8020835	8024516	3682	1	0	1	1	12	14	15	13	12	2.20039	4.5756e-11	Neg.Binomial.W	1.58034e-10	0.000203694	0.00358501	0.00338131
AT1G22720	1	8043232	8046665	3434	0	0	0	0	13	13	10	9	24	2.77259	1.58855e-06	Neg.Binomial.W	2.53035e-06	0	0.00401864	0.00401864
AT1G22750	1	8049770	8053930	4161	2	1	4	2	19	15	15	15	23	2.13351	1.00356e-07	Neg.Binomial.W	1.90345e-07	0.000540735	0.00418169	0.00364095
AT1G22770	1	8060751	8068790	8040	3	1	2	2	33	32	28	35	35	2.91235	1.28765e-13	Neg.Binomial.W	7.20405e-13	0.000248756	0.00405473	0.00380597
AT1G22780	1	8066864	8070356	3493	0	0	0	1	9	9	12	9	12	2.29455	3.11645e-16	Neg.Binomial.W	2.95765e-15	7.15717e-05	0.00292013	0.00284855
AT1G22800	1	8070789	8075357	4569	1	0	0	0	19	39	15	16	27	3.09467	4.08768e-10	Neg.Binomial	1.17428e-09	5.47166e-05	0.0050777	0.00502298
AT1G22810	1	8073231	8076037	2807	1	0	0	0	10	8	6	6	12	2.09924	7.47838e-06	Neg.Binomial	1.07944e-05	8.90631e-05	0.00299252	0.00290346
AT1G22880	1	8094449	8098790	4342	1	1	0	0	17	13	13	17	17	2.47373	7.02904e-06	QuasiPoisson	1.018e-05	0.000115154	0.00354675	0.0034316
AT1G22930	1	8116286	8123151	6866	4	0	4	2	20	17	17	24	21	1.874	9.30235e-09	Neg.Binomial.W	2.09721e-08	0.000364113	0.00288378	0.00251966
AT1G22940	1	8121339	8126068	4730	1	1	1	1	18	13	21	19	9	2.8792	1.23119e-09	Neg.Binomial.W	3.24371e-09	0.000211416	0.00338266	0.00317125
AT1G22950	1	8124023	8128286	4264	1	1	1	1	16	15	21	18	16	2.96527	7.33822e-11	Neg.Binomial.W	2.44614e-10	0.000234522	0.00403377	0.00379925
AT1G22960	1	8126442	8131456	5015	0	0	1	0	17	16	25	40	21	3.12325	1.53181e-10	Neg.Binomial	4.78024e-10	4.98504e-05	0.00474576	0.00469591
AT1G23010	1	8146118	8150891	4774	0	0	0	0	11	22	10	18	13	2.85647	2.35108e-07	Neg.Binomial.W	4.22794e-07	0	0.00310013	0.00310013
AT1G23050	1	8167443	8170267	2825	1	2	2	2	13	22	11	7	8	2.0206	5.13948e-05	Neg.Binomial.W	6.56915e-05	0.000619469	0.00431858	0.00369912
AT1G23060	1	8169693	8174085	4393	1	2	2	2	10	20	12	14	16	2.20039	3.00988e-07	Neg.Binomial.W	5.31807e-07	0.000398361	0.00327794	0.00287958
AT1G23145	1	8202933	8205318	2386	2	2	0	3	20	6	14	18	19	1.92226	7.88062e-07	Neg.Binomial.W	1.30891e-06	0.000733445	0.00645432	0.00572087
AT1G23147	1	8204872	8207243	2372	2	3	0	4	25	8	14	22	30	1.9655	1.5585e-05	Neg.Binomial.W	2.14773e-05	0.000948567	0.00834739	0.00739882
AT1G23170	1	8211556	8216807	5252	1	0	1	0	20	30	27	16	20	2.84491	2.12917e-22	Neg.Binomial.W	6.51212e-21	9.52018e-05	0.00430312	0.00420792
AT1G23230	1	8243418	8252937	9520	11	2	6	4	41	51	42	30	44	2.07527	2.22724e-08	Neg.Binomial.W	4.71184e-08	0.000603992	0.00436975	0.00376576
AT1G23465	1	8328924	8332104	3181	1	1	0	1	13	14	17	18	17	2.35273	8.09975e-13	Neg.Binomial.W	3.85912e-12	0.000235775	0.00496699	0.00473122
AT1G23480	1	8331862	8337414	5553	0	2	2	2	15	19	17	34	25	2.31055	3.42942e-10	Neg.Binomial.W	1.00144e-09	0.000270124	0.00396182	0.0036917
AT1G23500	1	8338668	8342072	3405	0	0	0	0	9	5	9	15	6	2.34181	4.16154e-05	Neg.Binomial.W	5.39233e-05	0	0.00258443	0.00258443
AT1G23650	1	8370020	8372106	2087	0	1	1	0	14	14	5	12	8	2.12823	0.00156828	QuasiPoisson	0.0016719	0.000239578	0.00507906	0.00483948
AT1G23660	1	8370609	8373845	3237	0	1	1	0	19	16	8	15	10	2.36712	0.000600248	QuasiPoisson	0.000666271	0.000154464	0.00420142	0.00404696
AT1G23720	1	8387297	8392623	5327	1	4	3	1	15	14	22	29	10	2.1848	5.73737e-06	Neg.Binomial.W	8.4179e-06	0.000422377	0.00337901	0.00295664
AT1G23790	1	8408945	8413079	4135	0	1	0	1	14	13	13	20	18	2.50689	2.68726e-09	Neg.Binomial	6.68293e-09	0.000120919	0.00377267	0.00365175
AT1G23870	1	8431179	8436656	5478	1	3	2	1	16	28	26	17	25	2.68298	3.54647e-10	Neg.Binomial.W	1.03398e-09	0.00031946	0.00408908	0.00376962
AT1G23890	1	8437766	8441866	4101	0	0	0	0	13	17	13	14	10	2.78501	1.97546e-07	Neg.Binomial.W	3.59217e-07	0	0.0032675	0.0032675
AT1G23915	1	8456659	8459946	3288	8	4	6	12	39	45	47	41	26	1.68752	2.38793e-06	Neg.Binomial.W	3.70401e-06	0.00228102	0.0120438	0.00976277
AT1G23960	1	8477391	8481356	3966	0	0	0	0	19	13	15	16	15	2.90142	5.03816e-08	Neg.Binomial.W	1.00212e-07	0	0.00393343	0.00393343
AT1G24000	1	8494908	8497566	2659	5	8	1	3	18	19	11	15	25	1.4816	0.00109081	Neg.Binomial.W	0.00117807	0.00159835	0.00661903	0.00502068
AT1G24190	1	8562510	8571580	9071	0	2	1	2	35	37	34	31	30	2.82666	4.15125e-19	Neg.Binomial.W	7.04075e-18	0.000137802	0.00368206	0.00354426
AT1G24200	1	8570173	8573377	3205	0	0	0	0	10	6	10	6	10	2.32239	2.45706e-05	Neg.Binomial.W	3.29523e-05	0	0.0026209	0.0026209
AT1G24240	1	8585335	8589180	3846	0	0	1	1	11	12	12	10	11	2.2046	4.77254e-06	QuasiPoisson	7.09504e-06	0.000130005	0.00291212	0.00278211
AT1G24250	1	8587295	8590546	3252	0	0	0	0	7	11	10	11	11	2.4681	5.7154e-06	Neg.Binomial.W	8.38852e-06	0	0.00307503	0.00307503
AT1G24256	1	8591078	8593989	2912	4	3	3	0	27	27	30	19	18	2.07944	5.90335e-10	Neg.Binomial.W	1.64603e-09	0.000858516	0.00831044	0.00745192
AT1G24260	1	8592536	8597123	4588	0	0	1	0	18	21	17	14	14	2.75239	1.4286e-26	Neg.Binomial.W	8.86491e-25	5.449e-05	0.00366173	0.00360724
AT1G24300	1	8613363	8621664	8302	1	2	3	3	31	34	34	34	38	2.85263	9.65827e-14	Neg.Binomial.W	5.53549e-13	0.000271019	0.00411949	0.00384847
AT1G24310	1	8623014	8627405	4392	1	1	1	3	24	17	30	31	17	2.90508	9.61137e-11	Neg.Binomial.W	3.1099e-10	0.00034153	0.00541894	0.00507741
AT1G24360	1	8639582	8644503	4922	1	2	2	4	18	33	29	27	28	2.62949	1.1394e-11	Neg.Binomial.W	4.37556e-11	0.000457131	0.00548557	0.00502844
AT1G24380	1	8645056	8648674	3619	6	7	8	7	50	27	42	29	37	1.72752	5.35178e-07	Neg.Binomial.W	9.11166e-07	0.00193424	0.0102238	0.00828958
AT1G24388	1	8647099	8649694	2596	3	6	1	4	32	14	24	19	29	1.95161	7.59949e-06	Neg.Binomial.W	1.09533e-05	0.00134823	0.00909091	0.00774268
AT1G24390	1	8647201	8649995	2795	3	5	1	4	31	18	24	19	28	2.10226	2.39219e-08	Neg.Binomial.W	5.03358e-08	0.00116279	0.00858676	0.00742397
AT1G24420	1	8655021	8658997	3977	0	0	1	0	8	14	11	10	7	2.22786	0.000253967	QuasiPoisson	0.000294886	6.28615e-05	0.00251446	0.0024516
AT1G24430	1	8657003	8660514	3512	0	0	1	0	11	16	8	10	7	2.29455	7.98974e-07	Neg.Binomial	1.3255e-06	7.11845e-05	0.00296128	0.00289009
AT1G24440	1	8660838	8665007	4170	0	0	1	0	11	27	11	15	13	2.67828	5.68967e-08	Neg.Binomial	1.12168e-07	5.9952e-05	0.00369305	0.00363309
AT1G24570	1	8705800	8710782	4983	0	1	0	0	13	18	18	18	28	2.84955	1.69589e-28	Neg.Binomial.W	1.48904e-26	5.01706e-05	0.00381296	0.00376279
AT1G24660	1	8739205	8741469	2265	1	2	1	1	8	13	7	18	12	2.35707	1.23103e-06	Neg.Binomial.W	1.9896e-06	0.000551876	0.00512141	0.00456954
AT1G24706	1	8740836	8756604	15769	4	5	4	4	49	52	50	52	48	2.6204	5.05639e-15	Neg.Binomial.W	3.75505e-14	0.000269516	0.00318346	0.00291395
AT1G24735	1	8756864	8760645	3782	0	0	1	0	7	13	10	15	13	2.4301	1.38396e-18	Neg.Binomial.W	2.12905e-17	6.61026e-05	0.00306716	0.00300106
AT1G25290	1	8866024	8870289	4266	2	2	1	0	74	50	74	76	67	3.55598	2.62623e-28	Neg.Binomial.W	2.23005e-26	0.000293015	0.0159869	0.0156939
AT1G25350	1	8888018	8895306	7289	0	1	0	1	22	23	28	24	29	2.98904	1.04093e-25	Neg.Binomial.W	5.66892e-24	6.85965e-05	0.00345726	0.00338867
AT1G25360	1	8893380	8898124	4745	2	2	2	5	18	24	23	24	23	2.23877	2.49438e-05	QuasiPoisson	3.34112e-05	0.000579557	0.00472076	0.0041412
AT1G25380	1	8902405	8907455	5051	0	0	0	1	11	10	10	20	13	2.51122	0.00108989	QuasiPoisson	0.00117717	4.94951e-05	0.00253415	0.00248466
AT1G25682	1	9001285	9005762	4478	2	4	1	5	41	19	41	18	38	2.45674	1.97353e-06	Neg.Binomial.W	3.10071e-06	0.000669942	0.00701206	0.00634212
AT1G25988	1	9015252	9018450	3199	3	1	3	5	23	12	30	20	21	2.04554	4.8916e-07	Neg.Binomial.W	8.38123e-07	0.000937793	0.00662707	0.00568928
AT1G26140	1	9037708	9040540	2833	1	0	0	0	8	14	10	10	9	2.29455	4.0659e-16	Neg.Binomial.W	3.77544e-15	8.82457e-05	0.00360042	0.00351218
AT1G26150	1	9038628	9044855	6228	1	0	0	0	11	19	15	15	21	2.7213	1.84259e-25	Neg.Binomial.W	9.40014e-24	4.01413e-05	0.00260116	0.00256101
AT1G26170	1	9046292	9055703	9412	1	2	1	2	28	26	26	29	34	3.06027	1.76058e-13	Neg.Binomial.W	9.55184e-13	0.000159371	0.00303867	0.0028793
AT1G26250	1	9082838	9086464	3627	2	4	1	2	17	6	7	13	14	1.70677	0.00047863	Neg.Binomial.W	0.000537376	0.000620347	0.00314309	0.00252275
AT1G26255	1	9082856	9086651	3796	2	4	1	2	17	7	7	13	12	1.69051	0.000212155	Neg.Binomial.W	0.000249298	0.000592729	0.00295047	0.00235774
AT1G26370	1	9120443	9126578	6136	1	1	3	5	29	23	29	27	29	2.51122	0.00058581	Neg.Binomial.W	0.000651534	0.000407432	0.00446545	0.00405802
AT1G26390	1	9129013	9132779	3767	0	0	0	0	26	33	21	33	25	3.49043	5.30185e-12	Neg.Binomial	2.16212e-11	0	0.00732679	0.00732679
AT1G26400	1	9132291	9135874	3584	2	0	1	2	19	23	21	21	18	2.37542	6.19182e-12	Neg.Binomial	2.49354e-11	0.000348772	0.00569196	0.00534319
AT1G26410	1	9137604	9141439	3836	2	1	3	2	25	25	26	25	23	2.63906	3.71061e-11	Neg.Binomial.W	1.3025e-10	0.000521376	0.00646507	0.00594369
AT1G26450	1	9147636	9151250	3615	0	0	0	0	11	14	9	12	12	2.62467	1.13504e-06	Neg.Binomial.W	1.84369e-06	0	0.00320885	0.00320885
AT1G26470	1	9154091	9157370	3280	0	0	0	0	9	9	8	9	10	2.34181	1.88071e-05	Neg.Binomial.W	2.56355e-05	0	0.0027439	0.0027439
AT1G26540	1	9166549	9171953	5405	0	2	2	2	15	16	11	16	13	1.88099	5.19546e-08	Neg.Binomial.W	1.03198e-07	0.000277521	0.0026272	0.00234968
AT1G26560	1	9177212	9182967	5756	4	2	4	7	21	18	15	22	22	1.64412	0.000329152	Neg.Binomial.W	0.000376327	0.00073836	0.00340514	0.00266678
AT1G26580	1	9183567	9188578	5012	1	2	0	2	9	6	18	19	21	2.06827	9.2732e-07	Neg.Binomial.W	1.52626e-06	0.000249401	0.00291301	0.00266361
AT1G26610	1	9192327	9196382	4056	1	1	2	3	9	10	11	10	11	1.83828	0.000337695	Neg.Binomial.W	0.000385514	0.00043146	0.00251479	0.00208333
AT1G26620	1	9194512	9200671	6160	2	1	3	3	27	25	35	31	31	2.69763	3.01329e-12	Neg.Binomial.W	1.29211e-11	0.00036526	0.00483766	0.0044724
AT1G26630	1	9204800	9208417	3618	1	1	3	1	16	9	22	13	16	2.39182	3.62747e-08	Neg.Binomial.W	7.40701e-08	0.000414594	0.00420122	0.00378662
AT1G26640	1	9206383	9210902	4520	0	0	1	1	11	12	16	14	17	2.39182	1.55417e-08	Neg.Binomial	3.36401e-08	0.000110619	0.00309735	0.00298673
AT1G26670	1	9214770	9219010	4241	0	0	0	0	10	14	7	17	10	2.62467	1.3067e-06	Neg.Binomial.W	2.10609e-06	0	0.0027352	0.0027352
AT1G26720	1	9233099	9235939	2841	0	0	0	0	20	25	23	16	20	3.19458	1.29765e-09	Neg.Binomial.W	3.40561e-09	0	0.00732137	0.00732137
AT1G26830	1	9294565	9299629	5065	1	0	1	0	15	16	13	15	17	2.49596	1.51877e-16	Neg.Binomial.W	1.53747e-15	9.87167e-05	0.00300099	0.00290227
AT1G26976	1	9363749	9366610	2862	0	0	0	0	7	8	8	8	10	2.26176	3.99506e-05	Neg.Binomial.W	5.18807e-05	0	0.00286513	0.00286513
AT1G27000	1	9372885	9377828	4944	4	3	7	3	24	15	24	14	25	1.61387	1.57622e-05	Neg.Binomial.W	2.17075e-05	0.000859628	0.00412621	0.00326659
AT1G27030	1	9380527	9385060	4534	1	2	2	0	10	17	14	18	11	1.99847	0.000170512	Neg.Binomial.W	0.000202558	0.000275695	0.00308778	0.00281209
AT1G27070	1	9395658	9400500	4843	0	0	0	1	7	23	20	12	14	2.68921	7.46296e-08	Neg.Binomial	1.44393e-07	5.16209e-05	0.00313855	0.00308693
AT1G27220	1	9462806	9466444	3639	0	0	0	1	12	11	18	11	16	2.51122	1.41532e-20	Neg.Binomial.W	3.20484e-19	6.87002e-05	0.00373729	0.00366859
AT1G27240	1	9465237	9468076	2840	0	0	0	1	13	8	10	8	11	2.22786	5.5041e-15	Neg.Binomial.W	4.06415e-14	8.80282e-05	0.00352113	0.0034331
AT1G27430	1	9519825	9528280	8456	2	2	1	3	42	40	44	41	45	3.16125	4.04768e-16	Neg.Binomial.W	3.76394e-15	0.000236518	0.00501419	0.00477767
AT1G27530	1	9561487	9565031	3545	2	3	2	5	15	8	24	14	15	1.71079	7.67071e-05	Neg.Binomial.W	9.58524e-05	0.000846262	0.00428773	0.00344147
AT1G27535	1	9563726	9566134	2409	3	1	2	5	9	6	13	15	7	1.36795	0.0016015	Neg.Binomial.W	0.00170606	0.00114155	0.0041511	0.00300955
AT1G27540	1	9564913	9568906	3994	3	0	4	5	12	13	13	17	13	1.39872	3.074e-05	Neg.Binomial.W	4.05769e-05	0.000751127	0.00340511	0.00265398
AT1G27565	1	9573550	9576189	2640	7	3	9	6	38	46	33	49	48	1.96996	1.96338e-10	Neg.Binomial.W	5.99334e-10	0.00236742	0.0162121	0.0138447
AT1G27570	1	9574538	9583376	8839	24	21	46	14	125	135	142	135	120	1.65395	3.55863e-05	Neg.Binomial.W	4.65833e-05	0.00296979	0.0148659	0.0118961
AT1G27650	1	9613551	9617574	4024	1	0	1	0	13	33	15	15	12	2.63906	4.15789e-13	Neg.Binomial.W	2.10537e-12	0.000124254	0.00437376	0.0042495
AT1G27680	1	9630190	9635597	5408	3	4	3	5	29	29	15	32	22	2.01045	3.40834e-07	Neg.Binomial.W	5.97953e-07	0.000693417	0.00469675	0.00400333
AT1G27752	1	9661021	9668550	7530	1	0	0	0	21	19	21	23	21	2.97144	5.37017e-33	Neg.Binomial.W	1.1002e-30	3.32005e-05	0.00278884	0.00275564
AT1G27770	1	9670632	9677307	6676	3	7	2	4	41	34	45	49	39	2.41591	6.37488e-22	Neg.Binomial	1.8244e-20	0.000599161	0.00623128	0.00563212
AT1G27850	1	9697298	9704944	7647	2	2	2	3	18	27	23	25	25	2.49229	3.03955e-10	Neg.Binomial.W	8.97129e-10	0.000294233	0.00308618	0.00279194
AT1G27860	1	9703558	9707238	3681	5	2	3	4	17	9	22	17	14	1.61514	3.83415e-05	Neg.Binomial.W	4.99268e-05	0.000950829	0.00429231	0.00334148
AT1G27870	1	9705657	9708298	2642	9	3	13	5	32	16	28	31	30	1.34156	0.00223426	Neg.Binomial.W	0.00235102	0.00283876	0.0103709	0.00753217
AT1G27880	1	9707861	9715366	7506	4	2	6	2	46	28	24	65	39	2.48045	1.27159e-06	Neg.Binomial.W	2.05258e-06	0.000466294	0.00538236	0.00491607
AT1G27920	1	9725655	9730848	5194	1	0	0	0	12	14	11	21	18	2.67828	0.000507968	QuasiPoisson	0.000568633	4.81325e-05	0.00292645	0.00287832
AT1G27990	1	9751742	9754952	3211	1	1	1	1	12	11	13	17	11	2.65324	1.20376e-08	Neg.Binomial.W	2.66135e-08	0.000311429	0.0039863	0.00367487
AT1G28010	1	9762211	9769113	6903	10	5	4	3	42	35	33	35	38	1.95457	0.000516549	Neg.Binomial.W	0.000577559	0.000796755	0.00530204	0.00450529
AT1G28020	1	9767889	9772157	4269	1	1	3	1	16	11	10	14	12	2.2192	3.25296e-07	Neg.Binomial.W	5.7225e-07	0.00035137	0.00295151	0.00260014
AT1G28060	1	9777851	9783907	6057	2	0	3	3	26	16	28	18	18	2.13614	1.34923e-10	Neg.Binomial.W	4.25055e-10	0.000330196	0.00350008	0.00316989
AT1G28100	1	9800082	9805394	5313	0	0	1	0	18	16	16	15	18	2.75239	1.18944e-26	Neg.Binomial.W	7.60003e-25	4.70544e-05	0.00312441	0.00307736
AT1G28120	1	9811930	9816560	4631	3	2	3	2	18	9	17	19	21	2.00687	6.55006e-07	Neg.Binomial.W	1.10195e-06	0.00053984	0.00362773	0.00308789
AT1G28200	1	9848844	9853449	4606	1	0	1	1	28	23	35	22	29	2.88719	2.28594e-20	Neg.Binomial.W	4.95045e-19	0.000162831	0.00594876	0.00578593
AT1G28240	1	9867257	9873278	6022	2	1	2	0	39	20	25	34	24	2.7036	5.55174e-15	Neg.Binomial.W	4.09465e-14	0.000207572	0.00471604	0.00450847
AT1G28306	1	9905882	9908725	2844	0	1	0	0	21	22	31	17	22	3.01945	3.88719e-34	Neg.Binomial.W	9.29111e-32	8.79044e-05	0.00794655	0.00785865
AT1G28327	1	9930934	9934451	3518	1	1	0	0	17	15	14	17	20	2.55981	1.4048e-17	Neg.Binomial.W	1.74848e-16	0.000142126	0.00471859	0.00457646
AT1G28380	1	9962448	9967320	4873	1	1	3	2	19	44	22	21	20	2.80768	1.10076e-08	Neg.Binomial.W	2.44958e-08	0.000359122	0.00517135	0.00481223
AT1G28390	1	9965186	9969495	4310	1	0	2	2	14	29	11	10	20	2.1848	1.77952e-07	Neg.Binomial.W	3.26022e-07	0.000290023	0.00389791	0.00360789
AT1G28680	1	10077189	10080909	3721	0	1	0	1	15	9	15	16	12	2.34181	6.80995e-05	QuasiPoisson	8.56853e-05	0.000134372	0.00360118	0.00346681
AT1G28690	1	10079042	10082604	3563	0	1	0	0	16	8	13	16	12	2.49815	3.55201e-20	Neg.Binomial.W	7.40644e-19	7.01656e-05	0.00364861	0.00357845
AT1G29040	1	10132983	10137124	4142	0	0	0	0	10	11	14	14	13	2.70805	4.61e-07	Neg.Binomial.W	7.93138e-07	0	0.00299372	0.00299372
AT1G29230	1	10213681	10217563	3883	1	0	0	1	14	14	15	13	15	2.43944	6.52353e-07	QuasiPoisson	1.09806e-06	0.000128766	0.00365697	0.0035282
AT1G29240	1	10215779	10220942	5164	1	0	0	1	10	17	14	17	15	2.45101	6.36724e-09	Neg.Binomial	1.47783e-08	9.68242e-05	0.00282727	0.00273044
AT1G29310	1	10251241	10255792	4552	0	0	0	1	16	15	17	11	18	2.66723	2.55252e-05	QuasiPoisson	3.41368e-05	5.49209e-05	0.00338313	0.00332821
AT1G29330	1	10257248	10262232	4985	0	0	0	0	13	18	10	10	16	2.76001	2.73307e-07	Neg.Binomial.W	4.86093e-07	0	0.00268806	0.00268806
AT1G29370	1	10276748	10284225	7478	0	1	0	0	15	41	24	24	23	3.14415	4.63046e-11	Neg.Binomial	1.59843e-10	3.34314e-05	0.00339663	0.0033632
AT1G29380	1	10282396	10287164	4769	0	0	0	0	8	15	14	18	11	2.73437	4.1342e-07	Neg.Binomial.W	7.1586e-07	0	0.00276788	0.00276788
AT1G29400	1	10288998	10295630	6633	0	1	0	0	17	24	21	21	22	2.97144	5.95434e-33	Neg.Binomial.W	1.20082e-30	3.76903e-05	0.00316599	0.0031283
AT1G29500	1	10320011	10322978	2968	1	0	0	0	10	15	16	11	14	2.53687	3.38741e-21	Neg.Binomial.W	8.50608e-20	8.42318e-05	0.00444744	0.00436321
AT1G29510	1	10321423	10324239	2817	0	0	0	1	10	17	16	11	13	2.53687	3.7724e-08	Neg.Binomial	7.6702e-08	8.87469e-05	0.00475683	0.00466809
AT1G29520	1	10322636	10325826	3191	0	0	0	1	9	10	10	8	6	2.09924	7.66107e-13	Neg.Binomial.W	3.66635e-12	7.83453e-05	0.00269508	0.00261673
AT1G29560	1	10331371	10336714	5344	0	1	0	1	21	24	24	24	20	2.85263	1.91267e-06	QuasiPoisson	3.01058e-06	9.35629e-05	0.00422904	0.00413548
AT1G29620	1	10346363	10350017	3655	4	5	6	13	33	22	47	49	33	1.75667	0.000202415	Neg.Binomial.W	0.000238547	0.00191518	0.0100684	0.00815321
AT1G29640	1	10354638	10357482	2845	0	1	1	1	11	11	9	12	7	1.94182	2.11448e-08	Neg.Binomial.W	4.48285e-08	0.00026362	0.00351494	0.00325132
AT1G29680	1	10376790	10379961	3172	0	0	0	0	11	10	14	10	10	2.56495	2.11311e-06	Neg.Binomial.W	3.30784e-06	0	0.00346784	0.00346784
AT1G29690	1	10378020	10383153	5134	0	0	0	1	31	26	27	27	36	3.30322	2.87051e-44	Neg.Binomial.W	4.11663e-41	4.8695e-05	0.00572653	0.00567783
AT1G29710	1	10386514	10390286	3773	2	0	1	2	8	9	12	10	10	1.64007	4.41563e-06	Neg.Binomial.W	6.59407e-06	0.000331301	0.0025974	0.0022661
AT1G29760	1	10421292	10425513	4222	2	0	1	2	36	22	33	43	26	2.79999	1.23052e-15	Neg.Binomial.W	1.03199e-14	0.000296068	0.00757935	0.00728328
AT1G29770	1	10423463	10426801	3339	0	0	0	1	16	13	15	16	16	2.66723	9.45159e-07	QuasiPoisson	1.55364e-06	7.48727e-05	0.00455226	0.00447739
AT1G29775	1	10424622	10427947	3326	1	0	0	1	16	17	19	17	17	2.61007	1.87516e-18	Neg.Binomial.W	2.80449e-17	0.000150331	0.00517138	0.00502105
AT1G29830	1	10440053	10446657	6605	3	3	1	5	39	33	35	43	40	2.64381	1.65189e-13	Neg.Binomial.W	9.025e-13	0.000454201	0.00575322	0.00529902
AT1G29840	1	10444619	10448753	4135	0	0	0	0	21	18	20	21	21	3.14415	2.46583e-09	Neg.Binomial.W	6.17503e-09	0	0.00488513	0.00488513
AT1G29890	1	10462029	10468452	6424	0	0	0	0	16	25	16	19	18	3.09104	5.02687e-09	Neg.Binomial.W	1.18823e-08	0	0.00292653	0.00292653
AT1G29900	1	10466956	10473211	6256	3	2	2	1	45	47	41	44	64	3.32143	1.6659e-16	Neg.Binomial.W	1.6759e-15	0.000319693	0.0077046	0.00738491
AT1G29910	1	10471280	10474502	3223	3	2	2	0	18	19	23	19	39	2.32772	1.58276e-09	Neg.Binomial.W	4.09638e-09	0.000542972	0.00732237	0.0067794
AT1G29940	1	10478007	10487824	9818	4	2	1	4	42	60	37	49	47	2.97367	1.95185e-15	Neg.Binomial.W	1.58046e-14	0.000280098	0.00478713	0.00450703
AT1G29962	1	10495730	10498287	2558	2	2	2	3	14	11	12	15	19	1.93634	2.83545e-06	Neg.Binomial.W	4.35784e-06	0.000879593	0.00555121	0.00467162
AT1G29980	1	10502239	10507189	4951	5	1	4	1	14	23	13	14	22	1.96393	1.99215e-06	Neg.Binomial.W	3.12844e-06	0.000555443	0.00347405	0.0029186
AT1G30010	1	10512151	10517385	5235	1	0	1	0	13	15	20	18	9	2.47373	0.00062212	QuasiPoisson	0.000689126	9.5511e-05	0.00286533	0.00276982
AT1G30080	1	10549855	10554295	4441	0	0	0	0	8	20	9	9	11	2.58022	6.53413e-06	Neg.Binomial.W	9.50479e-06	0	0.00256699	0.00256699
AT1G30230	1	10637878	10641941	4064	0	0	0	0	9	13	19	11	13	2.7213	0.000168401	QuasiPoisson	0.000200198	0	0.00319882	0.00319882
AT1G30240	1	10640031	10647195	7165	1	2	0	2	17	22	18	19	24	2.31583	2.49789e-12	Neg.Binomial.W	1.09215e-11	0.000174459	0.00279135	0.00261689
AT1G30290	1	10669129	10673836	4708	1	1	1	3	8	10	12	9	23	2.2046	3.00878e-05	Neg.Binomial.W	3.97811e-05	0.000318607	0.00263381	0.00231521
AT1G30360	1	10714482	10719997	5516	1	4	4	3	33	44	48	40	38	2.75154	1.54954e-14	Neg.Binomial.W	1.04405e-13	0.000543872	0.00736041	0.00681653
AT1G30370	1	10718065	10721843	3779	0	2	3	2	23	28	35	28	32	2.50886	6.25651e-15	Neg.Binomial.W	4.52396e-14	0.000463085	0.00772691	0.00726383
AT1G30380	1	10721183	10724247	3065	3	2	3	1	14	12	10	8	11	1.69051	5.41757e-05	Neg.Binomial.W	6.90955e-05	0.000734095	0.00358891	0.00285481
AT1G30400	1	10726317	10739092	12776	1	3	1	2	33	41	33	32	64	3.24259	1.70089e-12	Neg.Binomial.W	7.66798e-12	0.000136976	0.00317783	0.00304086
AT1G30410	1	10737683	10748563	10881	3	5	0	6	29	31	30	23	37	1.97408	3.10642e-10	Neg.Binomial.W	9.14984e-10	0.000321662	0.0027571	0.00243544
AT1G30420	1	10747261	10757695	10435	4	1	2	1	37	45	45	44	42	3.16548	9.8357e-17	Neg.Binomial.W	1.03972e-15	0.000191663	0.00408241	0.00389075
AT1G30450	1	10761708	10770616	8909	3	1	3	2	33	31	38	30	36	2.83713	1.39536e-13	Neg.Binomial.W	7.74286e-13	0.000252554	0.00377147	0.00351891
AT1G30455	1	10768722	10771775	3054	1	0	0	0	7	9	14	4	8	2.11866	3.96182e-12	Neg.Binomial.W	1.65593e-11	8.18599e-05	0.00275049	0.00266863
AT1G30470	1	10778111	10787697	9587	2	1	2	0	33	26	31	41	41	2.87795	9.9419e-20	Neg.Binomial.W	1.90386e-18	0.000130385	0.00358819	0.00345781
AT1G30560	1	10823637	10827405	3769	0	0	0	1	16	18	12	14	16	2.65605	4.25588e-24	Neg.Binomial.W	1.74383e-22	6.63306e-05	0.0040329	0.00396657
AT1G30570	1	10827373	10832656	5284	2	0	1	2	19	13	18	24	10	2.1848	8.72017e-10	Neg.Binomial.W	2.35561e-09	0.000236563	0.00317941	0.00294285
AT1G30600	1	10840107	10846242	6136	2	1	2	3	16	26	22	27	18	2.5096	5.93572e-10	Neg.Binomial.W	1.65398e-09	0.000325945	0.0035528	0.00322686
AT1G30610	1	10845513	10851724	6212	1	0	0	1	15	18	16	13	16	2.50689	9.99813e-17	Neg.Binomial.W	1.05258e-15	8.04894e-05	0.00251127	0.00243078
AT1G30670	1	10878173	10881188	3016	0	0	0	0	8	10	6	9	8	2.28238	3.39884e-05	Neg.Binomial.W	4.46229e-05	0	0.00271883	0.00271883
AT1G30680	1	10880479	10887472	6994	2	1	1	1	16	26	21	27	23	3.02723	2.56624e-12	Neg.Binomial.W	1.11976e-11	0.000178725	0.00323134	0.00305262
AT1G30690	1	10886607	10891407	4801	2	1	2	3	22	22	26	24	31	2.66723	8.64878e-06	Neg.Binomial.W	1.23703e-05	0.00041658	0.00520725	0.00479067
AT1G30780	1	10922919	10927561	4643	4	4	5	3	28	31	27	33	32	2.14593	8.15185e-10	Neg.Binomial.W	2.21367e-09	0.000861512	0.00650442	0.0056429
AT1G30814	1	10941648	10945727	4080	0	0	0	0	9	9	13	17	7	2.54945	2.91158e-06	Neg.Binomial.W	4.46263e-06	0	0.00269608	0.00269608
AT1G30820	1	10943908	10950482	6575	0	0	1	0	11	20	24	23	12	2.79239	3.49371e-26	Neg.Binomial.W	2.0497e-24	3.80228e-05	0.00273764	0.00269962
AT1G30870	1	10990478	10994083	3606	1	2	2	2	29	24	23	25	22	2.73622	2.7477e-11	Neg.Binomial.W	9.84035e-11	0.000485302	0.00682196	0.00633666
AT1G30880	1	10992002	10995152	3151	1	2	2	2	26	23	23	23	20	2.68298	4.77853e-12	Neg.Binomial	1.96422e-11	0.000555379	0.00729927	0.00674389
AT1G30890	1	10993243	10997223	3981	0	0	0	1	12	14	8	9	10	2.3263	1.03637e-16	Neg.Binomial.W	1.08663e-15	6.27983e-05	0.00266265	0.00259985
AT1G30900	1	10995870	11001809	5940	0	0	0	1	16	20	14	14	23	2.81181	6.36505e-28	Neg.Binomial.W	4.97901e-26	4.20875e-05	0.00292929	0.00288721
AT1G30910	1	10999862	11004226	4365	0	0	0	0	14	15	19	15	19	2.98568	4.79119e-09	Neg.Binomial	1.13593e-08	0	0.00375716	0.00375716
AT1G30920	1	11003084	11006444	3361	0	3	3	3	15	8	17	11	8	1.4604	5.5047e-05	Neg.Binomial.W	7.01304e-05	0.000669444	0.00351086	0.00284142
AT1G30925	1	11008888	11013280	4393	0	0	1	0	12	10	13	15	10	2.44408	2.59135e-05	QuasiPoisson	3.46274e-05	5.69087e-05	0.00273162	0.00267471
AT1G30974	1	11045969	11048816	2848	3	3	2	2	22	29	36	25	31	2.56187	2.93436e-11	Neg.Binomial.W	1.0471e-10	0.000877809	0.0100421	0.00916433
AT1G30990	1	11050999	11054295	3297	2	1	2	2	25	16	13	20	25	2.54945	1.57282e-09	Neg.Binomial.W	4.07147e-09	0.000530786	0.00600546	0.00547467
AT1G31000	1	11052377	11055567	3191	2	1	3	2	24	20	27	19	23	2.56495	1.64513e-10	Neg.Binomial.W	5.10181e-10	0.000626763	0.00708242	0.00645566
AT1G31010	1	11053731	11057959	4229	1	1	2	2	25	20	35	23	22	2.95491	4.70733e-12	Neg.Binomial.W	1.93928e-11	0.000354694	0.00591156	0.00555687
AT1G31050	1	11074398	11080289	5892	0	0	0	0	14	23	10	19	16	2.97553	5.01076e-08	Neg.Binomial.W	9.97285e-08	0	0.00278344	0.00278344
AT1G31090	1	11093407	11096649	3243	0	0	0	0	13	5	9	11	12	2.4681	6.31218e-06	Neg.Binomial.W	9.20372e-06	0	0.00308356	0.00308356
AT1G31095	1	11101778	11104644	2867	10	4	9	7	37	35	45	37	51	1.71407	2.08195e-08	Neg.Binomial.W	4.42259e-08	0.00261597	0.0143007	0.0116847
AT1G31120	1	11103237	11109095	5859	12	3	6	5	40	42	48	64	45	2.00055	4.3591e-07	Neg.Binomial.W	7.5268e-07	0.0011094	0.00815839	0.00704898
AT1G31150	1	11118827	11123675	4849	0	0	1	0	15	16	15	15	10	2.59824	1.08873e-22	Neg.Binomial.W	3.54109e-21	5.1557e-05	0.00292844	0.00287688
AT1G31175	1	11139471	11143716	4246	0	1	0	1	15	16	29	24	15	2.73869	1.61741e-18	Neg.Binomial.W	2.4525e-17	0.000117758	0.00466321	0.00454545
AT1G31180	1	11141461	11145717	4257	0	1	1	1	16	21	17	15	13	2.39529	9.46276e-10	Neg.Binomial	2.53604e-09	0.00017618	0.00385248	0.0036763
AT1G31220	1	11155698	11159683	3986	2	0	2	2	14	12	15	20	11	1.90509	3.74209e-08	Neg.Binomial.W	7.61697e-08	0.000376317	0.00361264	0.00323633
AT1G31410	1	11245817	11250587	4771	0	2	2	2	17	17	24	19	24	2.22786	2.50101e-11	Neg.Binomial.W	9.02449e-11	0.000314399	0.00423391	0.00391951
AT1G31430	1	11252912	11256745	3834	0	0	0	1	17	14	21	15	13	2.68921	2.15024e-05	QuasiPoisson	2.90517e-05	6.52061e-05	0.00417319	0.00410798
AT1G31440	1	11254836	11259814	4979	2	0	2	3	29	23	25	20	28	2.35569	4.61881e-13	Neg.Binomial.W	2.31156e-12	0.000351476	0.00502109	0.00466961
AT1G31450	1	11258851	11262234	3384	1	1	2	2	16	15	15	12	20	2.46243	1.18783e-08	Neg.Binomial.W	2.62883e-08	0.000443262	0.00460993	0.00416667
AT1G31460	1	11260443	11264364	3922	2	1	1	3	22	24	24	21	19	2.67513	4.92942e-05	Neg.Binomial.W	6.31755e-05	0.000446201	0.00560938	0.00516318
AT1G31480	1	11264816	11272701	7886	1	2	1	4	25	39	25	29	33	2.83908	2.86953e-13	Neg.Binomial.W	1.49403e-12	0.000253614	0.00382957	0.00357596
AT1G31510	1	11276417	11279462	3046	1	1	0	0	10	11	15	11	5	2.06263	0.00114881	QuasiPoisson	0.0012377	0.00016415	0.00341431	0.00325016
AT1G31520	1	11277983	11280639	2657	0	1	1	1	16	13	12	17	15	2.28529	5.11085e-12	Neg.Binomial.W	2.09149e-11	0.000282273	0.00549492	0.00521265
AT1G31555	1	11296813	11299409	2597	1	0	1	1	17	14	17	30	18	2.56714	1.07102e-13	Neg.Binomial.W	6.07364e-13	0.000288795	0.00739315	0.00710435
AT1G31580	1	11309997	11312989	2993	2	5	2	5	32	26	45	23	27	2.29109	1.13366e-08	Neg.Binomial.W	2.51537e-08	0.0011694	0.0102239	0.00905446
AT1G31630	1	11317528	11320547	3020	2	3	2	0	17	23	13	21	23	2.11516	2.53214e-10	Neg.Binomial.W	7.56537e-10	0.00057947	0.00642384	0.00584437
AT1G31640	1	11321692	11325176	3485	5	6	8	7	29	27	23	18	39	1.44	4.9076e-05	Neg.Binomial.W	6.29021e-05	0.00186514	0.00780488	0.00593974
AT1G31710	1	11348697	11356587	7891	0	0	0	1	33	11	27	28	40	3.22366	1.00533e-10	Neg.Binomial	3.23747e-10	3.16817e-05	0.003523	0.00349132
AT1G31740	1	11364285	11370839	6555	1	1	2	3	32	13	21	26	30	2.73622	3.06757e-09	Neg.Binomial.W	7.54154e-09	0.000266972	0.00372235	0.00345538
AT1G31750	1	11369585	11373197	3613	0	1	0	0	14	6	10	15	7	2.29455	0.00201808	QuasiPoisson	0.00213205	6.91946e-05	0.00287849	0.0028093
AT1G31810	1	11398607	11407809	9203	2	2	4	4	29	30	32	32	39	2.52839	4.6617e-12	Neg.Binomial.W	1.92355e-11	0.000325981	0.00352059	0.00319461
AT1G31812	1	11409766	11413233	3468	0	1	0	1	10	15	13	13	7	2.24778	1.04793e-12	Neg.Binomial.W	4.88994e-12	0.000144175	0.00334487	0.00320069
AT1G31870	1	11435719	11441275	5557	1	0	2	2	17	35	22	25	31	2.61658	1.57364e-13	Neg.Binomial.W	8.64296e-13	0.000224942	0.00467878	0.00445384
AT1G31910	1	11455802	11464896	9095	2	2	2	3	46	32	41	37	34	2.97326	9.90883e-06	QuasiPoisson	1.40311e-05	0.000247389	0.00417812	0.00393073
AT1G31920	1	11460855	11464857	4003	2	0	2	1	21	16	19	18	20	2.28011	6.20447e-12	Neg.Binomial.W	2.49785e-11	0.000312266	0.00469648	0.00438421
AT1G31930	1	11463934	11470207	6274	1	1	1	0	28	39	39	35	29	3.11415	2.63357e-24	Neg.Binomial.W	1.12183e-22	0.000119541	0.00541919	0.00529965
AT1G31960	1	11478133	11480654	2522	2	3	1	1	15	18	6	11	12	2.03564	9.95268e-06	Neg.Binomial.W	1.40885e-05	0.000693894	0.00491673	0.00422284
AT1G31970	1	11478763	11483890	5128	2	3	1	1	22	30	13	20	24	2.62674	1.50115e-09	Neg.Binomial.W	3.89926e-09	0.000341264	0.00425117	0.00390991
AT1G32000	1	11507285	11509909	2625	11	9	10	19	56	74	62	53	59	1.6645	8.50657e-10	Neg.Binomial.W	2.30322e-09	0.00466667	0.0231619	0.0184952
AT1G32010	1	11508341	11513040	4700	18	21	10	22	91	96	101	98	110	1.80915	1.23569e-16	Neg.Binomial.W	1.27286e-15	0.0037766	0.0211064	0.0173298
AT1G32020	1	11511552	11514067	2516	5	10	3	8	30	27	35	24	43	1.65959	1.70452e-06	Neg.Binomial.W	2.70306e-06	0.00258347	0.0126391	0.0100556
AT1G32030	1	11513594	11516595	3002	0	1	0	0	11	6	13	10	14	2.34181	9.66368e-17	Neg.Binomial.W	1.02268e-15	8.32778e-05	0.0035976	0.00351432
AT1G32070	1	11533607	11537437	3831	1	2	1	3	18	14	15	19	8	2.23767	3.09235e-07	Neg.Binomial.W	5.45706e-07	0.0004568	0.00386322	0.00340642
AT1G32120	1	11551426	11557391	5966	2	5	7	4	29	27	33	29	30	1.95638	3.94809e-09	Neg.Binomial.W	9.52485e-09	0.000754274	0.00496145	0.00420717
AT1G32160	1	11567654	11571438	3785	3	3	2	2	20	18	11	16	17	2.00687	5.35588e-07	Neg.Binomial.W	9.11743e-07	0.000660502	0.00433289	0.00367239
AT1G32180	1	11585391	11591035	5645	3	5	6	4	24	30	41	33	30	2.02537	1.78323e-09	Neg.Binomial.W	4.56851e-09	0.000797166	0.00559787	0.00480071
AT1G32230	1	11610891	11618419	7529	1	5	2	7	13	33	39	22	17	1.91692	0.00100055	Neg.Binomial.W	0.00108458	0.000498074	0.00329393	0.00279586
AT1G32270	1	11641593	11646237	4645	8	7	2	2	20	25	21	19	17	1.47727	8.4126e-06	Neg.Binomial.W	1.20526e-05	0.0010226	0.00439182	0.00336921
AT1G32330	1	11655964	11661471	5508	0	2	4	3	23	17	23	25	18	2.02409	0.000313048	Neg.Binomial.W	0.000358678	0.000408497	0.00384895	0.00344045
AT1G32340	1	11662008	11667120	5113	6	6	3	8	28	23	22	21	18	1.33094	3.60536e-05	Neg.Binomial.W	4.71616e-05	0.00112458	0.00438099	0.00325641
AT1G32350	1	11665886	11669690	3805	5	4	3	2	14	13	18	17	4	1.40048	0.00298882	Neg.Binomial.W	0.00311127	0.000919842	0.00346912	0.00254928
AT1G32360	1	11671766	11676387	4622	4	6	2	2	23	22	27	23	22	1.92862	5.0812e-08	Neg.Binomial.W	1.01037e-07	0.000757248	0.00506274	0.0043055
AT1G32361	1	11674531	11677748	3218	4	6	2	2	24	20	22	19	20	1.83098	2.90313e-07	Neg.Binomial.W	5.14708e-07	0.00108763	0.00652579	0.00543816
AT1G32370	1	11675925	11679692	3768	4	7	1	3	19	15	26	46	19	1.96009	0.000919428	Neg.Binomial.W	0.00100102	0.000995223	0.00663482	0.0056396
AT1G32415	1	11694596	11698964	4369	1	3	1	4	30	26	25	31	28	2.62949	5.29311e-12	Neg.Binomial.W	2.15923e-11	0.000514992	0.00640879	0.0058938
AT1G32430	1	11703932	11707357	3426	1	1	3	4	23	23	20	22	26	2.40795	4.76342e-10	Neg.Binomial.W	1.35124e-09	0.000656743	0.00665499	0.00599825
AT1G32440	1	11710944	11716162	5219	2	4	2	5	31	34	34	23	34	2.3594	3.27525e-05	Neg.Binomial.W	4.31055e-05	0.000622725	0.00597816	0.00535543
AT1G32450	1	11714147	11720988	6842	1	6	4	5	18	19	26	16	41	1.84148	0.000283598	Neg.Binomial.W	0.000326705	0.000584624	0.00350775	0.00292312
AT1G32470	1	11738304	11741399	3096	1	1	2	2	22	14	10	14	19	2.46243	1.82061e-05	Neg.Binomial.W	2.4861e-05	0.000484496	0.00510336	0.00461886
AT1G32480	1	11740083	11742990	2908	0	1	2	2	29	19	17	22	28	2.49961	2.08061e-14	Neg.Binomial.W	1.36456e-13	0.000429849	0.00790922	0.00747937
AT1G32510	1	11755691	11759118	3428	1	0	1	0	17	14	19	17	14	2.53897	1.41118e-05	QuasiPoisson	1.95514e-05	0.000145858	0.00472579	0.00457993
AT1G32520	1	11757211	11760324	3114	1	0	1	1	22	21	28	23	21	2.70614	2.33005e-06	QuasiPoisson	3.62119e-06	0.000240848	0.007386	0.00714515
AT1G32530	1	11758427	11763635	5209	3	2	1	1	15	14	17	18	18	2.33076	2.80729e-05	QuasiPoisson	3.73004e-05	0.000335957	0.0031484	0.00281244
AT1G32585	1	11787515	11790177	2663	0	0	0	1	21	9	12	8	15	2.48491	0.00201172	QuasiPoisson	0.00212569	9.38791e-05	0.00488171	0.00478783
AT1G32650	1	11809531	11811724	2194	1	0	1	0	5	11	8	8	8	1.87692	0.000360058	QuasiPoisson	0.000409595	0.000227894	0.00364631	0.00341841
AT1G32710	1	11832113	11834706	2594	1	0	1	1	8	14	13	11	10	2.03564	2.69178e-09	Neg.Binomial.W	6.69289e-09	0.000289129	0.00431766	0.00402853
AT1G32720	1	11833902	11837631	3730	12	12	9	16	59	64	59	59	50	1.56862	3.01733e-10	Neg.Binomial.W	8.91591e-10	0.00328418	0.0156032	0.012319
AT1G32750	1	11845247	11857765	12519	2	3	3	7	53	44	50	51	63	2.68102	9.57778e-15	Neg.Binomial.W	6.69304e-14	0.000299545	0.00416966	0.00387012
AT1G32760	1	11857080	11860468	3389	2	2	4	3	16	13	9	8	15	1.56862	0.000118933	Neg.Binomial.W	0.000144599	0.000811449	0.00359988	0.00278843
AT1G32763	1	11859407	11861923	2517	1	3	5	2	18	18	7	9	14	1.65563	0.000163235	Neg.Binomial.W	0.000194433	0.00109257	0.00524434	0.00415177
AT1G32780	1	11868752	11873926	5175	0	2	1	2	18	13	20	18	14	2.17475	9.52838e-11	Neg.Binomial.W	3.08614e-10	0.000241546	0.00320773	0.00296618
AT1G32810	1	11880311	11887015	6705	1	4	3	7	23	29	35	33	14	2.04122	1.796e-05	Neg.Binomial.W	2.45535e-05	0.000559284	0.00399702	0.00343773
AT1G32920	1	11927757	11930993	3237	0	0	0	1	15	9	19	12	9	2.49815	0.00154113	QuasiPoisson	0.00164405	7.7232e-05	0.00395428	0.00387705
AT1G32928	1	11930149	11932801	2653	1	0	0	1	16	9	18	12	8	2.27556	7.35928e-13	Neg.Binomial.W	3.5324e-12	0.000188466	0.00474934	0.00456087
AT1G32950	1	11940048	11945824	5777	0	1	1	0	15	13	16	17	16	2.48491	7.5583e-06	QuasiPoisson	1.08988e-05	8.65501e-05	0.00266574	0.00257919
AT1G32980	1	11953278	11956362	3085	0	3	2	2	16	21	18	19	19	2.09746	0.00010965	Neg.Binomial.W	0.000133969	0.000567261	0.00602917	0.00546191
AT1G32990	1	11954656	11958402	3747	0	1	1	0	18	15	19	20	17	2.64854	4.16601e-19	Neg.Binomial.W	7.05609e-18	0.00013344	0.00475047	0.00461703
AT1G33010	1	11958287	11961591	3305	9	7	7	10	50	44	45	46	40	1.73067	9.75518e-10	Neg.Binomial.W	2.60792e-09	0.00249622	0.0136157	0.0111195
AT1G33070	1	11981889	11986299	4411	1	2	0	2	39	38	34	49	26	2.93149	1.25743e-19	Neg.Binomial.W	2.35212e-18	0.000283382	0.00843346	0.00815008
AT1G33080	1	11984650	11991520	6871	1	1	1	1	40	15	48	38	30	3.63759	1.76532e-15	Neg.Binomial.W	1.43754e-14	0.000145539	0.00497744	0.0048319
AT1G33110	1	12003854	12009852	5999	0	1	1	0	20	19	27	16	18	2.74727	0.000109547	QuasiPoisson	0.000133869	8.33472e-05	0.00333389	0.00325054
AT1G33120	1	12009879	12013547	3669	0	1	0	1	21	17	15	8	16	2.49596	4.47988e-16	Neg.Binomial.W	4.12718e-15	0.000136277	0.00419733	0.00406105
AT1G33250	1	12056198	12060792	4595	1	2	1	1	25	43	33	14	20	3.21727	1.01157e-09	Neg.Binomial.W	2.69537e-09	0.000272035	0.00587595	0.00560392
AT1G33320	1	12080009	12084619	4611	2	1	3	1	27	23	14	14	20	2.51308	1.33752e-08	Neg.Binomial.W	2.92947e-08	0.000379527	0.0042507	0.00387118
AT1G33390	1	12098482	12105680	7199	2	5	3	7	22	30	20	39	22	1.91692	2.35522e-06	Neg.Binomial.W	3.6569e-06	0.00059036	0.00369496	0.0031046
AT1G33410	1	12108561	12119861	11301	0	3	3	2	27	44	31	36	38	2.61496	1.54315e-16	Neg.Binomial.W	1.55838e-15	0.000176975	0.00311477	0.00293779
AT1G33475	1	12146188	12149380	3193	0	1	0	0	7	8	12	10	12	2.24496	3.64699e-15	Neg.Binomial.W	2.80188e-14	7.82963e-05	0.00306921	0.00299092
AT1G33490	1	12149674	12153460	3787	0	0	0	0	10	9	10	12	10	2.4681	5.55901e-06	Neg.Binomial.W	8.17759e-06	0	0.00269342	0.00269342
AT1G33560	1	12167768	12173119	5352	2	2	1	2	14	12	26	16	12	2.34181	2.99584e-07	Neg.Binomial.W	5.29762e-07	0.000326981	0.00298954	0.00266256
AT1G33670	1	12200963	12204408	3446	0	0	1	1	16	12	14	19	19	2.52839	1.91807e-09	Neg.Binomial	4.89066e-09	0.000145096	0.00464306	0.00449797
AT1G33680	1	12202945	12209698	6754	1	5	2	8	26	17	18	23	24	1.72277	3.05916e-06	Neg.Binomial.W	4.67439e-06	0.000592242	0.0031981	0.00260586
AT1G33700	1	12207308	12215313	8006	3	3	1	7	47	38	42	34	39	2.47598	1.63839e-13	Neg.Binomial.W	8.96427e-13	0.000437172	0.00499625	0.00455908
AT1G33710	1	12218657	12221289	2633	2	1	2	0	22	12	11	9	17	1.97408	4.46751e-08	Neg.Binomial.W	8.96211e-08	0.000474744	0.00539309	0.00491834
AT1G33720	1	12219858	12225108	5251	1	2	3	2	18	15	20	23	16	2.32239	1.28903e-08	Neg.Binomial.W	2.83675e-08	0.00038088	0.00350409	0.00312321
AT1G33730	1	12225852	12229556	3705	0	0	0	0	7	14	17	11	13	2.69463	5.84536e-07	Neg.Binomial.W	9.90756e-07	0	0.00334683	0.00334683
AT1G33770	1	12240614	12246292	5679	1	3	4	2	26	26	28	22	27	2.47148	7.71322e-11	Neg.Binomial.W	2.54941e-10	0.000440218	0.00454305	0.00410284
AT1G33820	1	12277438	12280451	3014	0	2	2	2	27	23	39	27	29	2.57414	2.72783e-15	Neg.Binomial	2.1534e-14	0.000497678	0.00962177	0.00912409
AT1G33870	1	12300325	12304330	4006	1	2	1	4	23	17	27	34	27	2.66723	2.18588e-10	Neg.Binomial.W	6.6104e-10	0.000499251	0.00639041	0.00589116
AT1G33880	1	12302862	12306203	3342	1	2	1	3	15	14	19	22	18	2.43612	4.28015e-09	Neg.Binomial.W	1.02531e-08	0.000523639	0.00526631	0.00474267
AT1G33890	1	12307136	12310914	3779	2	2	1	3	18	15	20	17	18	2.31254	1.4595e-08	Neg.Binomial.W	3.17294e-08	0.000529241	0.00465732	0.00412808
AT1G33910	1	12313904	12317258	3355	2	0	4	3	16	16	19	18	17	1.84664	2.62956e-08	Neg.Binomial.W	5.49275e-08	0.000670641	0.00512668	0.00445604
AT1G33920	1	12318905	12321870	2966	1	4	1	3	15	9	12	15	20	1.94908	1.65589e-06	Neg.Binomial.W	2.62982e-06	0.000758597	0.00478759	0.004029
AT1G33950	1	12331834	12341409	9576	1	3	3	2	41	22	39	32	42	2.84749	2.20857e-12	Neg.Binomial.W	9.75567e-12	0.000234962	0.00367586	0.00344089
AT1G33960	1	12345138	12349733	4596	1	0	1	0	13	14	9	14	13	2.28916	4.83728e-05	QuasiPoisson	6.20807e-05	0.00010879	0.00274151	0.00263272
AT1G34010	1	12358454	12362313	3860	1	3	3	3	21	15	15	19	18	2.06939	1.4583e-07	Neg.Binomial.W	2.70358e-07	0.000647668	0.00455959	0.00391192
AT1G34015	1	12360832	12364493	3662	6	4	4	4	38	34	29	37	35	2.12572	1.67721e-10	Neg.Binomial.W	5.19503e-10	0.00122884	0.00944839	0.00821955
AT1G34020	1	12365810	12371014	5205	2	3	0	2	19	15	19	16	19	2.0424	1.08019e-09	Neg.Binomial.W	2.86402e-09	0.000336215	0.00338136	0.00304515
AT1G34047	1	12389238	12391915	2678	2	2	1	1	20	13	12	20	23	2.55981	3.17559e-09	Neg.Binomial.W	7.78635e-09	0.000560119	0.00657207	0.00601195
AT1G34049	1	12389448	12392149	2702	2	2	1	1	20	13	12	20	23	2.57006	6.43145e-09	Neg.Binomial.W	1.49112e-08	0.000555144	0.00651369	0.00595855
AT1G34060	1	12395397	12399418	4022	1	0	0	1	20	18	19	42	15	2.88294	6.04081e-15	Neg.Binomial.W	4.38766e-14	0.000124316	0.00566882	0.00554451
AT1G34065	1	12397428	12402036	4609	3	5	1	2	32	19	29	20	25	2.33479	4.53274e-10	Neg.Binomial.W	1.29034e-09	0.000596659	0.00542417	0.00482751
AT1G34070	1	12401283	12404209	2927	8	15	10	8	59	43	55	51	51	1.69978	1.35098e-05	QuasiPoisson	1.87657e-05	0.00350188	0.0176973	0.0141954
AT1G34120	1	12425700	12430714	5015	0	0	0	0	17	18	19	23	23	3.15274	2.23831e-09	Neg.Binomial.W	5.64587e-09	0	0.00398804	0.00398804
AT1G34130	1	12428846	12434236	5391	0	1	0	0	21	18	19	19	21	2.91235	7.08787e-07	QuasiPoisson	1.18717e-06	4.63736e-05	0.00363569	0.00358932
AT1G34140	1	12432356	12435735	3380	1	1	0	1	13	7	12	10	16	2.06505	0.000227766	QuasiPoisson	0.000266477	0.000221893	0.00343195	0.00321006
AT1G34160	1	12440244	12444368	4125	1	5	3	1	23	23	27	19	22	2.30259	1.01019e-09	Neg.Binomial.W	2.69279e-09	0.000606061	0.00552727	0.00492121
AT1G34170	1	12442547	12447764	5218	2	6	4	3	31	31	37	30	35	2.22462	2.73963e-05	QuasiPoisson	3.64691e-05	0.000718666	0.00628593	0.00556727
AT1G34190	1	12450405	12455542	5138	1	1	0	0	23	23	28	12	27	2.87545	7.06882e-22	Neg.Binomial.W	2.00963e-20	9.73141e-05	0.0043986	0.00430128
AT1G34200	1	12454653	12458547	3895	2	1	1	1	16	11	25	21	31	2.94654	4.44777e-09	Neg.Binomial.W	1.06113e-08	0.000320924	0.00534018	0.00501926
AT1G34210	1	12457564	12463905	6342	1	1	2	2	34	37	36	47	38	3.38777	8.67801e-06	QuasiPoisson	1.24053e-05	0.000236518	0.00605487	0.00581835
AT1G34220	1	12461849	12467089	5241	2	4	0	3	24	19	29	22	22	2.12456	5.07427e-11	Neg.Binomial.W	1.73723e-10	0.000429307	0.00442664	0.00399733
AT1G34270	1	12491321	12495584	4264	0	1	0	0	17	14	14	13	17	2.63333	1.3623e-23	Neg.Binomial.W	5.1413e-22	5.86304e-05	0.00351782	0.00345919
AT1G34290	1	12497000	12499800	2801	6	2	7	7	26	28	26	39	14	1.54159	0.000165665	Neg.Binomial.W	0.000197164	0.00196358	0.00949661	0.00753302
AT1G34315	1	12513106	12517521	4416	3	3	4	6	39	38	30	41	46	2.3979	2.82136e-12	Neg.Binomial.W	1.21913e-11	0.000905797	0.00878623	0.00788043
AT1G34317	1	12515112	12517555	2444	2	1	1	2	23	20	12	19	24	2.69463	2.75371e-10	Neg.Binomial.W	8.18378e-10	0.000613748	0.00801964	0.00740589
AT1G34320	1	12519059	12525377	6319	1	3	2	3	26	62	32	37	23	2.91717	7.88397e-09	Neg.Binomial.W	1.80103e-08	0.000356069	0.0056971	0.00534103
AT1G34355	1	12535310	12542938	7629	1	3	3	4	18	18	26	17	19	2.08849	7.85589e-05	Neg.Binomial.W	9.8005e-05	0.000360467	0.00256914	0.00220868
AT1G34370	1	12549339	12553629	4291	1	0	1	0	23	27	23	20	20	2.84491	8.91083e-23	Neg.Binomial.W	2.94903e-21	0.000116523	0.00526684	0.00515031
AT1G34390	1	12555005	12560082	5078	6	9	4	21	34	36	48	54	38	1.42552	0.0128594	Neg.Binomial.W	0.0129963	0.00196928	0.00827097	0.00630169
AT1G34400	1	12564992	12567615	2624	6	4	4	9	24	36	42	51	45	2.0149	2.91333e-07	Neg.Binomial.W	5.16232e-07	0.00219131	0.0150915	0.0129002
AT1G34403	1	12574892	12577173	2282	3	2	4	2	10	24	16	13	9	1.77341	0.000168881	Neg.Binomial.W	0.000200714	0.00120508	0.00631025	0.00510517
AT1G34410	1	12576722	12581824	5103	7	14	7	4	57	69	68	77	58	2.19853	1.01626e-14	Neg.Binomial.W	7.07875e-14	0.00156771	0.0128944	0.0113267
AT1G34430	1	12586726	12591223	4498	1	0	0	1	16	19	23	17	27	2.76422	3.93701e-11	Neg.Binomial	1.37747e-10	0.000111161	0.00453535	0.00442419
AT1G34440	1	12590348	12594579	4232	7	7	2	6	49	66	56	38	60	2.31911	4.99046e-11	Neg.Binomial.W	1.71172e-10	0.00129962	0.0127127	0.011413
AT1G34460	1	12594110	12603379	9270	5	2	8	1	25	31	28	29	23	1.95428	4.55666e-09	Neg.Binomial.W	1.08431e-08	0.000431499	0.0029342	0.0025027
AT1G34490	1	12608440	12611495	3056	0	0	1	1	7	11	10	15	11	2.12823	0.000511022	QuasiPoisson	0.000571953	0.000163613	0.00353403	0.00337042
AT1G34510	1	12614690	12618032	3343	0	0	0	0	19	14	8	10	7	2.62467	2.56398e-06	Neg.Binomial.W	3.96184e-06	0	0.00346994	0.00346994
AT1G34520	1	12622434	12625508	3075	0	0	0	1	10	8	10	8	15	2.29455	0.000346377	QuasiPoisson	0.000394833	8.13008e-05	0.00331707	0.00323577
AT1G34540	1	12636054	12639692	3639	1	3	1	2	18	22	20	24	17	2.58454	6.37805e-05	Neg.Binomial.W	8.0662e-05	0.000480901	0.00555098	0.00507007
AT1G34550	1	12645674	12653646	7973	5	11	5	8	53	89	54	70	65	2.31583	2.85809e-11	Neg.Binomial.W	1.02186e-10	0.000909319	0.00830302	0.0073937
AT1G34560	1	12652961	12655779	2819	1	1	0	0	19	12	18	18	18	2.58022	1.62153e-05	QuasiPoisson	2.22887e-05	0.000177368	0.00603051	0.00585314
AT1G34650	1	12691995	12698834	6840	1	4	8	5	34	32	41	49	35	2.27556	6.42658e-11	Neg.Binomial.W	2.15898e-10	0.000657895	0.0055848	0.0049269
AT1G34670	1	12708090	12711665	3576	1	1	0	1	11	9	14	10	12	2.05045	3.31528e-05	QuasiPoisson	4.35791e-05	0.000209732	0.00313199	0.00292226
AT1G34750	1	12735000	12739196	4197	2	5	4	4	28	23	19	18	11	1.79619	9.25856e-06	Neg.Binomial.W	1.31768e-05	0.000893495	0.00471766	0.00382416
AT1G34760	1	12742722	12746748	4027	1	3	2	3	12	13	19	11	10	1.87009	6.08599e-06	Neg.Binomial.W	8.89703e-06	0.000558729	0.00322821	0.00266948
AT1G34795	1	12768644	12771131	2488	0	0	1	1	11	7	6	10	7	1.8563	3.18215e-08	Neg.Binomial.W	6.53909e-08	0.000200965	0.00329582	0.00309486
AT1G35035	1	12810030	12812308	2279	2	2	1	2	5	10	15	14	9	1.89139	5.98921e-05	Neg.Binomial.W	7.60106e-05	0.000767881	0.00465116	0.00388328
AT1G35040	1	12811157	12813569	2413	4	3	1	5	15	14	22	24	14	1.80703	1.70437e-06	Neg.Binomial.W	2.70306e-06	0.00134687	0.00737671	0.00602984
AT1G35150	1	12863158	12867238	4081	3	6	8	6	41	36	29	55	41	1.93486	1.53476e-08	Neg.Binomial.W	3.32648e-08	0.00140897	0.00989953	0.00849057
AT1G35160	1	12866081	12869890	3810	0	2	2	3	14	16	17	31	19	2.10635	3.816e-08	Neg.Binomial.W	7.75029e-08	0.000459318	0.00509186	0.00463255
AT1G35190	1	12889404	12893955	4552	1	2	1	1	23	18	14	19	19	2.84955	6.80935e-11	Neg.Binomial.W	2.28163e-10	0.000274605	0.00408612	0.00381151
AT1G35220	1	12907848	12915858	8011	4	2	7	8	41	36	46	42	47	2.122	0.000204175	Neg.Binomial.W	0.000240534	0.000655349	0.00529272	0.00463737
AT1G35240	1	12926303	12931523	5221	4	4	7	6	47	31	32	33	35	1.92457	5.38776e-09	Neg.Binomial.W	1.26736e-08	0.00100555	0.00681862	0.00581306
AT1G35242	1	12929980	12932555	2576	1	2	2	2	25	11	21	12	17	2.38482	2.61378e-07	Neg.Binomial.W	4.66483e-07	0.000679348	0.00667702	0.00599767
AT1G35320	1	12957841	12963853	6013	5	3	1	5	41	28	39	37	27	2.41591	4.86091e-12	Neg.Binomial.W	1.99427e-11	0.000582072	0.00572094	0.00513887
AT1G35330	1	12963986	12967113	3128	1	0	0	0	8	7	6	8	14	2.1564	0.00112382	QuasiPoisson	0.00121159	7.99233e-05	0.00274936	0.00266944
AT1G35350	1	12979689	12985740	6052	2	1	1	3	18	18	23	24	20	2.58454	2.86896e-10	Neg.Binomial.W	8.51062e-10	0.000289161	0.00340383	0.00311467
AT1G35365	1	12990392	12993145	2754	0	1	0	1	4	14	5	11	11	1.95539	2.50523e-08	Neg.Binomial.W	5.24493e-08	0.000181554	0.00326797	0.00308642
AT1G35375	1	13004673	13007187	2515	3	6	7	10	32	44	56	55	54	1.99681	3.85318e-09	Neg.Binomial.W	9.31538e-09	0.00258449	0.019165	0.0165805
AT1G35400	1	13017289	13020198	2910	9	5	5	11	25	32	35	40	32	1.52606	6.76252e-07	Neg.Binomial.W	1.13503e-06	0.00257732	0.0112715	0.00869416
AT1G35410	1	13023161	13025941	2781	3	6	1	4	26	18	44	30	37	2.23929	2.3553e-06	Neg.Binomial.W	3.6569e-06	0.00125854	0.0111471	0.00988853
AT1G35420	1	13025206	13028691	3486	3	8	3	4	31	36	25	29	23	1.93228	0.000224633	QuasiPoisson	0.000263026	0.00129088	0.00826162	0.00697074
AT1G35470	1	13050157	13056093	5937	1	1	0	1	9	28	19	19	26	2.61007	7.55981e-13	Neg.Binomial.W	3.62057e-12	0.000126326	0.00340239	0.00327607
AT1G35490	1	13060549	13064455	3907	1	2	2	1	20	11	9	15	9	2.23359	2.22096e-06	Neg.Binomial.W	3.46333e-06	0.000383926	0.00327617	0.00289224
AT1G35500	1	13065087	13067596	2510	2	2	4	3	24	26	27	40	28	2.46037	7.54161e-11	Neg.Binomial.W	2.50295e-10	0.00109562	0.0115538	0.0104582
AT1G35520	1	13081819	13086830	5012	7	3	2	8	49	41	47	56	31	2.21127	2.30318e-09	Neg.Binomial.W	5.79363e-09	0.000997606	0.00893855	0.00794094
AT1G35530	1	13088816	13098286	9471	4	5	2	5	33	39	45	38	49	2.45101	1.34433e-12	Neg.Binomial.W	6.16607e-12	0.000422342	0.00430789	0.00388555
AT1G35537	1	13104130	13106596	2467	1	0	1	1	14	18	12	7	18	2.26176	2.38729e-11	Neg.Binomial.W	8.65769e-11	0.000304013	0.00559384	0.00528983
AT1G35540	1	13107634	13112700	5067	4	6	5	14	42	37	38	58	45	1.92084	2.11761e-07	Neg.Binomial.W	3.83123e-07	0.00143083	0.00868364	0.00725281
AT1G35580	1	13121082	13126328	5247	2	2	4	5	24	31	24	11	11	1.94811	0.000206994	Neg.Binomial.W	0.000243628	0.000619402	0.00384982	0.00323042
AT1G35610	1	13142061	13145988	3928	5	3	2	5	32	49	23	28	17	2.17475	8.38804e-06	Neg.Binomial.W	1.20214e-05	0.000954684	0.00758656	0.00663187
AT1G35614	1	13147592	13150559	2968	10	8	4	18	55	44	46	71	48	1.65037	0.000157796	Neg.Binomial.W	0.000188372	0.00336927	0.0177898	0.0144205
AT1G35617	1	13152583	13154948	2366	8	9	0	5	38	34	42	39	30	1.78699	0.00141473	Neg.Binomial.W	0.00151279	0.0023246	0.0154691	0.0131445
AT1G35620	1	13155346	13159467	4122	0	3	6	4	41	31	41	32	41	2.31428	1.86891e-14	Neg.Binomial.W	1.2383e-13	0.000788452	0.00902475	0.00823629
AT1G35625	1	13157466	13161284	3819	1	3	7	4	31	35	35	31	34	2.31583	3.8893e-05	QuasiPoisson	5.05938e-05	0.000981932	0.00869338	0.00771144
AT1G35660	1	13191608	13199142	7535	3	13	13	7	69	49	48	41	43	1.81602	4.94629e-06	Neg.Binomial.W	7.32802e-06	0.00119443	0.0066357	0.00544127
AT1G35710	1	13219471	13225681	6211	5	1	2	4	32	34	35	33	39	2.59027	4.35373e-13	Neg.Binomial.W	2.19335e-12	0.000483014	0.00557076	0.00508775
AT1G35750	1	13252398	13256570	4173	0	0	0	1	16	13	20	7	9	2.51122	0.00400645	QuasiPoisson	0.00413393	5.99089e-05	0.00311526	0.00305536
AT1G35820	1	13307119	13310257	3139	5	1	7	7	37	30	39	38	30	1.9485	5.42926e-10	Neg.Binomial.W	1.52471e-09	0.00159286	0.0110863	0.00949347
AT1G35850	1	13329510	13332506	2997	5	5	4	7	33	35	36	41	32	1.96393	1.12165e-09	Neg.Binomial.W	2.96724e-09	0.00175175	0.0118118	0.0100601
AT1G35860	1	13331047	13335050	4004	16	8	5	15	47	42	70	57	51	1.58548	1.61665e-05	Neg.Binomial.W	2.22288e-05	0.00274725	0.0133367	0.0105894
AT1G35880	1	13338804	13342228	3425	1	5	8	2	43	32	41	32	35	2.27152	3.39292e-12	Neg.Binomial.W	1.43723e-11	0.00116788	0.0106861	0.00951825
AT1G35895	1	13345878	13355225	9348	10	12	5	11	59	63	64	47	61	1.92279	8.34524e-13	Neg.Binomial.W	3.96729e-12	0.00101626	0.00629012	0.00527386
AT1G36000	1	13421554	13424028	2475	1	5	2	2	13	12	13	7	6	1.53471	0.000440904	Neg.Binomial.W	0.000496878	0.0010101	0.00412121	0.00311111
AT1G36005	1	13431418	13434062	2645	7	8	6	6	24	20	27	30	19	1.32222	2.71278e-05	Neg.Binomial.W	3.61265e-05	0.00255198	0.00907372	0.00652174
AT1G36020	1	13432919	13435340	2422	5	4	4	5	23	31	20	22	18	1.73851	8.01042e-07	Neg.Binomial.W	1.32841e-06	0.00185797	0.00941371	0.00755574
AT1G36078	1	13480665	13483785	3121	3	5	5	3	29	28	40	36	23	2.19165	9.54294e-10	Neg.Binomial.W	2.55541e-09	0.00128164	0.0099968	0.00871516
AT1G36085	1	13485004	13487920	2917	10	10	6	12	47	32	34	51	36	1.53471	4.74551e-07	Neg.Binomial.W	8.14608e-07	0.00325677	0.0137127	0.0104559
AT1G36095	1	13490370	13493725	3356	7	10	6	13	45	49	48	56	59	1.81039	3.1522e-11	Neg.Binomial.W	1.11712e-10	0.00268176	0.0153159	0.0126341
AT1G36100	1	13493652	13496215	2564	4	6	3	10	30	22	42	27	30	1.7463	3.53286e-06	Neg.Binomial.W	5.34755e-06	0.00224259	0.0117785	0.00953588
AT1G36160	1	13532168	13545015	12848	9	7	5	13	69	47	53	66	47	1.89184	4.58406e-09	Neg.Binomial.W	1.09002e-08	0.000661582	0.00438979	0.00372821
AT1G36180	1	13544965	13559600	14636	2	15	5	16	70	140	73	111	79	2.30449	0.00707555	Neg.Binomial.W	0.0072136	0.000649084	0.00646351	0.00581443
AT1G36230	1	13609985	13615051	5067	17	15	22	10	77	69	80	69	45	1.43508	9.58408e-07	Neg.Binomial.W	1.57389e-06	0.00315769	0.0134202	0.0102625
AT1G36240	1	13613890	13617233	3344	8	3	9	1	38	25	24	33	23	1.72277	0.000159516	Neg.Binomial.W	0.000190284	0.00156998	0.00855263	0.00698266
AT1G36280	1	13639508	13644126	4619	5	1	3	8	20	16	17	21	19	1.60708	3.87774e-06	Neg.Binomial.W	5.83673e-06	0.000920113	0.00402685	0.00310673
AT1G36320	1	13670774	13675205	4432	3	3	0	4	35	28	31	37	23	2.32518	2.61307e-13	Neg.Binomial.W	1.37324e-12	0.000564079	0.00694946	0.00638538
AT1G36325	1	13680704	13684045	3342	6	1	10	5	27	30	40	32	31	1.83432	8.49469e-09	Neg.Binomial.W	1.92996e-08	0.00164572	0.0095751	0.00792938
AT1G36340	1	13682663	13686066	3404	1	0	0	0	15	5	11	11	10	2.26176	0.00167113	QuasiPoisson	0.00177774	7.3443e-05	0.00305523	0.00298179
AT1G36370	1	13695042	13699739	4698	1	3	1	4	47	40	25	32	43	2.91717	4.79898e-12	Neg.Binomial.W	1.97137e-11	0.000478927	0.00796083	0.00748191
AT1G36390	1	13700401	13704573	4173	2	4	1	2	16	21	12	26	10	2.12293	5.49764e-06	Neg.Binomial.W	8.09099e-06	0.00053918	0.00407381	0.00353463
AT1G36510	1	13760926	13765265	4340	6	4	4	6	26	27	42	34	34	1.95808	7.90932e-09	Neg.Binomial.W	1.80619e-08	0.00115207	0.00751152	0.00635945
AT1G36640	1	13851958	13854687	2730	2	2	3	6	18	26	21	21	32	2.00533	3.6751e-08	Neg.Binomial.W	7.49598e-08	0.00119048	0.00864469	0.00745421
AT1G36675	1	13866568	13870490	3923	2	7	3	2	31	17	44	39	25	2.2163	7.43778e-06	Neg.Binomial.W	1.0743e-05	0.000892174	0.0079531	0.00706092
AT1G36745	1	13910137	13912679	2543	6	5	4	6	24	27	27	35	21	1.68976	3.29466e-07	Neg.Binomial.W	5.79093e-07	0.00206449	0.0105387	0.00847424
AT1G36756	1	13916331	13918816	2486	13	7	8	4	44	34	28	38	26	1.44561	7.89383e-06	Neg.Binomial.W	1.13598e-05	0.00321802	0.0136766	0.0104586
AT1G36922	1	13983576	13986480	2905	1	1	0	0	17	12	12	11	17	2.41591	9.08634e-05	QuasiPoisson	0.000112356	0.000172117	0.00475043	0.00457831
AT1G36940	1	14002819	14006502	3684	3	4	0	5	19	22	36	30	26	2.05412	1.9823e-09	Neg.Binomial.W	5.04148e-09	0.000814332	0.00722041	0.00640608
AT1G36942	1	14005147	14007341	2195	3	6	0	4	19	19	38	31	24	1.91037	1.33826e-06	Neg.Binomial.W	2.15336e-06	0.00148064	0.0119362	0.0104556
AT1G36950	1	14008673	14011822	3150	4	3	5	7	18	22	17	25	33	1.61741	6.04316e-06	Neg.Binomial.W	8.83742e-06	0.00150794	0.00730159	0.00579365
AT1G36980	1	14023634	14028040	4407	2	5	6	3	22	21	39	23	23	1.97408	1.30891e-06	Neg.Binomial.W	2.10935e-06	0.000907647	0.00580894	0.00490129
AT1G37020	1	14045735	14050742	5008	5	6	6	16	33	38	47	69	48	1.78059	0.000240643	Neg.Binomial.W	0.000280424	0.00164736	0.00938498	0.00773762
AT1G37113	1	14135413	14139703	4291	9	2	7	10	34	24	33	37	28	1.54045	0.000283459	QuasiPoisson	0.000326574	0.00163132	0.00727103	0.00563971
AT1G37150	1	14173798	14179034	5237	10	5	3	6	31	20	23	24	22	1.40156	1.30386e-05	Neg.Binomial.W	1.81327e-05	0.00114569	0.00458278	0.00343708
AT1G38790	1	14542277	14545528	3252	11	8	11	12	43	45	44	56	51	1.50644	1.23094e-08	Neg.Binomial.W	2.71633e-08	0.00322878	0.0146986	0.0114699
AT1G39070	1	14732525	14746983	14459	2	5	3	6	56	50	74	89	73	2.97298	1.79856e-13	Neg.Binomial.W	9.74148e-13	0.000276644	0.00473062	0.00445397
AT1G40083	1	14921423	14924055	2633	1	1	1	1	9	10	8	11	16	2.4681	2.02661e-07	Neg.Binomial.W	3.67536e-07	0.000379795	0.00410179	0.00372199
AT1G40087	1	14998615	15002868	4254	1	5	3	1	31	24	15	33	25	2.4647	7.09088e-09	Neg.Binomial.W	1.63199e-08	0.000587682	0.00601787	0.00543018
AT1G40104	1	15080952	15086893	5942	3	4	3	6	23	24	21	31	28	1.89947	8.04204e-05	Neg.Binomial.W	0.00010023	0.000673174	0.00427465	0.00360148
AT1G40390	1	15431576	15435674	4099	10	6	15	10	70	62	66	63	71	1.85901	5.42107e-13	Neg.Binomial.W	2.66349e-12	0.00250061	0.0161991	0.0136985
AT1G41820	1	15581423	15586143	4721	4	1	8	9	47	50	62	62	52	2.31583	5.61346e-15	Neg.Binomial.W	4.13309e-14	0.00116501	0.0115653	0.0104003
AT1G41880	1	15649635	15653542	3908	2	1	1	3	13	10	16	22	9	2.17475	2.62674e-06	Neg.Binomial.W	4.053e-06	0.000447799	0.0035824	0.0031346
AT1G41920	1	15679978	15685487	5510	13	20	12	18	95	79	81	84	82	1.69797	7.30435e-14	Neg.Binomial.W	4.30883e-13	0.00285844	0.0152813	0.0124229
AT1G42190	1	15760082	15762276	2195	2	2	2	7	20	28	22	30	20	2.13916	3.19978e-09	Neg.Binomial.W	7.83525e-09	0.00148064	0.0109339	0.0094533
AT1G42430	1	15890281	15895576	5296	3	1	1	1	30	18	18	26	25	2.89037	3.42985e-12	Neg.Binomial.W	1.45145e-11	0.000283233	0.00441843	0.0041352
AT1G42440	1	15894197	15901105	6909	2	3	1	1	34	18	25	32	28	2.8808	2.83313e-12	Neg.Binomial.W	1.22261e-11	0.000253293	0.00396584	0.00371255
AT1G42470	1	15925676	15936529	10854	3	2	2	7	48	78	53	56	49	2.84336	5.14613e-13	Neg.Binomial.W	2.53817e-12	0.000322462	0.00523309	0.00491063
AT1G42480	1	15935156	15939974	4819	2	3	2	6	32	26	27	44	29	2.30259	7.15925e-10	Neg.Binomial.W	1.96229e-09	0.000674414	0.00655738	0.00588296
AT1G42525	1	15965381	15969239	3859	4	4	7	4	29	23	35	22	36	1.8563	3.48123e-07	Neg.Binomial.W	6.09415e-07	0.00123089	0.0075149	0.00628401
AT1G42550	1	15975805	15980952	5148	1	1	1	2	31	43	41	33	41	3.52871	6.03544e-17	Neg.Binomial.W	6.7039e-16	0.000242813	0.00734266	0.00709984
AT1G42615	1	16036606	16039455	2850	4	5	4	6	28	20	23	27	21	1.7524	3.29261e-07	Neg.Binomial.W	5.78831e-07	0.00166667	0.00835088	0.00668421
AT1G42680	1	16040656	16043880	3225	8	5	4	7	40	32	29	48	42	1.95614	1.65184e-09	Neg.Binomial.W	4.26322e-09	0.00186047	0.011845	0.0099845
AT1G42700	1	16065931	16068592	2662	0	3	2	2	11	6	15	8	10	1.47331	5.15655e-05	Neg.Binomial.W	6.59032e-05	0.0006574	0.00375657	0.00309917
AT1G42710	1	16076592	16079567	2976	5	2	2	4	24	27	23	29	25	2.17475	2.44685e-09	Neg.Binomial.W	6.13353e-09	0.00109207	0.00860215	0.00751008
AT1G42980	1	16132286	16136587	4302	1	3	1	2	24	24	20	25	19	2.65123	1.07921e-05	QuasiPoisson	1.52035e-05	0.000406788	0.00520688	0.00480009
AT1G43020	1	16154278	16158950	4673	2	2	0	3	28	24	27	21	47	2.52062	1.13921e-10	Neg.Binomial.W	3.63956e-10	0.000374492	0.00629146	0.00591697
AT1G43040	1	16183038	16185776	2739	2	1	2	1	9	3	14	7	12	1.89712	0.000301255	Neg.Binomial.W	0.000345924	0.000547645	0.00328587	0.00273823
AT1G43145	1	16237525	16241015	3491	8	11	13	9	55	50	74	52	42	1.70354	7.49522e-08	Neg.Binomial.W	1.44995e-07	0.00293612	0.0156402	0.0127041
AT1G43190	1	16274108	16279742	5635	4	1	1	4	33	28	26	30	30	2.58626	3.17082e-12	Neg.Binomial.W	1.35247e-11	0.000443656	0.00521739	0.00477374
AT1G43245	1	16307510	16312094	4585	3	4	3	2	31	21	38	31	33	2.45674	4.73268e-11	Neg.Binomial.W	1.63067e-10	0.000654308	0.00671756	0.00606325
AT1G43260	1	16317253	16320234	2982	3	6	6	7	36	39	25	31	28	1.90075	4.69765e-09	Neg.Binomial.W	1.11539e-08	0.0018444	0.010664	0.00881958
AT1G43310	1	16344916	16347475	2560	1	2	1	4	17	14	16	15	18	2.19722	5.65465e-08	Neg.Binomial.W	1.11546e-07	0.00078125	0.00625	0.00546875
AT1G43320	1	16355762	16358118	2357	1	3	2	2	19	17	18	32	15	2.44235	4.59977e-08	Neg.Binomial.W	9.20881e-08	0.000848536	0.00857022	0.00772168
AT1G43415	1	16377974	16380405	2432	6	8	10	4	46	37	38	40	26	1.68041	1.94083e-07	Neg.Binomial.W	3.53469e-07	0.00287829	0.0153783	0.0125
AT1G43560	1	16396979	16400880	3902	3	7	4	7	38	21	15	49	26	1.74731	0.000973605	Neg.Binomial.W	0.00105679	0.00134546	0.00763711	0.00629165
AT1G43610	1	16423578	16426345	2768	1	1	0	0	11	9	7	17	10	2.14398	0.00107973	QuasiPoisson	0.00116678	0.000180636	0.00390173	0.0037211
AT1G43620	1	16424412	16431287	6876	1	6	7	10	30	31	22	41	36	1.82455	1.24961e-06	Neg.Binomial.W	2.01912e-06	0.0008726	0.00465387	0.00378127
AT1G43665	1	16451981	16454804	2824	0	2	2	1	15	12	16	10	8	1.8837	6.85733e-08	Neg.Binomial.W	1.33415e-07	0.000442635	0.00432011	0.00387748
AT1G43680	1	16471205	16474343	3139	0	0	0	0	9	8	11	12	15	2.56495	2.21825e-06	Neg.Binomial.W	3.45993e-06	0	0.0035043	0.0035043
AT1G43690	1	16477159	16483859	6701	3	1	1	5	22	15	18	30	22	2.23645	2.48172e-08	Neg.Binomial.W	5.19909e-08	0.000373079	0.00319355	0.00282047
AT1G43720	1	16494080	16497078	2999	9	7	3	3	33	33	47	35	46	1.99243	1.39687e-08	Neg.Binomial.W	3.04551e-08	0.00183394	0.0129376	0.0111037
AT1G43722	1	16495403	16498377	2975	9	11	4	2	33	34	39	35	47	1.81529	2.1137e-07	Neg.Binomial.W	3.82522e-07	0.00218487	0.0126387	0.0104538
AT1G43730	1	16507723	16510784	3062	11	10	10	11	54	55	46	38	44	1.60944	2.15618e-09	Neg.Binomial.W	5.46004e-09	0.00342913	0.0154801	0.0120509
AT1G43760	1	16527880	16532065	4186	18	18	9	23	81	76	76	65	54	1.48406	4.91546e-07	Neg.Binomial.W	8.41542e-07	0.00406116	0.016818	0.0127568
AT1G43770	1	16547417	16552909	5493	10	3	12	4	38	46	47	32	40	1.75786	7.17251e-07	Neg.Binomial.W	1.19986e-06	0.00131986	0.00739123	0.00607136
AT1G43810	1	16579447	16581800	2354	2	0	3	2	3	9	8	9	11	1.2076	0.000320666	Neg.Binomial	0.000366984	0.000743415	0.00339847	0.00265506
AT1G43815	1	16581084	16585556	4473	13	16	16	17	76	58	68	76	63	1.47378	2.0287e-07	Neg.Binomial.W	3.67811e-07	0.00346524	0.015247	0.0117818
AT1G43825	1	16607603	16609818	2216	11	7	3	7	28	27	27	36	34	1.47277	9.87006e-07	Neg.Binomial.W	1.61728e-06	0.00315884	0.0137184	0.0105596
AT1G43850	1	16615988	16623049	7062	0	1	0	0	23	15	26	19	22	2.9796	5.10696e-33	Neg.Binomial.W	1.06315e-30	3.54007e-05	0.00297366	0.00293826
AT1G43900	1	16653030	16656928	3899	0	3	2	3	12	15	12	9	18	1.67398	0.000562521	Neg.Binomial.W	0.000626712	0.000512952	0.00338548	0.00287253
AT1G43910	1	16654884	16658686	3803	1	3	4	5	25	17	22	19	22	1.98259	6.67436e-08	Neg.Binomial.W	1.30091e-07	0.000854588	0.00552196	0.00466737
AT1G43950	1	16671582	16674952	3371	5	5	5	9	47	31	40	27	29	1.84625	3.80683e-07	Neg.Binomial.W	6.6273e-07	0.00177989	0.0103233	0.00854346
AT1G43970	1	16680269	16683933	3665	9	9	11	20	69	46	52	52	45	1.4531	8.76871e-06	Neg.Binomial.W	1.25197e-05	0.00334243	0.0144065	0.0110641
AT1G44000	1	16707004	16710713	3710	2	4	4	2	42	15	25	21	22	2.21193	1.44333e-06	Neg.Binomial.W	2.3136e-06	0.000808625	0.00673854	0.00592992
AT1G44010	1	16713622	16716564	2943	0	0	0	1	10	10	8	7	9	2.13771	1.8311e-13	Neg.Binomial.W	9.90527e-13	8.49473e-05	0.00299015	0.0029052
AT1G44020	1	16714972	16719656	4685	5	2	2	9	38	29	29	41	40	2.19475	2.46805e-11	Neg.Binomial.W	8.92051e-11	0.000960512	0.00755603	0.00659552
AT1G44030	1	16723237	16727752	4516	11	3	13	17	62	69	78	66	53	1.87213	8.2245e-09	Neg.Binomial.W	1.8716e-08	0.00243578	0.0145261	0.0120903
AT1G44050	1	16738192	16742652	4461	7	7	2	4	32	22	33	47	36	2.05412	8.05498e-08	Neg.Binomial.W	1.55126e-07	0.00112082	0.00762161	0.00650078
AT1G44080	1	16752944	16756670	3727	9	4	4	1	32	47	47	32	32	2.26638	6.90952e-09	Neg.Binomial.W	1.59394e-08	0.00120741	0.0101959	0.00898846
AT1G44085	1	16757110	16759508	2399	0	0	1	1	13	7	3	9	9	1.87692	0.00496262	QuasiPoisson	0.00509566	0.00020842	0.00341809	0.00320967
AT1G44110	1	16773765	16778352	4588	1	1	3	2	11	9	16	12	11	1.97408	0.000334893	Neg.Binomial.W	0.000382519	0.00038143	0.00257193	0.0021905
AT1G44120	1	16779059	16788623	9565	5	1	3	5	45	53	46	48	60	2.79379	4.00033e-05	Neg.Binomial.W	5.19387e-05	0.000365917	0.00526921	0.00490329
AT1G44160	1	16793820	16797450	3631	8	6	1	5	35	33	25	27	36	1.91412	0.000191998	QuasiPoisson	0.000226789	0.00137703	0.00859267	0.00721564
AT1G44170	1	16795400	16801321	5922	7	5	2	7	43	39	44	39	47	2.18707	3.11117e-12	Neg.Binomial.W	1.32953e-11	0.000886525	0.00715974	0.00627322
AT1G44180	1	16806828	16811565	4738	3	2	2	3	11	11	16	24	15	1.94018	8.81806e-06	Neg.Binomial.W	1.25859e-05	0.000527649	0.00325032	0.00272267
AT1G44446	1	16847308	16852271	4964	1	5	1	3	13	18	17	21	16	2.00687	2.12738e-07	Neg.Binomial.W	3.84729e-07	0.000503626	0.00342466	0.00292103
AT1G44760	1	16895679	16899645	3967	0	1	1	0	13	22	12	18	10	2.49596	4.84669e-16	Neg.Binomial.W	4.40847e-15	0.00012604	0.00378119	0.00365516
AT1G44800	1	16912994	16918053	5060	2	0	3	3	8	17	33	16	18	1.97408	1.83798e-05	Neg.Binomial.W	2.50822e-05	0.000395257	0.00363636	0.00324111
AT1G44810	1	16922440	16925821	3382	1	3	2	3	25	35	36	49	49	2.95953	7.96358e-13	Neg.Binomial.W	3.80266e-12	0.000665287	0.0114725	0.0108072
AT1G44835	1	16938692	16943558	4867	6	3	4	8	36	75	56	55	46	2.33172	6.02898e-10	Neg.Binomial.W	1.67816e-09	0.00107869	0.0110129	0.00993425
AT1G44895	1	16964181	16966586	2406	1	0	1	0	13	9	9	12	20	2.30259	4.63834e-13	Neg.Binomial.W	2.32043e-12	0.000207814	0.00523691	0.00502909
AT1G44900	1	16969214	16975753	6540	3	3	1	5	39	33	21	24	31	2.41591	1.50082e-10	Neg.Binomial.W	4.69146e-10	0.000458716	0.00452599	0.00406728
AT1G44910	1	16974604	16983965	9362	3	6	2	7	46	39	40	40	34	2.32456	1.61422e-12	Neg.Binomial.W	7.30787e-12	0.000480667	0.00425123	0.00377056
AT1G44920	1	16981904	16985444	3541	1	4	5	5	26	17	16	14	14	1.66393	1.28467e-05	Neg.Binomial.W	1.78831e-05	0.00105902	0.00491387	0.00385484
AT1G44970	1	17001089	17004867	3779	1	1	1	2	11	18	12	4	12	2.31055	1.00523e-05	Neg.Binomial.W	1.42218e-05	0.000330775	0.00301667	0.0026859
AT1G44980	1	17003256	17006923	3668	2	3	3	5	26	24	21	28	22	2.09471	2.12642e-05	QuasiPoisson	2.8742e-05	0.000886041	0.0065976	0.00571156
AT1G44990	1	17006542	17008808	2267	0	0	1	1	10	13	18	8	12	2.24778	1.24311e-07	Neg.Binomial	2.33108e-07	0.000220556	0.00538156	0.00516101
AT1G45000	1	17008051	17012929	4879	1	0	0	0	14	22	17	10	11	2.61007	3.51747e-22	Neg.Binomial.W	1.04608e-20	5.124e-05	0.00303341	0.00298217
AT1G45015	1	17020514	17023795	3282	3	6	1	2	30	18	16	17	14	1.95539	2.05693e-06	Neg.Binomial.W	3.22586e-06	0.000914077	0.00578915	0.00487508
AT1G45063	1	17032335	17036105	3771	4	4	0	7	18	14	25	18	19	1.51732	1.44029e-06	Neg.Binomial.W	2.30901e-06	0.000994431	0.00498542	0.00399098
AT1G45130	1	17064111	17070269	6159	5	2	1	2	21	22	30	25	21	2.36462	0.000435433	Neg.Binomial.W	0.000490928	0.00040591	0.00386426	0.00345835
AT1G45145	1	17073942	17077417	3476	1	4	5	5	31	17	36	15	38	2.08609	1.89577e-05	Neg.Binomial.W	2.58272e-05	0.00107883	0.00788262	0.0068038
AT1G45150	1	17076386	17083592	7207	1	2	3	5	48	55	49	37	66	3.03145	2.61637e-14	Neg.Binomial.W	1.68203e-13	0.000381573	0.00707645	0.00669488
AT1G45160	1	17082077	17091588	9512	1	3	1	1	28	31	19	28	30	3.00898	2.54375e-13	Neg.Binomial.W	1.34009e-12	0.000157696	0.00285955	0.00270185
AT1G45163	1	17089677	17092464	2788	1	4	3	1	23	11	18	15	10	2.02228	6.24865e-06	Neg.Binomial.W	9.11418e-06	0.00080703	0.00552367	0.00471664
AT1G45165	1	17089807	17092338	2532	1	3	3	1	22	11	18	15	10	2.12823	6.41762e-07	Neg.Binomial.W	1.08094e-06	0.000789889	0.00600316	0.00521327
AT1G45180	1	17097475	17102954	5480	3	4	2	4	26	35	46	30	24	2.44302	6.68721e-10	Neg.Binomial.W	1.84445e-09	0.000593066	0.00587591	0.00528285
AT1G45221	1	17138448	17141012	2565	1	3	2	4	10	10	11	6	8	1.34547	0.0019987	Neg.Binomial.W	0.00211263	0.000974659	0.00350877	0.00253411
AT1G45233	1	17151896	17155843	3948	2	8	3	8	29	21	16	29	23	1.56862	3.77126e-05	Neg.Binomial.W	4.91673e-05	0.00132979	0.00597771	0.00464792
AT1G45229	1	17153865	17160397	6533	0	2	1	2	21	26	26	28	26	2.58358	5.20191e-14	Neg.Binomial	3.1651e-13	0.000191336	0.00388795	0.00369662
AT1G45403	1	17176804	17179415	2612	0	0	1	1	9	5	8	11	7	1.83524	0.000686955	QuasiPoisson	0.000757823	0.000191424	0.00306279	0.00287136
AT1G45545	1	17179615	17184237	4623	0	4	4	3	24	20	24	26	30	2.03862	0.00021542	Neg.Binomial.W	0.000252926	0.000594852	0.00536448	0.00476963
AT1G45976	1	17198314	17201841	3528	3	6	4	9	12	20	20	18	13	1.17396	0.00216836	QuasiPoisson	0.00228391	0.00155896	0.00470522	0.00314626
AT1G46696	1	17260860	17265183	4324	22	19	19	28	102	76	90	79	78	1.4211	6.92749e-11	Neg.Binomial.W	2.3182e-10	0.00508788	0.0196577	0.0145698
AT1G46768	1	17264586	17267824	3239	3	4	2	5	26	16	31	29	18	2.05778	2.18913e-07	Neg.Binomial.W	3.95343e-07	0.00108058	0.00740969	0.00632911
AT1G46984	1	17273722	17276834	3113	0	5	4	5	15	20	17	9	17	1.39734	4.29842e-05	Neg.Binomial.W	5.55908e-05	0.00112432	0.00501124	0.00388693
AT1G47128	1	17281749	17286749	5001	7	1	3	9	16	19	16	17	11	1.12847	0.00207445	Neg.Binomial.W	0.00218964	0.0009998	0.00315937	0.00215957
AT1G47220	1	17302676	17306197	3522	0	0	1	1	8	7	12	17	10	2.14398	0.00227155	QuasiPoisson	0.0023887	0.000141965	0.00306644	0.00292447
AT1G47260	1	17318551	17324484	5934	1	1	0	1	28	39	18	19	23	2.83489	8.19031e-16	Neg.Binomial.W	7.12347e-15	0.00012639	0.00428042	0.00415403
AT1G47271	1	17327813	17331536	3724	2	3	0	2	14	14	9	18	17	1.80978	1.60556e-07	Neg.Binomial.W	2.95873e-07	0.000469925	0.00386681	0.00339689
AT1G47350	1	17357447	17361722	4276	2	2	1	1	26	25	27	28	28	2.97553	9.59925e-13	Neg.Binomial.W	4.51737e-12	0.000350795	0.00626754	0.00591674
AT1G47370	1	17364898	17369703	4806	3	5	1	8	88	92	86	48	90	3.00238	2.06118e-10	Neg.Binomial.W	6.27148e-10	0.000884311	0.0168123	0.015928
AT1G47380	1	17371371	17377091	5721	1	0	0	1	23	33	17	16	19	2.79728	5.94035e-20	Neg.Binomial.W	1.18504e-18	8.73973e-05	0.00377556	0.00368817
AT1G47390	1	17378544	17381656	3113	1	2	1	1	9	15	21	17	13	2.59824	1.43303e-08	Neg.Binomial.W	3.11959e-08	0.000401542	0.0048185	0.00441696
AT1G47400	1	17384707	17387485	2779	1	0	0	1	10	7	9	8	9	1.95539	2.59403e-09	Neg.Binomial.W	6.46603e-09	0.000179921	0.00309464	0.00291472
AT1G47497	1	17430009	17433401	3393	5	1	3	3	13	7	13	14	20	1.59601	0.000266832	Neg.Binomial.W	0.000308685	0.000884173	0.00394931	0.00306513
AT1G47560	1	17465535	17474421	8887	1	2	1	1	21	29	32	28	23	3.1913	9.27773e-14	Neg.Binomial.W	5.34647e-13	0.000140655	0.00299314	0.00285248
AT1G47600	1	17490731	17495779	5049	3	6	0	4	14	15	24	19	13	1.57837	3.31294e-06	Neg.Binomial.W	5.03593e-06	0.000643692	0.003367	0.00272331
AT1G47603	1	17495657	17499152	3496	1	0	0	0	9	11	12	12	19	2.51122	3.48667e-20	Neg.Binomial.W	7.32688e-19	7.15103e-05	0.00360412	0.00353261
AT1G47620	1	17506893	17510731	3839	1	1	1	1	16	21	22	16	26	3.11795	5.45445e-12	Neg.Binomial.W	2.21902e-11	0.000260485	0.00526179	0.0050013
AT1G47640	1	17517047	17521129	4083	5	2	1	4	20	31	22	28	32	2.2959	0.000247347	Neg.Binomial.W	0.000287794	0.000734754	0.00651482	0.00578006
AT1G47655	1	17524342	17527308	2967	4	1	4	3	21	19	20	17	19	1.94591	2.42381e-07	Neg.Binomial.W	4.34924e-07	0.00101112	0.00647118	0.00546006
AT1G47657	1	17530871	17536174	5304	22	14	20	28	102	127	130	113	123	1.7138	3.62919e-17	Neg.Binomial.W	4.1973e-16	0.00395928	0.0224359	0.0184766
AT1G47660	1	17532941	17536551	3611	15	10	16	18	74	94	87	82	86	1.74841	2.14293e-06	QuasiPoisson	3.35055e-06	0.00408474	0.0234284	0.0193437
AT1G47670	1	17535625	17540719	5095	3	0	5	5	34	33	35	21	49	2.23695	6.46318e-09	Neg.Binomial.W	1.49713e-08	0.00063788	0.00675172	0.00611384
AT1G47710	1	17556091	17561331	5241	1	3	1	2	21	16	15	18	16	2.41591	5.76234e-09	Neg.Binomial.W	1.3481e-08	0.000333906	0.00328182	0.00294791
AT1G47760	1	17571414	17574373	2960	2	5	4	4	20	23	41	37	20	2.11223	7.52195e-07	Neg.Binomial.W	1.25353e-06	0.00126689	0.00952703	0.00826014
AT1G47765	1	17573906	17577092	3187	4	3	3	3	41	30	35	43	36	2.54463	1.85878e-12	Neg.Binomial.W	8.33029e-12	0.00101977	0.0116097	0.0105899
AT1G47770	1	17589266	17592261	2996	3	2	2	2	17	23	26	24	22	2.40795	1.42745e-09	Neg.Binomial.W	3.72053e-09	0.000751001	0.00747664	0.00672563
AT1G47830	1	17612029	17615986	3958	0	0	0	0	17	7	7	13	10	2.58022	3.17508e-06	Neg.Binomial.W	4.84063e-06	0	0.00272865	0.00272865
AT1G47845	1	17621110	17625274	4165	5	2	3	8	26	25	34	32	22	1.89501	4.19977e-08	Neg.Binomial.W	8.46182e-08	0.00108043	0.00667467	0.00559424
AT1G47885	1	17641397	17643805	2409	0	0	0	0	11	16	13	14	9	2.68102	6.25713e-07	Neg.Binomial.W	1.05555e-06	0	0.00523039	0.00523039
AT1G47900	1	17646144	17652791	6648	2	1	2	3	17	19	23	20	18	2.37024	5.4319e-09	Neg.Binomial.W	1.27681e-08	0.000300842	0.00291817	0.00261733
AT1G47915	1	17659752	17662058	2307	0	0	0	0	10	7	15	9	19	2.66723	3.59225e-06	Neg.Binomial.W	5.42982e-06	0	0.00520156	0.00520156
AT1G47940	1	17667285	17670713	3429	7	9	10	10	62	75	58	64	55	2.00217	1.61547e-13	Neg.Binomial.W	8.85417e-13	0.00262467	0.0183144	0.0156897
AT1G47960	1	17680157	17684719	4563	12	12	8	15	60	45	43	64	36	1.53126	1.8402e-06	Neg.Binomial.W	2.90431e-06	0.00257506	0.01087	0.00829498
AT1G47980	1	17690811	17694887	4077	0	0	0	0	24	22	20	21	21	3.23475	7.51275e-10	Neg.Binomial.W	2.05178e-09	0	0.00529801	0.00529801
AT1G48090	1	17731010	17759508	28499	6	3	4	4	72	113	90	93	88	3.15369	6.1168e-19	Neg.Binomial.W	9.96837e-18	0.000149128	0.00320011	0.00305098
AT1G48095	1	17759142	17762998	3857	0	3	6	5	26	25	30	44	28	2.09049	1.21411e-09	Neg.Binomial.W	3.20133e-09	0.000907441	0.00793363	0.00702619
AT1G48120	1	17772627	17781106	8480	1	1	0	0	24	36	25	23	44	3.16125	1.35031e-25	Neg.Binomial.W	7.14278e-24	5.89623e-05	0.00358491	0.00352594
AT1G48195	1	17795258	17797784	2527	0	0	0	0	9	10	12	12	18	2.66723	7.67922e-07	Neg.Binomial.W	1.27809e-06	0	0.00482786	0.00482786
AT1G48230	1	17804761	17809993	5233	0	1	0	0	13	14	11	21	12	2.61007	1.40876e-22	Neg.Binomial.W	4.43484e-21	4.77737e-05	0.00271355	0.00266577
AT1G48240	1	17807988	17813106	5119	3	4	2	1	21	21	28	32	27	2.47148	8.98372e-05	QuasiPoisson	0.000111151	0.000488377	0.00504005	0.00455167
AT1G48260	1	17812886	17818441	5556	4	2	7	5	26	22	30	27	23	1.87692	3.70789e-08	Neg.Binomial.W	7.5557e-08	0.000809935	0.00460763	0.0037977
AT1G48270	1	17826953	17831420	4468	0	2	2	3	25	29	17	22	30	2.34877	7.83346e-05	Neg.Binomial.W	9.77536e-05	0.000391674	0.00550582	0.00511415
AT1G48300	1	17846042	17849338	3297	1	0	1	1	12	13	11	16	20	2.26176	0.000271617	QuasiPoisson	0.000313855	0.00022748	0.00436761	0.00414013
AT1G48410	1	17884633	17893632	9000	2	2	1	3	38	39	45	58	47	3.26576	9.91135e-17	Neg.Binomial.W	1.04515e-15	0.000222222	0.00504444	0.00482222
AT1G48420	1	17894784	17899813	5030	2	2	0	1	13	15	21	16	12	2.10142	0.000188421	QuasiPoisson	0.000222849	0.000248509	0.00306163	0.00281312
AT1G48490	1	17920900	17929954	9055	2	3	1	4	26	26	23	29	29	2.47148	5.44515e-05	Neg.Binomial.W	6.94335e-05	0.000276091	0.0029376	0.00266151
AT1G48540	1	17944369	17951598	7230	0	4	2	3	21	22	22	23	45	2.2745	1.88093e-08	Neg.Binomial.W	4.03476e-08	0.000311203	0.00367911	0.00336791
AT1G48560	1	17951854	17956509	4656	0	0	0	1	22	21	21	16	21	2.9381	6.30509e-32	Neg.Binomial.W	1.01725e-29	5.36942e-05	0.00433849	0.00428479
AT1G48570	1	17952870	17958719	5850	2	2	0	3	31	32	28	30	30	2.54375	1.9701e-15	Neg.Binomial.W	1.59424e-14	0.000299145	0.00516239	0.00486325
AT1G48580	1	17956942	17961916	4975	6	6	3	2	24	37	19	33	30	1.89501	6.2214e-07	Neg.Binomial.W	1.04994e-06	0.000854271	0.00574874	0.00489447
AT1G48590	1	17961520	17965465	3946	4	3	3	1	12	21	21	12	21	1.93284	1.25844e-06	Neg.Binomial.W	2.03238e-06	0.000696908	0.00440953	0.00371262
AT1G48640	1	17985303	17990163	4861	0	0	1	0	12	13	15	16	16	2.61007	5.07811e-23	Neg.Binomial.W	1.74782e-21	5.14297e-05	0.00296235	0.00291092
AT1G48720	1	18016730	18019458	2729	3	2	3	0	20	14	19	31	20	2.09597	2.5281e-09	Neg.Binomial.W	6.31268e-09	0.000732869	0.00762184	0.00688897
AT1G48725	1	18018274	18021642	3369	3	14	6	4	55	31	24	42	41	1.75556	0.00248647	Neg.Binomial.W	0.00260452	0.00200356	0.0114574	0.00945384
AT1G48760	1	18034967	18040405	5439	1	4	1	2	14	29	17	14	17	2.31254	9.21128e-08	Neg.Binomial.W	1.75717e-07	0.000367715	0.0033462	0.00297849
AT1G48770	1	18039129	18042447	3319	0	1	0	1	13	9	8	10	8	2.04554	5.69407e-05	QuasiPoisson	7.24501e-05	0.000150648	0.00289244	0.00274179
AT1G48790	1	18042672	18048806	6135	2	6	3	10	19	26	23	38	32	1.76099	5.80187e-05	Neg.Binomial.W	7.37563e-05	0.000855746	0.00449878	0.00364303
AT1G48800	1	18048810	18054152	5343	0	1	1	1	10	14	17	13	13	2.21297	3.455e-05	QuasiPoisson	4.53234e-05	0.000140371	0.00250795	0.00236758
AT1G48820	1	18054229	18060521	6293	3	2	2	7	33	39	33	35	27	2.30525	1.64211e-11	Neg.Binomial.W	6.13449e-11	0.000556174	0.00530748	0.00475131
AT1G48840	1	18060356	18066031	5676	2	3	1	4	14	26	11	19	22	2.08939	9.32107e-07	Neg.Binomial.W	1.53316e-06	0.000440451	0.00324172	0.00280127
AT1G48850	1	18063905	18069154	5250	2	3	1	3	17	16	14	17	19	2.10142	3.00147e-05	QuasiPoisson	3.96885e-05	0.000428571	0.0031619	0.00273333
AT1G48950	1	18105860	18111386	5527	4	4	4	3	38	33	34	33	31	2.33666	1.81998e-07	QuasiPoisson	3.32726e-07	0.000678487	0.00611543	0.00543695
AT1G48953	1	18109814	18112463	2650	3	2	4	1	28	19	24	19	20	2.30259	0.000109024	QuasiPoisson	0.000133268	0.000943396	0.00830189	0.00735849
AT1G48960	1	18111458	18114733	3276	0	0	0	0	7	9	9	8	9	2.30259	2.75476e-05	Neg.Binomial.W	3.66554e-05	0	0.0025641	0.0025641
AT1G49010	1	18131545	18135017	3473	0	0	0	1	16	4	19	17	15	2.58626	2.7865e-07	Neg.Binomial	4.95118e-07	7.19839e-05	0.00408868	0.0040167
AT1G49030	1	18135666	18139080	3415	1	0	0	1	12	10	8	14	7	2.11223	5.73807e-11	Neg.Binomial.W	1.94898e-10	0.000146413	0.00298682	0.00284041
AT1G49160	1	18178250	18183510	5261	2	4	2	1	19	19	20	19	20	2.27098	8.74625e-09	Neg.Binomial.W	1.98118e-08	0.000427675	0.00368751	0.00325984
AT1G49190	1	18190267	18194782	4516	1	3	6	4	33	44	32	25	37	2.31055	3.94966e-10	Neg.Binomial.W	1.14058e-09	0.000775022	0.00757307	0.00679805
AT1G49260	1	18224870	18227967	3098	1	1	0	0	23	27	21	24	18	2.87545	1.47191e-05	QuasiPoisson	2.03513e-05	0.000161394	0.00729503	0.00713363
AT1G49310	1	18236701	18239497	2797	1	1	0	0	12	11	10	9	12	2.15948	1.02414e-05	QuasiPoisson	1.4475e-05	0.000178763	0.00386128	0.00368252
AT1G49340	1	18251050	18265672	14623	2	4	1	6	65	57	61	62	65	2.99573	2.19786e-19	Neg.Binomial.W	3.92362e-18	0.000222253	0.0042399	0.00401764
AT1G49350	1	18263944	18268270	4327	2	2	3	0	24	27	25	29	25	2.3896	1.70718e-13	Neg.Binomial.W	9.29334e-13	0.000404437	0.00600878	0.00560434
AT1G49360	1	18266231	18270465	4235	2	4	3	1	35	33	40	23	29	2.65042	5.52221e-12	Neg.Binomial.W	2.24489e-11	0.000590319	0.00755608	0.00696576
AT1G49410	1	18284306	18288034	3729	1	1	2	1	13	9	17	8	15	2.40153	1.3226e-07	Neg.Binomial.W	2.46831e-07	0.000335211	0.00332529	0.00299008
AT1G49540	1	18332623	18338520	5898	3	4	1	6	41	33	29	28	37	2.29455	3.94465e-11	Neg.Binomial.W	1.37977e-10	0.000593421	0.00569685	0.00510342
AT1G49670	1	18379804	18387146	7343	6	7	1	5	58	47	53	44	57	2.54284	1.03515e-15	Neg.Binomial.W	8.80731e-15	0.000646875	0.00705434	0.00640746
AT1G49720	1	18399003	18403628	4626	0	0	0	0	8	14	18	13	17	2.82138	1.40985e-07	Neg.Binomial.W	2.6189e-07	0	0.00302637	0.00302637
AT1G49730	1	18401506	18406681	5176	0	1	0	0	13	18	16	13	20	2.7213	1.15365e-25	Neg.Binomial.W	6.15295e-24	4.82998e-05	0.00309119	0.00304289
AT1G49790	1	18434351	18438131	3781	2	2	1	4	18	16	12	6	23	1.99847	0.000117776	Neg.Binomial.W	0.000143338	0.000595081	0.0039672	0.00337212
AT1G49800	1	18437012	18440115	3104	4	2	1	4	15	12	9	4	9	1.3302	0.00364473	Neg.Binomial.W	0.00377215	0.000885954	0.00315722	0.00227126
AT1G49890	1	18469046	18474833	5788	1	3	1	2	34	26	21	24	21	2.80768	4.4386e-12	Neg.Binomial.W	1.83854e-11	0.00030235	0.00435384	0.00405149
AT1G49910	1	18477951	18482539	4589	0	1	0	0	11	16	16	19	12	2.64476	1.11974e-23	Neg.Binomial.W	4.30134e-22	5.44781e-05	0.0032251	0.00317063
AT1G49950	1	18493029	18498318	5290	0	0	1	1	14	6	22	14	19	2.42775	3.23034e-13	Neg.Binomial.W	1.6711e-12	9.4518e-05	0.00283554	0.00274102
AT1G49975	1	18503757	18507184	3428	0	1	0	1	13	11	14	9	11	2.2046	2.60409e-12	Neg.Binomial.W	1.13512e-11	0.000145858	0.0033839	0.00323804
AT1G49990	1	18512624	18516099	3476	1	4	2	1	21	22	20	20	24	2.5096	2.15229e-10	Neg.Binomial.W	6.51797e-10	0.000575374	0.0061565	0.00558113
AT1G50000	1	18514059	18518290	4232	1	4	2	1	20	24	24	22	21	2.54945	2.64089e-12	Neg.Binomial	1.14767e-11	0.00047259	0.00524575	0.00477316
AT1G50030	1	18521248	18540995	19748	1	6	2	5	78	94	77	88	80	3.21084	3.63732e-23	Neg.Binomial.W	1.26542e-21	0.000177233	0.00422321	0.00404598
AT1G50050	1	18545086	18550046	4961	1	2	4	2	24	25	24	17	16	2.33322	0.000139659	Neg.Binomial.W	0.00016776	0.000453538	0.00427333	0.00381979
AT1G50140	1	18568686	18580182	11497	2	6	2	3	62	53	55	51	51	2.97081	1.08939e-17	Neg.Binomial.W	1.38666e-16	0.000282682	0.00473167	0.00444899
AT1G50160	1	18580429	18582650	2222	1	3	4	1	20	42	14	19	25	2.50689	1.2731e-06	Neg.Binomial.W	2.05476e-06	0.0010126	0.0108011	0.00978848
AT1G50190	1	18587229	18591799	4571	2	1	1	1	25	20	18	29	23	3.01161	3.96491e-11	Neg.Binomial	1.38611e-10	0.000273463	0.00503172	0.00475826
AT1G50200	1	18590194	18599569	9376	3	5	11	5	50	48	41	47	32	2.04692	1.05196e-10	Neg.Binomial.W	3.38006e-10	0.000639932	0.00465017	0.00401024
AT1G50220	1	18601958	18605826	3869	0	0	1	0	10	32	15	20	19	2.87695	7.05469e-09	Neg.Binomial	1.62453e-08	6.46162e-05	0.00496252	0.00489791
AT1G50240	1	18605511	18615500	9990	4	4	5	2	54	42	52	48	52	2.70716	2.63328e-15	Neg.Binomial.W	2.08258e-14	0.000375375	0.00496496	0.00458959
AT1G50250	1	18613201	18618155	4955	2	2	2	2	23	17	27	21	22	2.5177	2.80231e-09	Neg.Binomial.W	6.95166e-09	0.000403633	0.00443996	0.00403633
AT1G50270	1	18621017	18625250	4234	0	0	0	0	18	12	9	10	16	2.76001	2.84997e-07	Neg.Binomial.W	5.05768e-07	0	0.00307038	0.00307038
AT1G50300	1	18627555	18633039	5485	4	6	4	3	35	24	21	28	21	1.83524	4.499e-07	Neg.Binomial.W	7.75386e-07	0.00077484	0.00470374	0.0039289
AT1G50360	1	18648706	18658400	9695	4	2	4	1	37	34	37	42	45	2.7995	1.22401e-05	QuasiPoisson	1.71033e-05	0.000283651	0.00402269	0.00373904
AT1G50370	1	18657508	18663052	5545	1	2	2	3	14	18	23	21	22	2.4248	2.29367e-09	Neg.Binomial.W	5.77197e-09	0.000360685	0.00353472	0.00317403
AT1G50450	1	18686785	18691503	4719	3	3	0	4	18	21	34	23	20	2.02815	1.10289e-09	Neg.Binomial.W	2.92001e-09	0.000529773	0.0049163	0.00438652
AT1G50460	1	18692644	18698709	6066	2	3	3	4	30	15	16	28	21	2.10413	3.95623e-07	Neg.Binomial.W	6.86978e-07	0.00049456	0.00362677	0.00313221
AT1G50480	1	18700882	18705938	5057	0	0	1	0	15	16	16	13	18	2.70002	2.99262e-25	Neg.Binomial.W	1.48148e-23	4.94364e-05	0.00308483	0.0030354
AT1G50490	1	18703805	18707657	3853	0	0	0	1	9	11	9	12	14	2.37211	6.93899e-05	QuasiPoisson	8.71984e-05	6.48845e-05	0.00285492	0.00279003
AT1G50600	1	18736063	18740649	4587	0	0	0	0	17	15	15	9	16	2.83321	1.15496e-07	Neg.Binomial.W	2.17526e-07	0	0.00313931	0.00313931
AT1G50610	1	18741027	18745805	4779	0	1	0	0	19	17	20	20	14	2.84955	2.83908e-29	Neg.Binomial.W	2.90825e-27	5.23122e-05	0.00376648	0.00371417
AT1G50730	1	18794210	18803370	9161	0	1	0	1	31	32	38	39	29	3.27336	1.38303e-05	QuasiPoisson	1.91903e-05	5.45792e-05	0.00368955	0.00363497
AT1G50740	1	18806672	18810035	3364	2	4	4	4	17	21	30	29	18	2.03564	9.55767e-08	Neg.Binomial.W	1.81894e-07	0.00104043	0.0068371	0.00579667
AT1G50840	1	18838047	18845577	7531	2	3	0	3	28	26	24	29	24	2.30923	8.56325e-13	Neg.Binomial.W	4.06644e-12	0.000265569	0.00347895	0.00321338
AT1G50870	1	18854147	18857337	3191	2	2	2	1	18	13	16	21	12	2.29685	6.54287e-05	QuasiPoisson	8.26795e-05	0.000548417	0.0050141	0.00446568
AT1G50900	1	18865197	18868204	3008	0	1	1	1	13	11	12	13	15	2.17475	8.90814e-11	Neg.Binomial.W	2.90494e-10	0.000249335	0.00425532	0.00400598
AT1G50910	1	18865753	18870933	5181	0	1	1	1	21	42	19	22	23	2.84823	3.26033e-15	Neg.Binomial.W	2.52587e-14	0.00014476	0.00490253	0.00475777
AT1G51110	1	18934301	18938665	4365	2	1	2	1	27	23	20	41	22	3.00238	4.32694e-11	Neg.Binomial.W	1.50128e-10	0.000343643	0.00609393	0.00575029
AT1G51120	1	18937091	18940149	3059	2	2	2	1	21	18	20	39	19	2.73622	4.69069e-09	Neg.Binomial.W	1.11394e-08	0.000572082	0.00764956	0.00707748
AT1G51172	1	18962205	18966571	4367	22	18	23	27	89	109	87	84	90	1.38045	1.11411e-10	Neg.Binomial.W	3.56202e-10	0.00515228	0.0210213	0.015869
AT1G51210	1	18986702	18990267	3566	3	1	1	3	9	7	7	15	14	1.74047	0.000139567	Neg.Binomial.W	0.000167665	0.000560852	0.00291643	0.00235558
AT1G51220	1	18988751	18993149	4399	3	1	1	3	10	9	7	19	12	1.8563	7.66379e-05	Neg.Binomial.W	9.57751e-05	0.000454649	0.0025915	0.00213685
AT1G51330	1	19027841	19030844	3004	0	0	0	1	4	11	14	16	14	2.40153	0.00228655	QuasiPoisson	0.00240388	8.32224e-05	0.0039281	0.00384487
AT1G51405	1	19056472	19060766	4295	0	0	0	0	9	17	10	17	14	2.74727	3.20924e-07	Neg.Binomial.W	5.65072e-07	0	0.00311991	0.00311991
AT1G51440	1	19069798	19073753	3956	0	1	0	0	20	19	23	17	18	2.92101	4.18093e-06	QuasiPoisson	6.26678e-06	6.31951e-05	0.00490394	0.00484075
AT1G51600	1	19131221	19136630	5410	0	0	0	1	12	15	28	15	18	2.81181	0.00140215	QuasiPoisson	0.00150025	4.62107e-05	0.00325323	0.00320702
AT1G51630	1	19140823	19145320	4498	3	6	2	1	16	18	9	29	30	1.93041	0.00111923	Neg.Binomial.W	0.00120694	0.000666963	0.00453535	0.00386839
AT1G51670	1	19155135	19159769	4635	0	1	1	1	11	13	17	11	11	2.14843	1.85611e-10	Neg.Binomial.W	5.7013e-10	0.000161812	0.00271845	0.00255663
AT1G51700	1	19172880	19176228	3349	0	1	1	1	16	5	14	12	11	2.06505	4.53358e-05	Neg.Binomial.W	5.84565e-05	0.000223947	0.00346372	0.00323977
AT1G51745	1	19190466	19195908	5443	0	1	1	1	12	19	19	18	17	2.44607	5.82951e-14	Neg.Binomial.W	3.51596e-13	0.000137792	0.00312328	0.00298549
AT1G51800	1	19213072	19219053	5982	1	3	2	4	19	20	22	18	25	2.21047	1.11696e-08	Neg.Binomial.W	2.48135e-08	0.00041792	0.0034771	0.00305918
AT1G51880	1	19268817	19275168	6352	0	1	0	0	23	44	26	21	29	3.29138	4.78565e-12	Neg.Binomial	1.96652e-11	3.93577e-05	0.00450252	0.00446316
AT1G51910	1	19283270	19289385	6116	0	1	0	0	20	19	18	12	20	2.84955	3.84264e-29	Neg.Binomial.W	3.84473e-27	4.08764e-05	0.0029104	0.00286952
AT1G52040	1	19349314	19353791	4478	2	0	2	3	24	20	11	25	19	2.14114	6.67982e-10	Neg.Binomial.W	1.84302e-09	0.000390799	0.00442162	0.00403082
AT1G52080	1	19368089	19373121	5033	1	1	1	2	27	23	28	26	28	3.1847	1.09973e-06	QuasiPoisson	1.78926e-06	0.000248361	0.00524538	0.00499702
AT1G52110	1	19385709	19390740	5032	3	2	2	3	26	24	38	49	16	2.63906	1.85196e-07	Neg.Binomial.W	3.38238e-07	0.00049682	0.00608108	0.00558426
AT1G52130	1	19399510	19403789	4280	0	2	1	2	24	29	15	15	8	2.24307	3.05533e-07	Neg.Binomial.W	5.39469e-07	0.000292056	0.00425234	0.00396028
AT1G52270	1	19462675	19465434	2760	0	0	1	0	5	21	12	14	14	2.54945	3.33434e-07	Neg.Binomial	5.85618e-07	9.05797e-05	0.00478261	0.00469203
AT1G52310	1	19477066	19482154	5089	5	6	3	7	32	42	63	46	34	2.19924	2.7275e-08	Neg.Binomial.W	5.67896e-08	0.00103164	0.0085282	0.00749656
AT1G52315	1	19480046	19483863	3818	2	4	1	2	24	27	26	25	25	2.54248	5.29793e-11	Neg.Binomial.W	1.80795e-10	0.000589314	0.0066527	0.00606338
AT1G52320	1	19483221	19488997	5777	0	4	2	3	26	31	25	26	27	2.24886	1.91546e-12	Neg.Binomial.W	8.55756e-12	0.000389476	0.00467371	0.00428423
AT1G52360	1	19498146	19507309	9164	1	0	1	1	32	23	36	35	53	3.17328	9.46691e-19	Neg.Binomial.W	1.48468e-17	8.1842e-05	0.00390659	0.00382475
AT1G52410	1	19519603	19526685	7083	2	1	1	2	23	21	24	16	22	2.78089	4.48355e-11	Neg.Binomial.W	1.55229e-10	0.000211775	0.00299308	0.00278131
AT1G52415	1	19525153	19527888	2736	0	0	0	0	11	16	7	8	11	2.5337	8.93277e-07	Neg.Binomial	1.47436e-06	0	0.00387427	0.00387427
AT1G52450	1	19540577	19547357	6781	3	4	1	4	15	17	14	31	12	1.87692	4.6813e-05	Neg.Binomial.W	6.02348e-05	0.000442413	0.00262498	0.00218257
AT1G52520	1	19564601	19569391	4791	1	3	1	4	35	29	24	28	27	2.64223	1.2569e-14	Neg.Binomial	8.58805e-14	0.000469631	0.00596953	0.0054999
AT1G52570	1	19582617	19588531	5915	3	4	2	4	37	40	44	38	49	2.68837	4.75047e-14	Neg.Binomial.W	2.90589e-13	0.000549451	0.00703297	0.00648352
AT1G52590	1	19588009	19591281	3273	0	2	2	3	14	14	15	17	24	1.98413	5.07782e-09	Neg.Binomial.W	1.19904e-08	0.000534678	0.00513291	0.00459823
AT1G52603	1	19594751	19597295	2545	4	7	2	3	24	16	21	26	23	1.75583	4.68616e-07	Neg.Binomial.W	8.05598e-07	0.00157171	0.0086444	0.00707269
AT1G52730	1	19641452	19646211	4760	1	1	1	2	17	15	17	19	23	2.79239	5.6462e-05	QuasiPoisson	7.18622e-05	0.000262605	0.00382353	0.00356092
AT1G52740	1	19644236	19647485	3250	3	1	1	1	10	10	8	8	15	2.01045	6.49636e-06	Neg.Binomial.W	9.45411e-06	0.000461538	0.00313846	0.00267692
AT1G52780	1	19657614	19663186	5573	3	7	1	7	54	50	55	50	56	2.55927	1.61421e-05	QuasiPoisson	2.21976e-05	0.000807465	0.00951014	0.00870267
AT1G52790	1	19661194	19664301	3108	2	1	1	4	22	21	24	22	24	2.54945	9.77522e-11	Neg.Binomial.W	3.15817e-10	0.000643501	0.00727156	0.00662806
AT1G52820	1	19668005	19671427	3423	1	2	1	2	22	21	15	18	21	2.64854	4.88081e-10	Neg.Binomial.W	1.38211e-09	0.000438212	0.00566754	0.00522933
AT1G52825	1	19669395	19672059	2665	1	2	1	2	17	16	11	12	16	2.34181	1.48475e-05	Neg.Binomial.W	2.05223e-05	0.000562852	0.00540338	0.00484053
AT1G52940	1	19715402	19724725	9324	2	5	5	9	51	48	40	38	36	2.18298	2.01537e-11	Neg.Binomial.W	7.39196e-11	0.000563063	0.00456885	0.00400579
AT1G52950	1	19724483	19729035	4553	10	6	2	10	59	47	61	56	49	2.10251	4.20441e-28	Neg.Binomial	3.50106e-26	0.00153745	0.0119482	0.0104107
AT1G53025	1	19755445	19760700	5256	1	0	0	0	11	12	17	24	15	2.71071	0.0014353	QuasiPoisson	0.0015342	4.75647e-05	0.00300609	0.00295852
AT1G53040	1	19763245	19768507	5263	1	1	2	1	30	35	37	35	34	3.46072	2.61176e-16	Neg.Binomial.W	2.52321e-15	0.000237507	0.00649819	0.00626069
AT1G53070	1	19777133	19780447	3315	1	1	0	1	11	4	13	6	9	1.76277	0.000207009	Neg.Binomial.W	0.000243628	0.000226244	0.00259427	0.00236802
AT1G53090	1	19782185	19787902	5718	2	3	2	5	30	39	34	32	35	2.5337	2.39629e-05	Neg.Binomial.W	3.2189e-05	0.000524659	0.00594614	0.00542148
AT1G53140	1	19798188	19803675	5488	1	1	2	1	24	12	30	12	28	2.92959	1.17984e-08	Neg.Binomial.W	2.61249e-08	0.00022777	0.00386297	0.0036352
AT1G53160	1	19805263	19808705	3443	3	2	2	0	9	9	12	16	10	1.56862	0.000856661	Neg.Binomial.W	0.000935522	0.000508278	0.00325298	0.0027447
AT1G53190	1	19836110	19841370	5261	2	9	2	10	30	31	26	27	31	1.76533	2.01992e-15	Neg.Binomial	1.63047e-14	0.00109295	0.00551226	0.00441931
AT1G53210	1	19843450	19848856	5407	1	0	1	1	15	15	28	24	17	2.58454	8.82514e-15	Neg.Binomial.W	6.20741e-14	0.000138709	0.00366192	0.00352321
AT1G53260	1	19858267	19861976	3710	2	1	3	2	16	6	20	14	12	2.02815	1.16637e-05	Neg.Binomial.W	1.63438e-05	0.000539084	0.00366577	0.00312668
AT1G53265	1	19860098	19862475	2378	2	0	3	2	16	6	5	10	14	1.47331	0.00048794	Neg.Binomial.W	0.000547281	0.000735913	0.00428932	0.00355341
AT1G53270	1	19861821	19865650	3830	1	6	2	4	22	22	24	23	31	2.03564	8.22921e-09	Neg.Binomial.W	1.87228e-08	0.000848564	0.00637076	0.00552219
AT1G53310	1	19882935	19889413	6479	1	4	3	2	22	26	50	22	28	2.59227	6.75413e-08	Neg.Binomial.W	1.31546e-07	0.000385862	0.00456861	0.00418274
AT1G53320	1	19889935	19894504	4570	0	0	0	1	15	17	19	16	14	2.74213	2.36314e-26	Neg.Binomial.W	1.41865e-24	5.47046e-05	0.00354486	0.00349015
AT1G53330	1	19894967	19899360	4394	1	0	1	0	12	27	14	11	12	2.50689	1.62648e-13	Neg.Binomial.W	8.90666e-13	0.000113792	0.00345926	0.00334547
AT1G53350	1	19902777	19908068	5292	1	2	1	4	13	14	15	15	13	2.06686	9.42848e-05	QuasiPoisson	0.000116364	0.000377929	0.0026455	0.00226757
AT1G53360	1	19906179	19909548	3370	2	2	0	1	15	14	15	19	21	2.1646	2.74397e-05	QuasiPoisson	3.65231e-05	0.00037092	0.00498516	0.00461424
AT1G53430	1	19933987	19942185	8199	3	4	9	3	34	30	31	39	45	2.15054	1.69012e-10	Neg.Binomial.W	5.23251e-10	0.000579339	0.00436639	0.00378705
AT1G53500	1	19965944	19970757	4814	1	5	2	6	21	14	38	21	27	1.97408	7.41561e-05	Neg.Binomial.W	9.28804e-05	0.000727046	0.005027	0.00429996
AT1G53560	1	19983542	19987112	3571	0	0	0	0	17	21	18	18	16	3.02529	1.11463e-08	Neg.Binomial.W	2.47744e-08	0	0.0050406	0.0050406
AT1G53570	1	19986117	19992214	6098	0	0	0	0	32	29	34	28	31	3.56105	7.64164e-12	Neg.Binomial.W	3.03106e-11	0	0.00505084	0.00505084
AT1G53600	1	20000236	20005055	4820	0	1	0	0	10	14	12	21	21	2.70002	0.00124877	QuasiPoisson	0.00134114	5.18672e-05	0.00323651	0.00318465
AT1G53635	1	20018287	20020835	2549	0	0	0	0	10	10	9	12	6	2.43361	8.2327e-06	Neg.Binomial.W	1.18132e-05	0	0.00368772	0.00368772
AT1G53750	1	20064394	20069500	5107	0	0	0	1	17	15	15	22	15	2.76254	3.94521e-05	QuasiPoisson	5.12747e-05	4.89524e-05	0.0032896	0.00324065
AT1G53800	1	20080644	20085551	4908	4	4	2	4	33	25	26	26	26	2.19404	3.65771e-15	Neg.Binomial	2.80845e-14	0.000713121	0.00554197	0.00482885
AT1G53815	1	20089249	20091962	2714	3	6	3	5	16	15	14	21	13	1.43228	8.24125e-05	Neg.Binomial.W	0.000102535	0.00156595	0.00582167	0.00425571
AT1G53840	1	20100299	20104690	4392	0	0	0	1	23	18	20	17	21	2.92959	1.14958e-31	Neg.Binomial.W	1.72531e-29	5.69217e-05	0.0045082	0.00445128
AT1G54030	1	20166597	20170684	4088	1	1	1	0	16	10	15	18	18	2.31958	0.00014346	QuasiPoisson	0.000172086	0.000183464	0.00376712	0.00358366
AT1G54040	1	20169715	20174949	5235	1	3	4	2	19	23	21	17	15	2.11866	5.60741e-08	Neg.Binomial.W	1.1075e-07	0.000477555	0.00362942	0.00315186
AT1G54095	1	20191768	20195099	3332	1	2	1	4	9	13	5	8	8	1.56862	0.00550035	Neg.Binomial.W	0.00563875	0.00060024	0.00258103	0.00198079
AT1G54100	1	20193712	20200193	6482	1	2	1	4	35	33	55	22	25	2.97553	1.77841e-09	Neg.Binomial.W	4.55872e-09	0.000308547	0.00524529	0.00493675
AT1G54110	1	20198310	20202787	4478	0	0	0	0	13	13	17	12	13	2.78501	1.9477e-07	Neg.Binomial.W	3.54619e-07	0	0.00303707	0.00303707
AT1G54140	1	20212899	20216265	3367	1	0	0	0	8	9	10	7	11	2.13771	1.74111e-13	Neg.Binomial.W	9.46213e-13	7.42501e-05	0.002673	0.00259875
AT1G54310	1	20272567	20276574	4008	2	6	2	5	26	21	19	22	25	1.83258	1.70729e-07	Neg.Binomial.W	3.13502e-07	0.000935629	0.00563872	0.00470309
AT1G54320	1	20274534	20278981	4448	2	6	2	6	34	23	32	19	27	1.89043	9.2809e-07	Neg.Binomial.W	1.52733e-06	0.000899281	0.00607014	0.00517086
AT1G54420	1	20310619	20313418	2800	6	8	5	6	47	41	35	35	34	1.92144	5.14516e-10	Neg.Binomial.W	1.45155e-09	0.00223214	0.0137143	0.0114821
AT1G54530	1	20365313	20368117	2805	2	1	1	1	14	8	19	6	15	2.4301	1.55636e-06	Neg.Binomial.W	2.48152e-06	0.000445633	0.00442068	0.00397504
AT1G54560	1	20370469	20381156	10688	4	4	1	5	45	44	57	45	50	2.7213	2.31058e-15	Neg.Binomial.W	1.84204e-14	0.00032747	0.00450973	0.00418226
AT1G54830	1	20450083	20453671	3589	0	1	0	1	10	9	12	14	12	2.2192	1.77927e-12	Neg.Binomial.W	7.99899e-12	0.000139315	0.00317637	0.00303706
AT1G54840	1	20451593	20455266	3674	0	1	0	1	10	10	12	20	12	2.3289	0.000953376	QuasiPoisson	0.00103588	0.000136091	0.00348394	0.00334785
AT1G54850	1	20453389	20457220	3832	0	0	0	0	14	10	11	18	13	2.73437	3.55685e-07	Neg.Binomial.W	6.21978e-07	0	0.00344468	0.00344468
AT1G54890	1	20461940	20465697	3758	1	1	0	0	6	11	9	14	7	1.99243	0.000939126	QuasiPoisson	0.00102134	0.000133049	0.00250133	0.00236828
AT1G54920	1	20469678	20476193	6516	4	1	2	1	46	59	62	69	48	3.44999	8.19953e-20	Neg.Binomial.W	1.58906e-18	0.000306937	0.008717	0.00841007
AT1G54930	1	20477030	20480769	3740	5	2	4	2	30	20	32	22	22	2.13916	5.81618e-09	Neg.Binomial.W	1.35971e-08	0.000868984	0.00673797	0.00586898
AT1G54990	1	20510519	20514681	4163	4	3	3	1	16	11	19	17	9	1.76099	1.92654e-05	Neg.Binomial.W	2.61994e-05	0.000660581	0.00345904	0.00279846
AT1G55000	1	20513634	20517558	3925	4	2	1	1	17	16	20	18	13	2.23001	0.000674956	Neg.Binomial.W	0.000744968	0.000509554	0.00428025	0.0037707
AT1G55020	1	20524654	20531468	6815	0	6	4	3	39	33	27	40	37	2.18979	3.04289e-13	Neg.Binomial.W	1.57983e-12	0.000476889	0.00516508	0.00468819
AT1G55030	1	20529417	20533151	3735	0	2	2	1	13	14	9	16	9	1.84231	1.40797e-07	Neg.Binomial.W	2.61665e-07	0.000334672	0.0032664	0.00293173
AT1G55040	1	20533874	20540189	6316	1	0	1	0	15	17	16	28	15	2.64854	2.42169e-17	Neg.Binomial.W	2.88612e-16	7.9164e-05	0.00288157	0.00280241
AT1G55050	1	20540837	20546861	6025	2	3	1	5	22	22	21	19	23	2.15808	0.000317036	Neg.Binomial.W	0.000362958	0.000456432	0.00355187	0.00309544
AT1G55060	1	20548533	20551225	2693	0	0	0	0	22	21	24	19	24	3.2581	5.51062e-10	Neg.Binomial.W	1.54621e-09	0	0.00816933	0.00816933
AT1G55130	1	20568573	20573489	4917	1	5	2	4	24	24	24	32	30	2.33537	1.37002e-10	Neg.Binomial.W	4.30449e-10	0.000610128	0.00545048	0.00484035
AT1G55140	1	20571405	20575382	3978	1	4	1	4	15	23	15	26	17	2.16562	9.33504e-08	Neg.Binomial.W	1.77867e-07	0.000628457	0.00482655	0.00419809
AT1G55150	1	20573474	20578351	4878	1	0	0	0	9	13	9	26	18	2.63333	9.56034e-08	Neg.Binomial	1.81918e-07	5.12505e-05	0.00307503	0.00302378
AT1G55175	1	20581965	20585859	3895	0	2	2	1	29	30	33	33	33	2.76702	3.10374e-18	Neg.Binomial.W	4.44123e-17	0.000320924	0.00811297	0.00779204
AT1G55240	1	20603892	20607411	3520	0	0	0	0	13	9	6	9	11	2.45101	7.21353e-06	Neg.Binomial.W	1.04308e-05	0	0.00272727	0.00272727
AT1G55310	1	20628698	20634007	5310	1	1	0	0	14	10	11	12	21	2.36712	0.00067385	QuasiPoisson	0.000743875	9.4162e-05	0.00256121	0.00246704
AT1G55350	1	20652740	20666110	13371	4	6	4	12	89	50	55	46	52	2.24071	1.39819e-07	Neg.Binomial.W	2.6011e-07	0.000486127	0.00436766	0.00388153
AT1G55390	1	20679876	20684143	4268	2	2	6	3	30	24	18	13	21	1.9994	4.48244e-07	Neg.Binomial.W	7.72635e-07	0.000761481	0.0049672	0.00420572
AT1G55450	1	20703915	20708071	4157	2	7	2	2	14	11	20	18	12	1.64272	3.42981e-05	Neg.Binomial.W	4.50112e-05	0.000781814	0.00360837	0.00282656
AT1G55460	1	20706307	20710027	3721	1	1	4	2	7	17	11	15	9	1.8563	2.89701e-05	Neg.Binomial.W	3.84095e-05	0.00053749	0.00317119	0.0026337
AT1G55475	1	20710465	20714560	4096	3	2	6	5	27	21	9	28	38	1.84892	0.0006417	Neg.Binomial.W	0.00070984	0.000976562	0.00600586	0.0050293
AT1G55480	1	20712499	20716611	4113	0	0	0	0	20	19	27	21	28	3.27336	4.56063e-10	Neg.Binomial.W	1.29771e-09	0	0.00559203	0.00559203
AT1G55500	1	20718473	20723856	5384	0	0	0	1	11	17	15	12	14	2.57414	1.63396e-05	QuasiPoisson	2.24476e-05	4.64339e-05	0.00256315	0.00251672
AT1G55510	1	20722279	20726747	4469	0	0	0	0	16	13	18	28	15	3.06339	2.30928e-08	Neg.Binomial.W	4.87025e-08	0	0.00402775	0.00402775
AT1G55520	1	20724470	20729093	4624	0	0	0	0	15	16	15	27	17	3.06339	1.10714e-08	Neg.Binomial.W	2.46249e-08	0	0.00389273	0.00389273
AT1G55540	1	20733446	20744188	10743	2	2	2	7	51	57	47	46	34	2.72879	2.77771e-12	Neg.Binomial.W	1.20147e-11	0.000302523	0.00437494	0.00407242
AT1G55550	1	20747639	20754079	6441	0	0	0	0	19	10	14	20	23	2.99573	2.28008e-08	Neg.Binomial.W	4.81652e-08	0	0.00267039	0.00267039
AT1G55610	1	20778493	20785017	6525	1	2	3	3	29	70	28	31	30	2.91235	1.53219e-08	Neg.Binomial.W	3.32146e-08	0.000344828	0.00576245	0.00541762
AT1G55630	1	20790635	20794581	3947	0	2	2	3	16	11	13	13	16	1.77341	3.41088e-08	Neg.Binomial	6.98464e-08	0.000443375	0.00349633	0.00305295
AT1G55650	1	20795340	20799594	4255	2	2	0	3	10	13	11	19	12	1.74841	5.29048e-07	Neg.Binomial.W	9.01799e-07	0.000411281	0.00305523	0.00264395
AT1G55720	1	20827118	20831640	4523	0	0	0	0	19	22	17	27	17	3.15274	2.2874e-09	Neg.Binomial.W	5.7573e-09	0	0.00451028	0.00451028
AT1G55750	1	20839091	20846899	7809	2	4	0	4	21	20	30	21	33	2.12141	8.12437e-10	Neg.Binomial.W	2.20668e-09	0.000320143	0.00320143	0.00288129
AT1G55810	1	20859507	20865287	5781	0	2	2	2	16	17	14	15	13	1.95161	1.22623e-08	Neg.Binomial.W	2.70685e-08	0.000259471	0.00259471	0.00233524
AT1G55850	1	20875440	20880482	5043	3	4	3	8	22	28	20	26	19	1.6687	1.19832e-11	Neg.Binomial	4.5857e-11	0.000892326	0.00456078	0.00366845
AT1G55860	1	20878900	20894268	15369	9	8	6	12	83	83	94	87	102	2.37759	1.35233e-18	Neg.Binomial.W	2.08786e-17	0.000569328	0.00584293	0.0052736
AT1G55915	1	20906477	20911911	5435	0	2	2	1	13	16	21	13	23	2.19475	8.13712e-11	Neg.Binomial.W	2.67855e-10	0.000229991	0.00316467	0.00293468
AT1G55950	1	20925717	20928545	2829	1	2	5	3	15	21	8	15	22	1.8676	2.16222e-05	Neg.Binomial.W	2.91983e-05	0.000972075	0.00572641	0.00475433
AT1G55970	1	20931451	20939352	7902	1	1	2	2	21	28	29	38	46	3.21084	2.94327e-12	Neg.Binomial.W	1.2646e-11	0.000189825	0.00410023	0.0039104
AT1G56090	1	20976541	20980448	3908	5	2	2	2	14	10	11	17	11	1.58365	1.12758e-06	Neg.Binomial	1.8325e-06	0.000703685	0.00322416	0.00252047
AT1G56100	1	20979369	20985115	5747	12	12	11	17	56	59	66	64	46	1.48006	1.7693e-09	Neg.Binomial.W	4.53824e-09	0.00226205	0.010127	0.00786497
AT1G56120	1	20986128	20994572	8445	1	0	1	0	26	27	23	25	27	2.98904	9.8029e-26	Neg.Binomial.W	5.36127e-24	5.92066e-05	0.00303138	0.00297217
AT1G56160	1	21021384	21024587	3204	0	1	0	1	8	9	10	11	8	2.01045	2.86559e-06	Neg.Binomial	4.39946e-06	0.000156055	0.00287141	0.00271536
AT1G56230	1	21044993	21050241	5249	3	4	2	1	31	32	30	32	40	2.71071	4.77411e-13	Neg.Binomial.W	2.37913e-12	0.000476281	0.00628691	0.00581063
AT1G56270	1	21070017	21072650	2634	2	1	2	1	10	9	14	9	7	1.95539	5.63524e-06	Neg.Binomial	8.28405e-06	0.000569476	0.00372058	0.0031511
AT1G56290	1	21074262	21079797	5536	0	3	4	3	35	36	41	26	29	2.39007	8.68755e-05	Neg.Binomial.W	0.000107724	0.00045159	0.00603324	0.00558165
AT1G56300	1	21077023	21081423	4401	2	2	5	2	36	30	42	28	22	2.54375	2.92236e-11	Neg.Binomial.W	1.0434e-10	0.000624858	0.00718019	0.00655533
AT1G56320	1	21084548	21087499	2952	1	0	0	1	17	17	16	18	19	2.62949	3.78175e-10	Neg.Binomial	1.09614e-09	0.000169377	0.00589431	0.00572493
AT1G56330	1	21085501	21089554	4054	0	0	0	1	13	15	12	11	15	2.54945	1.46597e-21	Neg.Binomial.W	3.95842e-20	6.16675e-05	0.00325604	0.00319438
AT1G56385	1	21105245	21107797	2553	1	2	3	2	11	9	16	10	8	1.77495	3.7382e-05	Neg.Binomial.W	4.87708e-05	0.000783392	0.00423032	0.00344693
AT1G56440	1	21137515	21142644	5130	2	1	3	2	21	26	15	22	23	2.45959	1.21948e-09	Neg.Binomial.W	3.21482e-09	0.000389864	0.00417154	0.00378168
AT1G56450	1	21140633	21145458	4826	2	1	1	1	12	10	12	17	10	2.37211	1.6016e-07	Neg.Binomial.W	2.95228e-07	0.000259014	0.00252797	0.00226896
AT1G56460	1	21145236	21150805	5570	1	3	2	4	30	22	28	30	28	2.52413	2.66837e-11	Neg.Binomial.W	9.58815e-11	0.000448833	0.00495512	0.00450628
AT1G56610	1	21210719	21215562	4844	3	3	11	7	48	37	55	38	35	2.02002	1.3165e-07	Neg.Binomial.W	2.45763e-07	0.00123865	0.00879438	0.00755574
AT1G56670	1	21240579	21245207	4629	4	2	0	4	24	31	30	38	17	2.2254	7.66379e-10	Neg.Binomial.W	2.08817e-09	0.000540073	0.00604882	0.00550875
AT1G56710	1	21256728	21260974	4247	1	0	1	1	22	26	31	33	30	2.91854	6.13363e-21	Neg.Binomial.W	1.47699e-19	0.000176595	0.00668707	0.00651048
AT1G57630	1	21344445	21347157	2713	4	3	2	6	27	29	23	37	33	2.15176	4.74552e-10	Neg.Binomial.W	1.34646e-09	0.00138223	0.0109842	0.00960192
AT1G57700	1	21369587	21375226	5640	3	6	3	5	34	29	39	39	39	2.17979	8.26284e-06	QuasiPoisson	1.18551e-05	0.000753546	0.00638298	0.00562943
AT1G57760	1	21389003	21391565	2563	1	2	2	2	19	24	19	17	12	2.44607	6.1591e-09	Neg.Binomial.W	1.43364e-08	0.000682794	0.00710105	0.00641826
AT1G57765	1	21392084	21395982	3899	3	1	2	1	24	17	16	21	20	2.51308	1.07296e-09	Neg.Binomial.W	2.846e-09	0.000448833	0.00502693	0.0045781
AT1G57770	1	21394096	21399300	5205	4	1	3	3	20	31	33	26	24	2.39624	1.65871e-10	Neg.Binomial.W	5.1413e-10	0.000528338	0.0051489	0.00462056
AT1G58060	1	21488284	21502890	14607	4	2	1	3	43	48	61	67	41	3.15103	6.71814e-15	Neg.Binomial.W	4.82801e-14	0.000171151	0.00355994	0.00338879
AT1G58070	1	21501905	21505078	3174	0	0	1	0	7	14	22	10	12	2.51122	0.00448436	QuasiPoisson	0.0046134	7.8765e-05	0.00409578	0.00401701
AT1G58090	1	21509510	21512625	3116	3	2	0	3	18	18	38	25	20	2.25479	2.97465e-09	Neg.Binomial.W	7.33125e-09	0.000641849	0.007638	0.00699615
AT1G58150	1	21529103	21531458	2356	2	2	2	1	16	9	8	13	8	1.90848	1.64864e-05	Neg.Binomial.W	2.26373e-05	0.000742784	0.00458404	0.00384126
AT1G58190	1	21539584	21549119	9536	1	2	1	4	22	41	19	27	39	2.79117	3.27551e-09	Neg.Binomial.W	8.007e-09	0.000209732	0.00310403	0.0028943
AT1G58230	1	21565057	21580159	15103	0	4	3	3	63	43	46	44	50	2.80768	1.19233e-19	Neg.Binomial.W	2.25322e-18	0.00016553	0.00325763	0.0030921
AT1G58250	1	21586060	21602740	16681	6	11	4	7	63	72	62	68	82	2.30129	5.32888e-16	Neg.Binomial.W	4.78302e-15	0.000419639	0.00416042	0.00374078
AT1G58300	1	21626758	21631118	4361	2	1	2	4	12	13	6	15	21	1.8837	0.000111596	Neg.Binomial.W	0.000136167	0.000515937	0.00307269	0.00255675
AT1G58330	1	21640091	21643041	2951	0	1	2	2	16	5	21	10	11	1.89712	9.11992e-06	Neg.Binomial.W	1.29952e-05	0.000423585	0.00426974	0.00384615
AT1G58370	1	21683263	21689359	6097	1	5	2	2	15	30	15	34	18	2.29455	2.48818e-06	Neg.Binomial.W	3.84963e-06	0.000410038	0.00367394	0.0032639
AT1G58390	1	21689642	21695447	5806	6	2	1	8	27	23	27	40	35	1.95638	2.52056e-06	Neg.Binomial.W	3.89801e-06	0.000732001	0.00523596	0.00450396
AT1G58520	1	21728913	21732344	3432	3	7	4	8	32	30	33	36	40	1.84583	4.16089e-09	Neg.Binomial.W	9.99388e-09	0.00160256	0.00996503	0.00836247
AT1G58525	1	21728913	21739808	10896	5	8	4	9	51	41	43	67	56	2.16119	3.60684e-10	Neg.Binomial.W	1.05016e-09	0.000596549	0.00473568	0.00413913
AT1G58602	1	21745354	21767048	21695	25	15	19	24	142	121	145	143	146	1.94467	9.35764e-07	Neg.Binomial.W	1.53898e-06	0.000956442	0.00642544	0.005469
AT1G59460	1	21849153	21851936	2784	0	0	1	0	28	11	10	13	15	2.70002	7.115e-08	Neg.Binomial	1.38116e-07	8.97989e-05	0.00553161	0.00544181
AT1G59510	1	21858503	21862257	3755	1	4	4	1	16	15	24	15	19	2.07944	7.60012e-08	Neg.Binomial.W	1.46892e-07	0.000665779	0.00474035	0.00407457
AT1G59520	1	21860282	21867210	6929	1	2	2	1	20	19	16	18	18	2.60022	1.09392e-09	Neg.Binomial.W	2.89743e-09	0.000216481	0.00262664	0.00241016
AT1G59540	1	21873012	21880570	7559	2	2	2	6	50	60	66	52	47	2.93549	1.42534e-17	Neg.Binomial.W	1.76893e-16	0.000396878	0.00727609	0.00687922
AT1G59550	1	21878649	21881788	3140	1	1	0	1	20	21	19	16	19	2.53143	3.84779e-15	Neg.Binomial.W	2.93866e-14	0.000238854	0.00605096	0.0058121
AT1G59560	1	21880534	21884806	4273	1	0	0	0	13	14	15	13	13	2.54945	5.54743e-07	QuasiPoisson	9.42982e-07	5.85069e-05	0.00318278	0.00312427
AT1G59630	1	21906177	21908955	2779	0	0	0	0	6	8	5	14	14	2.45101	2.55224e-05	Neg.Binomial.W	3.41365e-05	0	0.00338251	0.00338251
AT1G59710	1	21937367	21941184	3818	0	1	0	1	9	12	9	16	10	2.14398	0.000294789	QuasiPoisson	0.0003389	0.000130959	0.00293347	0.00280251
AT1G59720	1	21938752	21942784	4033	0	1	0	1	12	11	10	15	11	2.2046	2.56465e-12	Neg.Binomial.W	1.11944e-11	0.000123977	0.00292586	0.00280188
AT1G59750	1	21978289	21985433	7145	2	5	1	4	30	23	29	31	36	2.42185	0.000183683	Neg.Binomial.W	0.000217484	0.000419874	0.00417075	0.00375087
AT1G59760	1	21983428	21991286	7859	3	4	2	7	54	44	41	50	39	2.56495	2.4191e-14	Neg.Binomial.W	1.56351e-13	0.000508971	0.00580226	0.00529329
AT1G59780	1	21992220	22000632	8413	2	4	1	1	36	31	29	25	23	2.8094	8.40166e-15	Neg.Binomial	5.94193e-14	0.000237727	0.00342327	0.00318555
AT1G59820	1	22010305	22021386	11082	1	4	1	3	32	37	36	38	39	2.93149	5.33972e-15	Neg.Binomial.W	3.94956e-14	0.000203032	0.00328461	0.00308157
AT1G59830	1	22019377	22023503	4127	1	4	1	3	9	13	19	8	22	1.94908	5.97216e-05	Neg.Binomial.W	7.58091e-05	0.00054519	0.00344076	0.00289557
AT1G59840	1	22025462	22030379	4918	1	5	3	1	28	25	26	24	31	2.4647	3.72548e-11	Neg.Binomial.W	1.30701e-10	0.000508337	0.00544937	0.00494103
AT1G59850	1	22027509	22031261	3753	1	5	3	1	25	24	27	24	29	2.43712	6.5553e-11	Neg.Binomial.W	2.19936e-10	0.000666134	0.0068745	0.00620837
AT1G59870	1	22033423	22041126	7704	3	4	1	3	26	27	24	27	19	2.29162	1.1494e-09	Neg.Binomial.W	3.0369e-09	0.000356957	0.00319315	0.00283619
AT1G59885	1	22041308	22043815	2508	0	1	0	1	15	14	17	12	8	2.35454	0.000246784	QuasiPoisson	0.000287192	0.000199362	0.00526316	0.0050638
AT1G59930	1	22059924	22062516	2593	5	2	2	6	19	6	11	13	16	1.30833	0.00391459	Neg.Binomial.W	0.00404237	0.0014462	0.0050135	0.0035673
AT1G60110	1	22167424	22171803	4380	2	3	0	4	17	17	28	22	25	2.04022	0.000325577	QuasiPoisson	0.000372405	0.000513699	0.00497717	0.00446347
AT1G60130	1	22172937	22177343	4407	0	1	0	0	18	32	13	15	16	2.84955	0.00178945	QuasiPoisson	0.00189875	5.67279e-05	0.00426594	0.00420921
AT1G60160	1	22187030	22192543	5514	1	2	1	4	21	17	27	29	25	2.6174	0.000327871	Neg.Binomial.W	0.00037493	0.000362713	0.00431629	0.00395357
AT1G60200	1	22199694	22206400	6707	1	1	1	2	32	19	22	20	18	3.0037	1.49046e-11	Neg.Binomial.W	5.59553e-11	0.000186372	0.00330997	0.0031236
AT1G60220	1	22207089	22213171	6083	1	2	1	1	25	18	28	25	23	3.06526	3.5908e-06	Neg.Binomial.W	5.42841e-06	0.000205491	0.00391254	0.00370705
AT1G60230	1	22211084	22215431	4348	1	1	1	0	17	12	16	17	16	2.31958	5.18227e-06	QuasiPoisson	7.65478e-06	0.000172493	0.00358786	0.00341536
AT1G60270	1	22220575	22225358	4784	1	2	3	6	21	18	21	15	15	1.80703	8.61019e-07	Neg.Binomial.W	1.42294e-06	0.00062709	0.00376254	0.00313545
AT1G60280	1	22225885	22228928	3044	1	0	1	0	6	13	14	9	8	2.06263	0.000881618	QuasiPoisson	0.000961392	0.000164258	0.00328515	0.00312089
AT1G60350	1	22240273	22243235	2963	0	0	0	1	8	7	10	9	10	2.13771	1.79275e-13	Neg.Binomial.W	9.71821e-13	8.43739e-05	0.00296996	0.00288559
AT1G60370	1	22243963	22246814	2852	1	0	0	0	5	9	6	9	11	2.05924	7.54029e-12	Neg.Binomial.W	2.99362e-11	8.76578e-05	0.00280505	0.00271739
AT1G60410	1	22257939	22261787	3849	1	2	3	4	56	56	51	62	43	3.19786	5.12867e-18	Neg.Binomial.W	6.96295e-17	0.000649519	0.0139257	0.0132762
AT1G60420	1	22260754	22265408	4655	1	2	3	5	64	63	57	74	53	3.24259	1.7182e-05	QuasiPoisson	2.35372e-05	0.000590763	0.013362	0.0127712
AT1G60430	1	22263385	22267079	3695	0	0	0	0	11	14	9	12	13	2.62467	1.12959e-06	Neg.Binomial.W	1.83553e-06	0	0.0031935	0.0031935
AT1G60500	1	22290582	22294964	4383	0	0	0	0	11	19	16	7	12	2.74727	7.81967e-07	Neg.Binomial.W	1.29945e-06	0	0.00296601	0.00296601
AT1G60700	1	22350804	22355517	4714	1	1	1	0	13	18	16	15	14	2.34181	8.67272e-06	QuasiPoisson	1.24018e-05	0.000159101	0.00322444	0.00306534
AT1G60710	1	22353698	22357875	4178	2	3	2	1	18	37	27	15	23	2.62467	1.62233e-08	Neg.Binomial.W	3.50157e-08	0.000478698	0.00574438	0.00526568
AT1G60720	1	22355860	22358941	3082	1	2	1	1	20	34	27	11	21	3.02723	2.22102e-09	Neg.Binomial.W	5.60772e-09	0.000405581	0.0073329	0.00692732
AT1G60730	1	22356976	22361277	4302	1	2	1	1	23	26	29	12	17	2.95491	7.28836e-10	Neg.Binomial.W	1.99387e-09	0.000290563	0.00497443	0.00468387
AT1G60800	1	22382393	22388766	6374	0	0	1	1	18	18	18	18	17	2.62949	3.78175e-10	Neg.Binomial	1.09614e-09	7.84437e-05	0.00279259	0.00271415
AT1G60900	1	22422894	22429053	6160	0	3	4	3	18	16	21	20	18	1.84733	1.91296e-08	Neg.Binomial.W	4.09599e-08	0.000405844	0.00301948	0.00261364
AT1G60989	1	22461160	22463721	2562	0	0	1	0	12	16	16	18	19	2.73177	5.13116e-26	Neg.Binomial.W	2.96986e-24	9.758e-05	0.00632319	0.0062256
AT1G60995	1	22464571	22471839	7269	1	3	1	2	37	24	41	23	33	3.0239	1.05891e-12	Neg.Binomial.W	4.93404e-12	0.000240748	0.00434723	0.00410648
AT1G61030	1	22476896	22483451	6556	3	3	1	2	20	24	18	18	21	2.34181	3.17886e-09	Neg.Binomial.W	7.7914e-09	0.000343197	0.00308115	0.00273795
AT1G61040	1	22482104	22486969	4866	1	4	2	1	19	17	24	13	15	2.30259	1.36177e-08	Neg.Binomial.W	2.97552e-08	0.000411015	0.00361693	0.00320592
AT1G61050	1	22485657	22489361	3705	1	3	1	4	13	13	13	20	19	2.04554	0.000773478	Neg.Binomial.W	0.000848702	0.000607287	0.00421053	0.00360324
AT1G61060	1	22487548	22490711	3164	0	1	0	0	7	7	9	11	18	2.27829	1.07291e-14	Neg.Binomial.W	7.41729e-14	7.90139e-05	0.00328698	0.00320796
AT1G61100	1	22507524	22513333	5810	1	3	2	3	26	25	27	37	28	2.66104	1.30536e-05	Neg.Binomial.W	1.81516e-05	0.000387263	0.00492255	0.00453528
AT1G61320	1	22616370	22620853	4484	1	3	1	1	6	16	15	13	8	2.12823	5.79583e-06	Neg.Binomial.W	8.50077e-06	0.000334523	0.00258698	0.00225245
AT1G61420	1	22659460	22665502	6043	2	3	1	4	28	27	28	29	27	2.51122	3.32957e-11	Neg.Binomial.W	1.17578e-10	0.000413702	0.00460036	0.00418666
AT1G61440	1	22668134	22674111	5978	0	0	0	1	19	27	21	27	22	3.05777	6.69392e-06	QuasiPoisson	9.72517e-06	4.182e-05	0.0038809	0.00383908
AT1G61450	1	22671992	22675109	3118	0	0	1	0	10	14	9	9	10	2.26176	7.53553e-05	QuasiPoisson	9.42543e-05	8.01796e-05	0.00333547	0.00325529
AT1G61460	1	22673268	22678188	4921	0	0	1	0	19	21	20	21	17	2.90362	2.0867e-10	Neg.Binomial	6.34317e-10	5.08027e-05	0.00398293	0.00393213
AT1G61480	1	22680256	22685626	5371	1	1	0	1	22	15	23	22	19	2.60163	4.49341e-16	Neg.Binomial.W	4.13226e-15	0.000139639	0.00376094	0.0036213
AT1G61500	1	22688623	22694799	6177	4	7	4	10	37	40	31	43	32	1.87535	1.79683e-19	Neg.Binomial	3.25726e-18	0.00101182	0.00592521	0.00491339
AT1G61520	1	22698715	22702412	3698	2	3	6	3	20	17	22	24	14	1.76015	1.17e-06	Neg.Binomial.W	1.89737e-06	0.000946458	0.00524608	0.00429962
AT1G61540	1	22701498	22704706	3209	0	0	0	1	14	15	13	12	16	2.58626	1.95025e-08	Neg.Binomial	4.16753e-08	7.79059e-05	0.00436273	0.00428482
AT1G61640	1	22745340	22750264	4925	3	7	2	4	32	31	37	27	37	2.14765	1.96373e-10	Neg.Binomial.W	5.99334e-10	0.000812183	0.0066599	0.00584772
AT1G61670	1	22768364	22773426	5063	0	1	0	1	17	14	16	19	14	2.52839	1.91807e-09	Neg.Binomial	4.89066e-09	9.87557e-05	0.00316018	0.00306143
AT1G61680	1	22771315	22775720	4406	1	0	0	0	23	22	31	23	22	3.11618	4.44381e-05	QuasiPoisson	5.73563e-05	5.67408e-05	0.00549251	0.00543577
AT1G61690	1	22781427	22787942	6516	0	1	0	1	30	29	33	30	28	3.16688	2.35271e-14	Neg.Binomial	1.52289e-13	7.67342e-05	0.00460405	0.00452732
AT1G61850	1	22854751	22863398	8648	4	3	3	4	37	45	37	50	37	2.57588	3.35627e-13	Neg.Binomial.W	1.72863e-12	0.000404718	0.00476411	0.00435939
AT1G61860	1	22861655	22865898	4244	0	0	0	0	21	23	19	20	19	3.15274	5.63293e-10	Neg.Binomial	1.57607e-09	0	0.00480679	0.00480679
AT1G61900	1	22881176	22886125	4950	1	3	2	1	13	21	21	9	18	2.36355	1.62173e-07	Neg.Binomial.W	2.98768e-07	0.000353535	0.00331313	0.0029596
AT1G61970	1	22903449	22908730	5282	1	0	0	0	7	14	21	17	10	2.58626	1.20375e-20	Neg.Binomial.W	2.74501e-19	4.73306e-05	0.00261265	0.00256532
AT1G62130	1	22961129	22969998	8870	2	3	1	6	25	37	30	24	34	2.40394	8.8467e-16	Neg.Binomial	7.6531e-15	0.000338219	0.00338219	0.00304397
AT1G62150	1	22968830	22972771	3942	0	0	1	1	16	5	9	10	10	2.06263	4.61141e-10	Neg.Binomial.W	1.31129e-09	0.000126839	0.00253678	0.00240994
AT1G62190	1	22979817	22983007	3191	2	4	1	5	13	14	10	13	17	1.62268	0.00144715	Neg.Binomial.W	0.00154635	0.000940144	0.00419931	0.00325917
AT1G62200	1	22979934	22985422	5489	2	12	3	9	26	25	32	32	37	1.59794	4.34669e-15	Neg.Binomial	3.27895e-14	0.00118419	0.00553835	0.00435416
AT1G62210	1	22985002	22987861	2860	1	7	2	4	19	8	21	21	20	1.66393	0.000574437	Neg.Binomial.W	0.000639601	0.00122378	0.00622378	0.005
AT1G62260	1	22996755	23000829	4075	0	0	0	0	10	9	18	16	15	2.74727	3.20953e-07	Neg.Binomial.W	5.65072e-07	0	0.00333742	0.00333742
AT1G62270	1	23003499	23006650	3152	1	2	0	2	13	16	12	8	13	1.8837	6.16146e-08	Neg.Binomial.W	1.20805e-07	0.000396574	0.00393401	0.00353744
AT1G62280	1	23006044	23009610	3567	1	9	4	5	17	23	24	20	17	1.52606	1.12862e-05	Neg.Binomial.W	1.58458e-05	0.00133165	0.00566302	0.00433137
AT1G62330	1	23045768	23051337	5570	2	1	2	4	26	26	19	18	17	2.35876	2.49686e-09	Neg.Binomial.W	6.2419e-09	0.00040395	0.0038061	0.00340215
AT1G62380	1	23081036	23085253	4218	0	0	0	0	14	11	9	9	10	2.50144	4.05253e-06	Neg.Binomial.W	6.08633e-06	0	0.00251304	0.00251304
AT1G62590	1	23175930	23180248	4319	0	0	0	0	13	12	16	9	5	2.58022	5.24667e-06	Neg.Binomial.W	7.74017e-06	0	0.00254689	0.00254689
AT1G62600	1	23178461	23182519	4059	2	3	0	3	22	25	21	20	18	2.08774	2.32019e-10	Neg.Binomial.W	6.9822e-10	0.000492732	0.00522296	0.00473023
AT1G62610	1	23180463	23184227	3765	2	2	0	3	20	22	18	18	16	2.05179	8.55757e-10	Neg.Binomial.W	2.31411e-09	0.000464807	0.00499336	0.00452855
AT1G62670	1	23203256	23207822	4567	1	1	1	3	24	30	25	27	23	2.98904	0.000102773	Neg.Binomial.W	0.000126031	0.000328443	0.00564922	0.00532078
AT1G62720	1	23226532	23230150	3619	1	3	1	2	15	22	17	19	18	2.45592	2.89008e-09	Neg.Binomial.W	7.14466e-09	0.000483559	0.00502901	0.00454545
AT1G62730	1	23228059	23231818	3760	1	3	1	2	16	21	20	21	18	2.49439	1.43111e-09	Neg.Binomial.W	3.72857e-09	0.000465426	0.00510638	0.00464096
AT1G62830	1	23263486	23268221	4736	2	3	0	2	18	23	43	20	18	2.35569	2.1886e-08	Neg.Binomial.W	4.63314e-08	0.00036951	0.00515203	0.00478252
AT1G62880	1	23290900	23296266	5367	1	3	4	3	25	29	17	25	30	2.36257	4.16428e-05	Neg.Binomial.W	5.39479e-05	0.000512391	0.00469536	0.00418297
AT1G62895	1	23294989	23297858	2870	3	12	6	13	23	38	26	30	47	1.40769	0.00366948	Neg.Binomial.W	0.00379716	0.00296167	0.0114286	0.0084669
AT1G62930	1	23305534	23309686	4153	2	1	1	4	14	10	28	17	16	2.2192	2.80887e-06	Neg.Binomial.W	4.31905e-06	0.00048158	0.00409343	0.00361185
AT1G62950	1	23313871	23319234	5364	4	2	0	3	38	35	38	37	29	2.53492	5.02955e-16	Neg.Binomial.W	4.54916e-15	0.000419463	0.00659955	0.00618009
AT1G62960	1	23317187	23321427	4241	3	2	0	2	28	38	35	29	27	2.5939	4.7894e-16	Neg.Binomial.W	4.36322e-15	0.000412639	0.00740391	0.00699128
AT1G62970	1	23322258	23327188	4931	3	5	1	5	17	18	21	20	22	1.86519	2.65534e-07	Neg.Binomial.W	4.73317e-07	0.000709795	0.00397485	0.00326506
AT1G63000	1	23341211	23345120	3910	0	0	1	0	15	18	13	18	16	2.7213	8.79691e-26	Neg.Binomial.W	4.89404e-24	6.39386e-05	0.00409207	0.00402813
AT1G63010	1	23346561	23353831	7271	1	4	2	4	26	24	24	55	31	2.56074	3.30649e-08	Neg.Binomial.W	6.77948e-08	0.000378215	0.00440105	0.00402283
AT1G63020	1	23353685	23363589	9905	7	6	4	4	47	55	44	61	56	2.31469	1.05447e-05	QuasiPoisson	1.4876e-05	0.000530035	0.00531045	0.00478041
AT1G63200	1	23432520	23435600	3081	1	4	4	3	32	22	30	25	27	2.31583	2.82754e-10	Neg.Binomial.W	8.39351e-10	0.00097371	0.0088283	0.00785459
AT1G63210	1	23442688	23448354	5667	1	1	2	1	20	27	20	16	13	2.83086	4.42007e-10	Neg.Binomial.W	1.26189e-09	0.000220575	0.00338804	0.00316746
AT1G63250	1	23462023	23467508	5486	2	6	3	5	34	47	29	33	38	2.24695	5.10491e-11	Neg.Binomial.W	1.74679e-10	0.000729129	0.00659861	0.00586949
AT1G63260	1	23465700	23470289	4590	3	3	1	1	22	19	19	22	21	2.4248	1.33232e-09	Neg.Binomial.W	3.49092e-09	0.00043573	0.00448802	0.00405229
AT1G63410	1	23509075	23513088	4014	1	3	4	2	17	15	11	15	19	1.95161	0.000264305	QuasiPoisson	0.000306036	0.00062282	0.00383657	0.00321375
AT1G63430	1	23521449	23527832	6384	1	4	1	3	20	19	16	25	21	2.30702	3.39419e-09	Neg.Binomial.W	8.28012e-09	0.000352444	0.00316416	0.00281172
AT1G63460	1	23533946	23537467	3522	1	1	0	0	9	10	13	11	12	2.15948	1.02414e-05	QuasiPoisson	1.4475e-05	0.000141965	0.00312323	0.00298126
AT1G63470	1	23535466	23540242	4777	1	1	0	0	13	18	18	16	15	2.50689	1.0222e-16	Neg.Binomial.W	1.07527e-15	0.000104668	0.00334938	0.00324471
AT1G63490	1	23543554	23554232	10679	5	7	4	8	35	38	44	39	44	1.93041	3.10982e-10	Neg.Binomial.W	9.15568e-10	0.00056185	0.00374567	0.00318382
AT1G63500	1	23554399	23559917	5519	0	1	0	1	15	17	16	20	19	2.61007	1.93957e-18	Neg.Binomial.W	2.8841e-17	9.05961e-05	0.00315275	0.00306215
AT1G63522	1	23561201	23563659	2459	0	0	0	0	9	9	7	11	9	2.3979	1.14423e-05	Neg.Binomial.W	1.6051e-05	0	0.00366002	0.00366002
AT1G63535	1	23565045	23567227	2183	2	6	2	2	18	4	16	10	10	1.46634	0.00825614	Neg.Binomial.W	0.00839401	0.00137426	0.00531379	0.00393953
AT1G63540	1	23565958	23570495	4538	11	11	9	11	71	47	54	60	41	1.71959	2.8907e-08	Neg.Binomial.W	5.98786e-08	0.00231379	0.0120317	0.00971794
AT1G63550	1	23568538	23572107	3570	5	1	3	3	20	17	12	22	11	1.79176	5.94906e-06	Neg.Binomial.W	8.71165e-06	0.000840336	0.00459384	0.0037535
AT1G63615	1	23585927	23589064	3138	0	0	0	0	7	8	6	7	12	2.26176	1.33766e-06	Neg.Binomial.W	2.15277e-06	0	0.00254939	0.00254939
AT1G63630	1	23586005	23589421	3417	0	0	0	0	8	11	6	7	13	2.37955	1.49839e-05	Neg.Binomial.W	2.06908e-05	0	0.00263389	0.00263389
AT1G63700	1	23623627	23631073	7447	2	2	1	2	29	11	17	18	28	2.60163	8.18808e-08	Neg.Binomial.W	1.57455e-07	0.000234994	0.00276621	0.00253122
AT1G63740	1	23644206	23650289	6084	2	4	1	3	21	27	32	28	24	2.47148	8.16761e-11	Neg.Binomial.W	2.6879e-10	0.000410914	0.00433925	0.00392834
AT1G63750	1	23649840	23656453	6614	0	2	2	2	17	31	12	19	15	2.16562	2.67092e-08	Neg.Binomial.W	5.57014e-08	0.000226792	0.00284246	0.00261566
AT1G63850	1	23695720	23700030	4311	0	0	0	0	17	14	10	13	17	2.79728	1.7227e-07	Neg.Binomial.W	3.1606e-07	0	0.0032939	0.0032939
AT1G63940	1	23728875	23734974	6100	0	1	0	1	18	19	11	14	23	2.60022	0.000478552	QuasiPoisson	0.000537336	8.19672e-05	0.00278689	0.00270492
AT1G64050	1	23761259	23767168	5910	0	0	0	0	17	18	41	26	22	3.38777	1.35935e-10	Neg.Binomial.W	4.27721e-10	0	0.00419628	0.00419628
AT1G64170	1	23813984	23819481	5498	0	2	2	3	19	20	22	20	27	2.19924	8.88449e-05	Neg.Binomial.W	0.000110008	0.000318298	0.0039287	0.0036104
AT1G64180	1	23820453	23825359	4907	1	2	1	4	16	35	21	13	16	2.40695	1.0069e-06	Neg.Binomial.W	1.64673e-06	0.000407581	0.00411657	0.00370899
AT1G64210	1	23829688	23833863	4176	1	1	0	0	15	15	12	14	11	2.35454	2.6954e-08	Neg.Binomial	5.61755e-08	0.000119732	0.00320881	0.00308908
AT1G64220	1	23832088	23834393	2306	0	0	0	0	13	7	11	11	7	2.4681	6.06582e-06	Neg.Binomial.W	8.86854e-06	0	0.00424978	0.00424978
AT1G64280	1	23851748	23856658	4911	3	5	6	6	39	38	40	40	41	2.21485	1.33836e-06	Neg.Binomial.W	2.15336e-06	0.00101812	0.00806353	0.00704541
AT1G64320	1	23866971	23871703	4733	1	0	0	0	15	18	9	26	14	2.75239	1.35938e-08	Neg.Binomial	2.9708e-08	5.28206e-05	0.00346503	0.00341221
AT1G64430	1	23932380	23937867	5488	1	0	0	1	20	15	26	25	11	2.69463	4.98987e-18	Neg.Binomial.W	6.7937e-17	9.11079e-05	0.00353499	0.00344388
AT1G64440	1	23935975	23940899	4925	1	2	5	5	23	48	30	27	23	2.32389	1.62538e-07	Neg.Binomial.W	2.99355e-07	0.000659898	0.00613198	0.00547208
AT1G64530	1	23958627	23964083	5457	2	4	1	5	20	19	39	21	22	2.21193	5.12687e-07	Neg.Binomial.W	8.75646e-07	0.000549753	0.00443467	0.00388492
AT1G64540	1	23965684	23969512	3829	3	1	5	1	12	11	23	32	30	2.29455	6.65796e-05	Neg.Binomial.W	8.40159e-05	0.000652912	0.00564116	0.00498825
AT1G64630	1	24018490	24023310	4821	0	0	0	0	10	12	10	15	15	2.70805	4.70167e-07	Neg.Binomial.W	8.07833e-07	0	0.00257208	0.00257208
AT1G64750	1	24051362	24054923	3562	1	2	2	0	21	18	19	28	19	2.37542	5.56082e-13	Neg.Binomial.W	2.72592e-12	0.000350926	0.00589556	0.00554464
AT1G64760	1	24053051	24057491	4441	1	4	4	3	28	23	21	28	28	2.24778	1.08078e-09	Neg.Binomial.W	2.86498e-09	0.000675524	0.00576447	0.00508894
AT1G64790	1	24063822	24084428	20607	8	7	10	13	73	74	88	72	73	2.10761	9.16618e-16	Neg.Binomial.W	7.91887e-15	0.000461008	0.00368807	0.00322706
AT1G64795	1	24081579	24083848	2270	3	0	4	3	10	17	15	17	8	1.51983	2.11506e-05	Neg.Binomial.W	2.85974e-05	0.00110132	0.00590308	0.00480176
AT1G64830	1	24090137	24093579	3443	0	0	0	0	13	16	13	13	32	3.01553	1.78002e-07	Neg.Binomial.W	3.26052e-07	0	0.00505373	0.00505373
AT1G64860	1	24096736	24101970	5235	0	4	2	3	22	33	25	29	45	2.38239	2.4069e-11	Neg.Binomial.W	8.71901e-11	0.000429799	0.00588348	0.00545368
AT1G64910	1	24114097	24117858	3762	0	1	1	1	14	19	16	21	20	2.46568	3.13522e-14	Neg.Binomial.W	1.98362e-13	0.000199362	0.00478469	0.00458533
AT1G64920	1	24116312	24119993	3682	1	0	0	1	19	31	30	28	28	3.03495	1.25966e-26	Neg.Binomial.W	7.9698e-25	0.000135796	0.00738729	0.00725149
AT1G65010	1	24148208	24155412	7205	3	7	3	7	26	32	37	30	34	1.93634	4.39197e-17	Neg.Binomial	5.0077e-16	0.000693963	0.0044136	0.00371964
AT1G65040	1	24158685	24164669	5985	0	1	0	0	24	15	17	15	11	2.75239	0.000690258	QuasiPoisson	0.000760946	4.17711e-05	0.00274018	0.00269841
AT1G65110	1	24182949	24189726	6778	2	2	1	3	25	41	23	20	29	2.72785	5.93308e-10	Neg.Binomial.W	1.6536e-09	0.000295072	0.004072	0.00377693
AT1G65120	1	24190179	24197337	7159	0	2	1	2	23	18	18	27	19	2.36712	6.79938e-13	Neg.Binomial.W	3.28565e-12	0.000174605	0.00293337	0.00275877
AT1G65140	1	24200488	24204226	3739	0	1	1	0	10	10	7	9	17	2.11223	0.00182222	QuasiPoisson	0.00193241	0.000133726	0.00283498	0.00270126
AT1G65230	1	24228063	24231902	3840	2	4	1	1	17	19	18	21	21	2.3979	1.76413e-09	Neg.Binomial.W	4.52856e-09	0.000520833	0.005	0.00447917
AT1G65280	1	24244122	24249762	5641	0	1	1	0	21	24	20	23	24	2.84491	1.50441e-06	QuasiPoisson	2.40554e-06	8.86368e-05	0.00397093	0.00388229
AT1G65300	1	24253929	24256857	2929	0	0	0	0	8	11	8	8	12	2.41591	3.04162e-06	Neg.Binomial	4.64925e-06	0	0.00320929	0.00320929
AT1G65310	1	24256054	24259506	3453	0	0	0	1	9	11	12	10	14	2.37211	9.61735e-18	Neg.Binomial.W	1.23883e-16	7.24008e-05	0.00324356	0.00317116
AT1G65342	1	24270276	24272700	2425	4	2	3	4	20	13	17	24	14	1.80703	2.09638e-06	Neg.Binomial.W	3.28294e-06	0.00134021	0.00725773	0.00591753
AT1G65350	1	24271518	24278275	6758	10	13	11	13	88	53	59	64	56	1.71726	2.71551e-08	Neg.Binomial.W	5.65673e-08	0.00173868	0.00947026	0.00773158
AT1G65346	1	24272181	24275038	2858	2	2	3	4	30	12	19	24	23	2.14965	6.29443e-07	Neg.Binomial.W	1.0613e-06	0.000962211	0.00755773	0.00659552
AT1G65349	1	24276072	24278443	2372	1	9	4	5	29	28	22	23	22	1.69378	2.45151e-07	Neg.Binomial.W	4.39651e-07	0.00200253	0.0104553	0.00845278
AT1G65390	1	24291372	24295740	4369	0	2	2	1	15	17	14	18	18	2.17475	8.89659e-11	Neg.Binomial.W	2.90264e-10	0.000286107	0.00375372	0.00346761
AT1G65440	1	24305545	24315639	10095	2	2	1	3	29	22	36	34	36	2.90142	2.14663e-13	Neg.Binomial.W	1.14632e-12	0.000198118	0.00311045	0.00291233
AT1G65450	1	24314722	24320092	5371	0	0	0	1	24	18	20	21	30	3.07269	6.71373e-05	QuasiPoisson	8.46479e-05	4.65463e-05	0.00420778	0.00416124
AT1G65470	1	24318396	24325091	6696	0	0	0	1	25	23	24	20	29	3.13026	4.49577e-38	Neg.Binomial.W	2.07239e-35	3.73357e-05	0.0036141	0.00357676
AT1G65510	1	24358328	24361081	2754	0	0	1	1	22	8	16	16	21	2.54945	2.90788e-15	Neg.Binomial.W	2.28297e-14	0.000181554	0.0060276	0.00584604
AT1G65560	1	24370387	24374823	4437	0	2	1	2	11	15	12	12	20	2.01045	0.000168378	Neg.Binomial.W	0.00020019	0.000281722	0.00315529	0.00287356
AT1G65590	1	24384552	24392208	7657	5	2	4	6	15	35	12	17	21	1.68858	0.000399793	Neg.Binomial.W	0.000452682	0.000555048	0.00261199	0.00205694
AT1G65670	1	24420835	24425069	4235	0	2	2	1	18	17	17	15	25	2.25246	7.52788e-05	Neg.Binomial.W	9.4177e-05	0.000295159	0.00434475	0.00404959
AT1G65735	1	24445315	24447889	2575	0	0	0	0	17	19	11	17	11	2.85647	8.94601e-08	Neg.Binomial.W	1.70934e-07	0	0.00582524	0.00582524
AT1G65760	1	24457591	24460715	3125	1	1	1	0	15	16	12	14	19	2.34181	1.16772e-12	Neg.Binomial.W	5.40398e-12	0.00024	0.004864	0.004624
AT1G65790	1	24467770	24473475	5706	1	1	0	0	12	16	22	16	17	2.57006	1.21664e-17	Neg.Binomial.W	1.53202e-16	8.76271e-05	0.00290922	0.00282159
AT1G65820	1	24484046	24487954	3909	1	1	2	3	15	20	21	20	16	2.43612	4.04189e-09	Neg.Binomial.W	9.73102e-09	0.000447685	0.00470709	0.0042594
AT1G65990	1	24570603	24574471	3869	3	3	0	2	44	30	31	28	32	2.57006	6.03207e-16	Neg.Binomial.W	5.35092e-15	0.000516929	0.00852934	0.00801241
AT1G66000	1	24573344	24576438	3095	0	0	1	0	15	16	15	14	10	2.58626	1.983e-22	Neg.Binomial.W	6.07947e-21	8.07754e-05	0.00452342	0.00444265
AT1G66090	1	24601033	24605763	4731	2	2	2	0	23	21	28	30	24	2.44408	7.92381e-14	Neg.Binomial.W	4.63225e-13	0.000317058	0.00532657	0.00500951
AT1G66100	1	24604538	24607722	3185	3	2	4	2	41	21	24	38	29	2.51476	2.92588e-09	Neg.Binomial.W	7.21657e-09	0.000863422	0.00960754	0.00874411
AT1G66150	1	24630338	24635781	5444	2	6	3	5	29	30	31	32	32	2.17475	8.17591e-17	Neg.Binomial	8.82328e-16	0.000734754	0.0056576	0.00492285
AT1G66210	1	24664538	24669850	5313	4	7	3	7	43	41	42	43	44	2.19115	3.66534e-12	Neg.Binomial.W	1.541e-11	0.000988142	0.00801807	0.00702993
AT1G66250	1	24691799	24696660	4862	1	8	3	6	20	17	25	29	18	1.56862	2.62267e-05	Neg.Binomial.W	3.50024e-05	0.000925545	0.00448375	0.00355821
AT1G66290	1	24712306	24715843	3538	1	3	4	2	19	16	17	19	29	2.17475	2.78371e-08	Neg.Binomial.W	5.78758e-08	0.000706614	0.00565291	0.0049463
AT1G66330	1	24728629	24733575	4947	0	2	2	2	40	39	49	44	44	2.99573	1.45778e-21	Neg.Binomial.W	3.94457e-20	0.000303214	0.00873257	0.00842935
AT1G66340	1	24733162	24738756	5595	0	3	2	2	34	23	31	30	32	2.54945	1.82119e-15	Neg.Binomial.W	1.48023e-14	0.000312779	0.00536193	0.00504915
AT1G66345	1	24736719	24740353	3635	0	3	3	3	30	24	33	20	28	2.29331	9.56206e-13	Neg.Binomial.W	4.50265e-12	0.000618982	0.00742779	0.0068088
AT1G66410	1	24773113	24776984	3872	3	3	2	5	18	20	22	15	23	1.93041	2.41119e-07	Neg.Binomial.W	4.3278e-07	0.00083936	0.00506198	0.00422262
AT1G66420	1	24776184	24779032	2849	2	1	2	2	10	14	14	8	9	1.94182	9.47728e-06	Neg.Binomial.W	1.34614e-05	0.000614251	0.003861	0.00324675
AT1G66440	1	24781042	24785397	4356	0	0	0	1	17	10	15	11	14	2.52413	4.46302e-08	Neg.Binomial	8.95449e-08	5.73921e-05	0.00307622	0.00301882
AT1G66450	1	24785028	24789370	4343	0	1	0	0	22	12	20	20	15	2.80215	0.000154057	QuasiPoisson	0.000184146	5.75639e-05	0.00409855	0.00404099
AT1G66490	1	24808421	24811549	3129	1	1	0	0	8	9	10	8	8	1.93634	7.08826e-06	Neg.Binomial	1.02542e-05	0.000159795	0.00274848	0.00258869
AT1G66540	1	24823356	24827683	4328	0	1	1	0	32	29	43	48	43	3.39227	6.62622e-05	QuasiPoisson	8.36263e-05	0.000115527	0.00901109	0.00889556
AT1G66560	1	24832518	24835801	3284	2	0	2	1	16	25	18	13	12	2.15434	5.3569e-10	Neg.Binomial.W	1.50635e-09	0.000380633	0.00511571	0.00473508
AT1G66570	1	24834244	24838441	4198	2	6	4	6	43	43	36	34	38	2.1471	4.20756e-20	Neg.Binomial	8.63387e-19	0.00107194	0.0092425	0.00817056
AT1G66690	1	24868340	24871865	3526	1	2	0	2	16	20	18	12	25	2.23359	3.1097e-11	Neg.Binomial.W	1.10357e-10	0.000354509	0.00516166	0.00480715
AT1G66730	1	24883681	24893046	9366	1	4	1	2	30	42	26	30	36	2.9069	1.1868e-13	Neg.Binomial.W	6.67159e-13	0.000213538	0.00350203	0.00328849
AT1G66760	1	24900882	24905443	4562	0	0	0	0	11	15	13	19	11	2.79728	1.75491e-07	Neg.Binomial.W	3.21741e-07	0	0.00302499	0.00302499
AT1G66770	1	24905451	24908236	2786	3	2	0	3	17	11	18	16	21	1.89712	1.90093e-08	Neg.Binomial.W	4.07292e-08	0.000717875	0.00595836	0.00524049
AT1G66920	1	24964134	24968586	4453	0	0	0	0	14	31	17	20	17	3.12676	1.70221e-08	Neg.Binomial.W	3.66724e-08	0	0.00444644	0.00444644
AT1G66930	1	24968937	24974320	5384	1	2	2	1	20	17	18	22	11	2.53897	3.70934e-09	Neg.Binomial.W	8.99664e-09	0.000278603	0.00326895	0.00299034
AT1G66940	1	24972028	24975946	3919	1	1	1	0	15	13	16	15	12	2.24979	1.28027e-11	Neg.Binomial.W	4.86872e-11	0.000191375	0.00362337	0.003432
AT1G66950	1	24977121	24985619	8499	1	0	0	1	24	25	27	30	29	3.04134	2.6449e-13	Neg.Binomial	1.38871e-12	5.88305e-05	0.00317684	0.00311801
AT1G66960	1	24983878	24993043	9166	0	0	0	0	29	33	31	36	31	3.627	2.86266e-12	Neg.Binomial.W	1.23326e-11	0	0.00349116	0.00349116
AT1G67035	1	25017077	25020057	2981	1	1	1	2	13	18	15	14	12	2.57414	7.04477e-09	Neg.Binomial.W	1.62282e-08	0.000419322	0.00483059	0.00441127
AT1G67040	1	25018105	25023704	5600	2	5	3	2	21	30	23	28	26	2.26868	9.20677e-10	Neg.Binomial.W	2.4736e-09	0.000535714	0.00457143	0.00403571
AT1G67120	1	25068428	25096638	28211	10	20	3	12	120	117	107	106	122	2.34181	1.03397e-06	Neg.Binomial.W	1.68823e-06	0.000398781	0.00405516	0.00365638
AT1G67130	1	25098262	25101625	3364	5	3	2	2	12	8	16	18	11	1.54045	0.000114952	Neg.Binomial.W	0.00014009	0.000891795	0.00386445	0.00297265
AT1G67170	1	25126173	25130464	4292	0	0	0	0	18	12	13	13	11	2.77259	2.28568e-07	Neg.Binomial.W	4.11684e-07	0	0.00312209	0.00312209
AT1G67180	1	25128647	25133283	4637	0	1	0	1	12	9	18	12	12	2.34181	4.99442e-14	Neg.Binomial.W	3.0479e-13	0.000107828	0.00271727	0.00260945
AT1G67220	1	25144587	25151558	6972	4	2	3	2	34	26	25	30	37	2.54375	1.14978e-11	Neg.Binomial.W	4.41147e-11	0.000394435	0.0043603	0.00396586
AT1G67230	1	25150211	25157389	7179	1	1	0	0	22	20	21	23	36	2.94092	3.12689e-24	Neg.Binomial.W	1.31462e-22	6.96476e-05	0.0033988	0.00332915
AT1G67235	1	25161507	25164104	2598	4	14	13	15	48	31	56	43	30	1.2852	0.00261723	Neg.Binomial.W	0.00273682	0.00442648	0.0160123	0.0115858
AT1G67250	1	25162599	25166056	3458	3	7	7	5	22	13	19	23	15	1.21392	0.00101159	Neg.Binomial.W	0.00109609	0.00159051	0.00532099	0.00373048
AT1G67310	1	25197182	25204126	6945	0	1	0	1	21	26	20	24	17	2.82138	1.7444e-05	QuasiPoisson	2.38784e-05	7.19942e-05	0.00311015	0.00303816
AT1G67410	1	25250166	25254682	4517	0	1	0	0	13	17	23	13	14	2.71071	0.000347674	QuasiPoisson	0.000396171	5.53465e-05	0.00354217	0.00348683
AT1G67500	1	25286356	25297988	11633	1	2	1	3	38	40	37	41	51	3.31159	4.85078e-17	Neg.Binomial.W	5.45375e-16	0.000150434	0.00355884	0.00340841
AT1G67530	1	25306617	25312308	5692	1	4	1	2	24	24	27	28	23	2.66026	3.52618e-05	QuasiPoisson	4.61773e-05	0.00035137	0.00442727	0.0040759
AT1G67590	1	25332058	25336025	3968	2	5	1	2	24	14	11	16	16	1.96291	2.67314e-06	Neg.Binomial.W	4.12016e-06	0.00063004	0.00408266	0.00345262
AT1G67630	1	25343440	25349406	5967	2	6	2	5	24	25	26	29	23	1.96711	8.51814e-14	Neg.Binomial	4.94351e-13	0.000628457	0.00425675	0.00362829
AT1G67690	1	25367874	25374977	7104	1	1	2	1	15	11	20	25	34	2.92101	1.34341e-08	Neg.Binomial.W	2.93888e-08	0.000175957	0.00295608	0.00278012
AT1G67710	1	25375679	25380217	4539	0	1	0	0	12	19	17	19	12	2.70002	5.04335e-25	Neg.Binomial.W	2.40201e-23	5.50782e-05	0.00348094	0.00342586
AT1G67820	1	25428750	25432600	3851	0	0	0	0	10	10	11	9	10	2.4681	5.58761e-06	Neg.Binomial.W	8.21873e-06	0	0.00259673	0.00259673
AT1G67830	1	25430549	25434091	3543	0	0	0	0	10	9	12	8	8	2.45101	6.83859e-06	Neg.Binomial.W	9.92195e-06	0	0.00265312	0.00265312
AT1G67870	1	25448222	25452051	3830	1	3	1	4	33	19	29	22	21	2.54248	1.7166e-10	Neg.Binomial.W	5.30561e-10	0.000587467	0.0064752	0.00588773
AT1G67880	1	25452823	25456823	4001	0	4	2	3	30	24	31	37	27	2.37669	6.31067e-14	Neg.Binomial.W	3.76394e-13	0.000562359	0.00744814	0.00688578
AT1G67890	1	25456033	25463847	7815	1	1	0	0	39	28	29	30	37	3.21621	8.85952e-15	Neg.Binomial	6.22213e-14	6.39795e-05	0.00417147	0.00410749
AT1G67960	1	25479652	25485396	5745	0	0	0	1	17	16	13	22	35	2.97144	1.75907e-09	Neg.Binomial	4.51826e-09	4.35161e-05	0.00358573	0.00354221
AT1G67970	1	25483449	25487512	4064	0	0	0	1	11	11	9	11	16	2.40153	3.24717e-18	Neg.Binomial.W	4.62596e-17	6.15157e-05	0.00285433	0.00279281
AT1G67980	1	25486682	25490312	3631	1	1	2	3	6	9	11	12	15	1.92529	1.1163e-05	Neg.Binomial.W	1.56899e-05	0.000481961	0.00291931	0.00243735
AT1G68000	1	25489911	25494077	4167	0	1	1	0	14	9	13	14	15	2.3289	3.91677e-08	Neg.Binomial	7.93996e-08	0.00011999	0.00311975	0.00299976
AT1G68010	1	25492193	25497053	4861	1	1	1	0	16	8	11	15	12	2.10761	5.7299e-10	Neg.Binomial.W	1.60112e-09	0.000154289	0.00255092	0.00239663
AT1G68040	1	25501864	25506263	4400	1	0	0	1	18	8	12	8	17	2.27556	1.22864e-12	Neg.Binomial.W	5.66156e-12	0.000113636	0.00286364	0.00275
AT1G68060	1	25509887	25515601	5715	1	2	2	0	18	14	17	21	23	2.28011	9.34466e-05	QuasiPoisson	0.000115396	0.000218723	0.00325459	0.00303587
AT1G68080	1	25516411	25520653	4243	0	1	0	0	10	15	22	6	14	2.56187	2.0249e-07	Neg.Binomial	3.67277e-07	5.89206e-05	0.00315814	0.00309922
AT1G68090	1	25518305	25521895	3591	0	1	0	0	8	13	11	6	13	2.31055	4.79018e-16	Neg.Binomial.W	4.36322e-15	6.96185e-05	0.00284043	0.00277082
AT1G68100	1	25520100	25525250	5151	0	0	0	1	11	14	19	19	15	2.70002	4.79348e-25	Neg.Binomial.W	2.29146e-23	4.85343e-05	0.00302854	0.00298
AT1G68120	1	25525296	25528105	2810	1	0	0	1	26	20	23	46	22	3.02852	1.21224e-19	Neg.Binomial.W	2.27418e-18	0.000177936	0.00975089	0.00957295
AT1G68160	1	25544758	25549894	5137	0	1	0	0	17	20	13	14	10	2.62177	1.20431e-08	Neg.Binomial	2.66165e-08	4.86665e-05	0.00288106	0.00283239
AT1G68210	1	25564983	25570302	5320	0	0	0	1	19	18	16	15	23	2.84955	3.26724e-29	Neg.Binomial.W	3.32049e-27	4.69925e-05	0.00342105	0.00337406
AT1G68260	1	25584774	25588717	3944	1	1	0	0	8	16	8	12	12	2.2192	3.02405e-12	Neg.Binomial.W	1.29626e-11	0.000126775	0.00283976	0.00271298
AT1G68280	1	25591286	25594640	3355	1	1	0	1	11	7	14	13	11	2.05045	0.000136041	QuasiPoisson	0.000163703	0.000223547	0.0033383	0.00311475
AT1G68330	1	25609723	25613469	3747	4	3	0	2	14	16	8	19	23	1.7337	4.35408e-06	Neg.Binomial.W	6.51194e-06	0.00060048	0.00427008	0.0036696
AT1G68350	1	25615405	25618265	2861	0	1	0	0	15	11	8	7	19	2.4301	1.75773e-17	Neg.Binomial.W	2.14433e-16	8.7382e-05	0.00419434	0.00410696
AT1G68390	1	25641534	25646607	5074	0	3	4	3	8	19	20	7	11	1.46853	0.000887268	Neg.Binomial.W	0.000967309	0.000492708	0.00256208	0.00206937
AT1G68440	1	25656757	25660484	3728	2	1	2	4	10	14	6	8	11	1.58697	0.000192993	Neg.Binomial.W	0.000227902	0.000603541	0.00262876	0.00202521
AT1G68570	1	25745697	25751291	5595	1	1	1	0	22	37	29	27	30	2.96085	2.48633e-06	Neg.Binomial.W	3.84738e-06	0.000134048	0.0051832	0.00504915
AT1G68600	1	25758736	25763982	5247	0	1	0	1	21	24	22	32	24	2.92674	2.37268e-24	Neg.Binomial.W	1.01405e-22	9.52925e-05	0.00468839	0.0045931
AT1G68630	1	25767539	25771260	3722	1	1	1	1	19	17	16	19	15	2.93386	1.21886e-10	Neg.Binomial.W	3.86342e-10	0.000268673	0.00462117	0.0043525
AT1G68640	1	25768576	25773650	5075	1	1	1	1	17	13	13	19	17	2.85647	4.72473e-10	Neg.Binomial.W	1.34115e-09	0.000197044	0.0031133	0.00291626
AT1G68690	1	25787305	25793324	6020	0	0	0	0	22	21	16	17	10	3.01553	1.74413e-08	Neg.Binomial.W	3.74878e-08	0	0.00285714	0.00285714
AT1G68723	1	25808246	25810811	2566	0	0	0	0	9	10	9	9	10	2.41591	9.3596e-06	Neg.Binomial.W	1.33103e-05	0	0.00366329	0.00366329
AT1G68725	1	25808298	25811130	2833	0	0	0	0	9	10	9	9	10	2.41591	9.3482e-06	Neg.Binomial.W	1.3297e-05	0	0.00331804	0.00331804
AT1G68880	1	25892971	25896056	3086	0	0	0	0	9	9	9	9	4	2.2192	2.07031e-05	Neg.Binomial	2.80452e-05	0	0.00259235	0.00259235
AT1G68890	1	25895854	25907714	11861	2	2	2	2	32	35	31	42	38	2.98568	5.21882e-14	Neg.Binomial.W	3.17134e-13	0.00016862	0.00300143	0.00283281
AT1G68920	1	25913976	25919007	5032	1	0	0	1	11	13	18	13	11	2.36712	0.000154642	QuasiPoisson	0.000184794	9.93641e-05	0.00262321	0.00252385
AT1G68980	1	25931955	25936030	4076	1	0	0	1	15	18	16	18	16	2.57006	8.99171e-18	Neg.Binomial.W	1.16992e-16	0.000122669	0.00407262	0.00394995
AT1G69010	1	25940629	25945265	4637	0	0	0	1	13	10	14	11	10	2.38693	2.58684e-07	Neg.Binomial	4.62058e-07	5.39142e-05	0.00250162	0.0024477
AT1G69020	1	25942886	25948211	5326	0	0	0	1	18	16	23	21	18	2.8679	9.34723e-06	QuasiPoisson	1.3297e-05	4.69395e-05	0.00360496	0.00355802
AT1G69050	1	25960604	25963435	2832	0	0	0	0	8	11	19	16	6	2.63906	5.1276e-06	Neg.Binomial.W	7.57924e-06	0	0.00423729	0.00423729
AT1G69060	1	25963319	25968450	5132	2	2	1	0	9	17	18	13	14	2.01045	4.77866e-09	Neg.Binomial.W	1.13317e-08	0.00024357	0.00276695	0.00252338
AT1G69085	1	25973861	25976997	3137	2	3	3	1	19	19	14	16	20	2.19475	4.09001e-08	Neg.Binomial.W	8.25743e-08	0.000717246	0.00561046	0.00489321
AT1G69090	1	25976450	25979706	3257	0	0	1	0	14	9	8	10	14	2.37211	0.000255142	QuasiPoisson	0.00029609	7.67578e-05	0.00337734	0.00330058
AT1G69250	1	26031637	26036515	4879	0	3	3	2	24	24	21	23	18	2.15948	4.14465e-11	Neg.Binomial.W	1.44194e-10	0.00040992	0.00450912	0.0040992
AT1G69260	1	26037905	26041720	3816	0	1	0	1	11	26	13	12	12	2.46243	4.42258e-13	Neg.Binomial.W	2.2211e-12	0.000131027	0.00387841	0.00374738
AT1G69270	1	26039689	26043741	4053	0	1	0	1	12	11	12	12	11	2.2046	3.06518e-06	QuasiPoisson	4.68304e-06	0.000123365	0.00286208	0.00273871
AT1G69280	1	26044158	26049190	5033	2	2	1	1	10	17	12	15	11	2.23359	3.87855e-07	Neg.Binomial.W	6.74396e-07	0.000298033	0.00258295	0.00228492
AT1G69290	1	26046372	26050348	3977	1	1	0	0	10	12	9	9	10	2.04554	2.22595e-10	Neg.Binomial.W	6.72055e-10	0.000125723	0.00251446	0.00238874
AT1G69295	1	26049143	26053721	4579	0	1	0	1	11	7	10	20	12	2.26176	9.98322e-12	Neg.Binomial.W	3.87879e-11	0.000109194	0.00262066	0.00251147
AT1G69340	1	26064698	26070843	6146	2	3	4	3	22	30	29	28	32	2.37335	1.56143e-10	Neg.Binomial.W	4.86445e-10	0.000488122	0.00458835	0.00410023
AT1G69380	1	26080566	26084606	4041	1	5	2	6	20	41	28	17	19	2.03165	5.36412e-05	Neg.Binomial.W	6.84476e-05	0.000866122	0.00618659	0.00532047
AT1G69390	1	26083562	26087512	3951	3	4	1	7	28	52	33	27	22	2.22462	9.61521e-06	Neg.Binomial.W	1.36378e-05	0.000949127	0.00820046	0.00725133
AT1G69440	1	26100407	26106328	5922	1	0	0	0	14	20	18	18	22	2.82138	1.86647e-28	Neg.Binomial.W	1.60603e-26	4.22155e-05	0.00310706	0.00306484
AT1G69460	1	26110688	26114256	3569	0	1	0	1	22	14	24	21	21	2.74727	5.26553e-11	Neg.Binomial	1.79794e-10	0.000140095	0.00571589	0.00557579
AT1G69818	1	26281320	26284481	3162	0	1	0	0	7	8	10	9	8	2.09924	7.35039e-13	Neg.Binomial.W	3.52945e-12	7.90639e-05	0.00265655	0.00257748
AT1G69820	1	26282125	26285908	3784	0	1	0	1	10	15	15	14	9	2.31583	9.8647e-14	Neg.Binomial.W	5.63878e-13	0.000132135	0.00332981	0.00319767
AT1G69850	1	26295540	26301684	6145	0	1	1	0	16	15	16	20	16	2.57006	9.30975e-18	Neg.Binomial.W	1.20402e-16	8.1367e-05	0.00270138	0.00262002
AT1G69930	1	26336481	26339818	3338	0	1	0	0	11	14	15	11	13	2.48491	3.79493e-20	Neg.Binomial.W	7.86215e-19	7.48951e-05	0.00383463	0.00375974
AT1G69935	1	26340494	26344231	3738	1	1	1	1	13	9	12	19	8	2.58022	5.78664e-08	Neg.Binomial.W	1.13906e-07	0.000267523	0.00326378	0.00299625
AT1G69940	1	26342275	26346058	3784	1	3	1	1	14	8	17	18	12	2.31583	1.50425e-07	Neg.Binomial.W	2.78118e-07	0.000396406	0.00364693	0.00325053
AT1G70060	1	26382216	26390916	8701	3	2	2	2	51	41	34	46	40	3.06857	1.90687e-05	QuasiPoisson	2.59675e-05	0.000258591	0.004873	0.00461441
AT1G70080	1	26393492	26398603	5112	1	0	0	0	32	27	26	27	29	3.24882	2.30821e-42	Neg.Binomial.W	2.48267e-39	4.89045e-05	0.00551643	0.00546753
AT1G70110	1	26405238	26409343	4106	0	0	0	0	7	21	17	8	13	2.7213	2.61154e-06	Neg.Binomial.W	4.03195e-06	0	0.00321481	0.00321481
AT1G70170	1	26422874	26426356	3483	1	1	2	2	21	15	25	29	13	2.74727	4.13813e-09	Neg.Binomial.W	9.9443e-09	0.000430663	0.00591444	0.00548378
AT1G70175	1	26423853	26426340	2488	1	1	2	2	21	14	24	28	13	2.71248	3.06339e-09	Neg.Binomial.W	7.53271e-09	0.000602894	0.00803859	0.00743569
AT1G70180	1	26425269	26430409	5141	1	2	3	2	30	21	28	36	16	2.71469	9.00478e-10	Neg.Binomial.W	2.4259e-09	0.000389029	0.00509628	0.00470726
AT1G70190	1	26429498	26433270	3773	0	1	0	0	10	11	10	10	12	2.31055	1.31682e-16	Neg.Binomial.W	1.34676e-15	6.62603e-05	0.00280944	0.00274318
AT1G70200	1	26431297	26435538	4242	0	1	0	0	9	11	9	11	14	2.3263	8.54663e-17	Neg.Binomial.W	9.16207e-16	5.89345e-05	0.00254597	0.00248703
AT1G70280	1	26464804	26469804	5001	1	1	1	1	22	20	22	24	35	3.31054	2.93238e-09	Neg.Binomial.W	7.22985e-09	0.00019996	0.00491902	0.00471906
AT1G70290	1	26469795	26475833	6039	0	1	0	1	18	18	17	18	19	2.61983	1.22457e-18	Neg.Binomial.W	1.90198e-17	8.27952e-05	0.00298063	0.00289783
AT1G70320	1	26487454	26502652	15199	4	1	2	6	46	49	61	50	60	2.90564	2.8524e-17	Neg.Binomial.W	3.35912e-16	0.00021383	0.00350023	0.0032864
AT1G70330	1	26501909	26505619	3711	1	2	1	1	10	18	14	11	16	2.49815	2.59291e-08	Neg.Binomial.W	5.41882e-08	0.000336836	0.00371867	0.00338184
AT1G70340	1	26502961	26507672	4712	1	2	1	1	10	19	18	12	19	2.65605	4.48249e-09	Neg.Binomial.W	1.06882e-08	0.00026528	0.0033107	0.00304542
AT1G70390	1	26528171	26531282	3112	0	0	0	0	16	35	25	21	17	3.29584	3.59992e-09	Neg.Binomial.W	8.7536e-09	0	0.00732648	0.00732648
AT1G70450	1	26551576	26555559	3984	3	1	2	2	15	11	13	16	7	1.93152	5.47777e-06	Neg.Binomial.W	8.06359e-06	0.000502008	0.00311245	0.00261044
AT1G70570	1	26607600	26613349	5750	0	0	1	1	14	18	24	15	19	2.64854	2.76529e-10	Neg.Binomial	8.21631e-10	8.69565e-05	0.00313043	0.00304348
AT1G70610	1	26620899	26627508	6610	1	0	0	1	20	17	20	19	24	2.73003	4.66375e-06	QuasiPoisson	6.94371e-06	7.5643e-05	0.00302572	0.00295008
AT1G70620	1	26625528	26632104	6577	2	1	0	2	24	22	19	20	23	2.39991	3.60467e-12	Neg.Binomial	1.51845e-11	0.000190056	0.00328417	0.00309412
AT1G70630	1	26630112	26635259	5148	3	1	4	2	18	29	16	22	18	2.21047	2.11951e-08	Neg.Binomial.W	4.49205e-08	0.000485625	0.00400155	0.00351593
AT1G70660	1	26639565	26643149	3585	0	0	0	1	11	9	7	14	8	2.24496	0.000444239	QuasiPoisson	0.000500375	6.9735e-05	0.00273361	0.00266388
AT1G70830	1	26708889	26712587	3699	0	0	0	1	35	26	49	47	37	3.56105	0.000219602	QuasiPoisson	0.000257603	6.75858e-05	0.0104893	0.0104217
AT1G70850	1	26713866	26717901	4036	1	1	1	1	13	31	32	23	18	3.2581	1.23245e-12	Neg.Binomial.W	5.6771e-12	0.00024777	0.00579782	0.00555005
AT1G70890	1	26724521	26727652	3132	0	1	1	1	8	9	10	10	11	1.89139	5.54004e-08	Neg.Binomial.W	1.09486e-07	0.000239464	0.00306513	0.00282567
AT1G70970	1	26758834	26762042	3209	0	1	0	0	9	13	14	12	10	2.38693	4.74207e-18	Neg.Binomial.W	6.49056e-17	7.79059e-05	0.00361483	0.00353693
AT1G71110	1	26816878	26822094	5217	0	0	0	0	19	16	21	19	15	3.054	4.22056e-06	QuasiPoisson	6.32251e-06	0	0.00345026	0.00345026
AT1G71120	1	26820072	26823487	3416	0	0	0	0	17	16	18	16	14	2.97553	2.06536e-08	Neg.Binomial.W	4.38953e-08	0	0.00474239	0.00474239
AT1G71140	1	26823564	26827914	4351	0	0	0	0	20	17	16	16	15	2.99573	1.6155e-08	Neg.Binomial.W	3.48974e-08	0	0.00386118	0.00386118
AT1G71150	1	26826146	26829674	3529	1	0	0	0	10	16	12	14	11	2.48491	8.81994e-05	QuasiPoisson	0.000109282	7.08416e-05	0.00357042	0.00349957
AT1G71160	1	26827701	26831208	3508	1	1	0	0	11	20	15	15	15	2.47373	0.0001288	QuasiPoisson	0.000155599	0.000142531	0.00433295	0.00419042
AT1G71170	1	26829603	26833123	3521	0	1	0	0	6	10	9	12	9	2.1564	1.1327e-13	Neg.Binomial.W	6.38416e-13	7.10026e-05	0.00261289	0.00254189
AT1G71220	1	26840550	26852959	12410	2	2	2	3	28	34	39	40	41	2.8879	9.04066e-14	Neg.Binomial.W	5.22561e-13	0.000181305	0.00293312	0.00275181
AT1G71240	1	26854331	26860844	6514	1	0	0	1	30	51	50	30	25	3.33696	2.01571e-25	Neg.Binomial.W	1.02428e-23	7.67578e-05	0.00571078	0.00563402
AT1G71310	1	26876745	26881064	4320	2	2	1	4	17	11	37	27	18	2.42382	4.41778e-06	Neg.Binomial.W	6.59651e-06	0.000520833	0.00509259	0.00457176
AT1G71360	1	26890956	26895856	4901	1	0	0	0	13	13	15	9	17	2.52413	4.46302e-08	Neg.Binomial	8.95449e-08	5.101e-05	0.00273414	0.00268313
AT1G71400	1	26908792	26913597	4806	0	1	0	1	10	18	12	11	11	2.24778	1.24311e-07	Neg.Binomial	2.33108e-07	0.000104037	0.00258011	0.00247607
AT1G71410	1	26911726	26918732	7007	3	3	0	2	27	52	33	40	44	2.7036	2.76233e-14	Neg.Binomial.W	1.76502e-13	0.000285429	0.00559441	0.00530898
AT1G71420	1	26916786	26921099	4314	0	1	0	0	17	23	18	20	23	2.92959	8.60576e-06	QuasiPoisson	1.23115e-05	5.79509e-05	0.00468243	0.00462448
AT1G71460	1	26926984	26931347	4364	0	1	1	0	9	19	11	13	8	2.26176	1.47027e-12	Neg.Binomial.W	6.70322e-12	0.000114574	0.00274977	0.0026352
AT1G71480	1	26930852	26934313	3462	1	0	0	1	12	10	12	12	17	2.3289	6.26044e-14	Neg.Binomial.W	3.7409e-13	0.000144425	0.00363951	0.00349509
AT1G71520	1	26937369	26940267	2899	0	1	0	0	17	16	12	11	17	2.62177	1.20431e-08	Neg.Binomial	2.66165e-08	8.62366e-05	0.00503622	0.00494998
AT1G71680	1	26943587	26948219	4633	0	0	0	0	8	15	12	25	22	2.93386	4.032e-07	Neg.Binomial.W	6.98818e-07	0	0.00353982	0.00353982
AT1G71696	1	26965766	26971603	5838	0	0	1	1	29	17	22	26	43	3.04769	3.57204e-19	Neg.Binomial.W	6.09845e-18	8.56458e-05	0.00469339	0.00460774
AT1G71697	1	26969968	26974464	4497	1	0	0	0	19	16	14	17	19	2.76254	6.64414e-27	Neg.Binomial.W	4.33111e-25	5.55926e-05	0.0037803	0.00372471
AT1G71760	1	26988318	26991617	3300	2	2	2	0	18	19	24	23	18	2.25339	7.69617e-12	Neg.Binomial	3.04894e-11	0.000454545	0.00618182	0.00572727
AT1G71770	1	26989525	26995259	5735	2	3	2	0	18	23	22	28	20	2.25416	6.99097e-12	Neg.Binomial.W	2.79444e-11	0.000305144	0.00387097	0.00356582
AT1G71810	1	27001414	27009184	7771	0	0	0	1	24	23	28	19	29	3.15103	1.00101e-38	Neg.Binomial.W	6.15238e-36	3.21709e-05	0.00316562	0.00313344
AT1G71840	1	27021138	27025551	4414	1	2	4	4	25	22	25	27	25	2.30621	6.83156e-10	Neg.Binomial.W	1.88046e-09	0.000623018	0.00561849	0.00499547
AT1G71850	1	27023731	27027363	3633	2	2	2	3	15	13	16	14	12	1.92344	3.12635e-06	Neg.Binomial.W	4.7714e-06	0.000619323	0.00385356	0.00323424
AT1G71860	1	27025677	27030092	4416	0	0	0	0	11	13	13	12	10	2.62467	1.12112e-06	Neg.Binomial.W	1.82268e-06	0	0.0026721	0.0026721
AT1G71865	1	27028116	27031560	3445	0	0	0	1	13	12	8	15	11	2.40153	0.000188484	QuasiPoisson	0.000222903	7.25689e-05	0.00342525	0.00335269
AT1G71866	1	27029427	27032461	3035	0	0	0	1	12	14	8	15	12	2.45788	1.05543e-07	Neg.Binomial	1.99655e-07	8.23723e-05	0.00401977	0.0039374
AT1G71900	1	27060461	27065530	5070	0	0	0	1	21	19	23	23	26	3.06526	4.39902e-06	QuasiPoisson	6.57078e-06	4.93097e-05	0.00441815	0.00436884
AT1G72030	1	27109832	27112932	3101	0	0	0	0	16	12	14	15	15	2.82138	1.27555e-07	Neg.Binomial.W	2.38671e-07	0	0.00464366	0.00464366
AT1G72040	1	27110894	27115399	4506	0	0	0	0	16	16	16	18	17	2.95491	2.63143e-08	Neg.Binomial.W	5.49576e-08	0	0.00368398	0.00368398
AT1G72080	1	27119157	27123783	4627	1	1	1	0	18	29	41	19	56	3.0988	5.89409e-13	Neg.Binomial.W	2.87618e-12	0.000162092	0.0070456	0.00688351
AT1G72090	1	27122567	27127950	5384	0	1	1	1	21	22	17	17	18	2.54945	5.99737e-11	Neg.Binomial	2.03224e-10	0.000139302	0.00352897	0.00338967
AT1G72180	1	27161820	27168430	6611	1	1	1	2	31	24	28	31	23	3.21084	5.91352e-14	Neg.Binomial.W	3.55665e-13	0.000189079	0.00414461	0.00395553
AT1G72320	1	27227059	27234167	7109	0	0	0	0	13	23	28	23	17	3.17805	3.26691e-09	Neg.Binomial.W	7.98751e-09	0	0.00292587	0.00292587
AT1G72330	1	27232418	27237822	5405	0	1	1	0	18	27	17	16	29	2.80538	3.26563e-21	Neg.Binomial.W	8.21628e-20	9.25069e-05	0.0039593	0.00386679
AT1G72340	1	27235797	27239720	3924	0	1	1	0	14	23	15	11	19	2.57006	0.000689075	QuasiPoisson	0.000759901	0.000127421	0.00417941	0.00405199
AT1G72350	1	27238273	27240947	2675	0	0	1	1	9	19	10	7	7	2.14398	5.22122e-10	Neg.Binomial.W	1.47044e-09	0.000186916	0.00388785	0.00370093
AT1G72360	1	27240696	27243968	3273	1	2	2	1	8	23	17	9	9	2.28916	1.28237e-05	Neg.Binomial.W	1.7855e-05	0.000458295	0.004033	0.0035747
AT1G72390	1	27244082	27252672	8591	0	2	3	2	35	40	45	42	40	2.83428	1.73777e-19	Neg.Binomial.W	3.15908e-18	0.000203702	0.0047026	0.00449889
AT1G72410	1	27250710	27258081	7372	1	0	1	0	20	20	24	28	33	2.95491	9.25581e-25	Neg.Binomial.W	4.25141e-23	6.78242e-05	0.00339121	0.00332339
AT1G72440	1	27267092	27274935	7844	1	4	1	3	22	22	22	23	17	2.33322	1.96688e-09	Neg.Binomial.W	5.00524e-09	0.000286843	0.0027027	0.00241586
AT1G72540	1	27313877	27317669	3793	1	0	0	1	23	21	18	8	31	2.76422	6.97714e-15	Neg.Binomial.W	5.00022e-14	0.000131822	0.0053256	0.00519378
AT1G72545	1	27314740	27317417	2678	1	0	0	1	19	19	17	8	29	2.68558	5.80277e-15	Neg.Binomial.W	4.25065e-14	0.000186706	0.0068708	0.00668409
AT1G72550	1	27318688	27325112	6425	1	1	0	0	22	23	23	20	20	2.84491	8.82213e-23	Neg.Binomial.W	2.92718e-21	7.7821e-05	0.00336187	0.00328405
AT1G72710	1	27371197	27377730	6534	0	0	0	0	17	21	11	16	19	2.95491	2.74369e-08	Neg.Binomial.W	5.7099e-08	0	0.00257117	0.00257117
AT1G72720	1	27375682	27378473	2792	0	0	0	1	7	14	9	7	6	2.09924	2.70073e-12	Neg.Binomial.W	1.17131e-11	8.95415e-05	0.00308023	0.00299069
AT1G72730	1	27376759	27381182	4424	0	0	0	1	16	17	29	11	13	2.75239	0.00223902	QuasiPoisson	0.00235583	5.65099e-05	0.00388788	0.00383137
AT1G72820	1	27401814	27405674	3861	0	1	0	1	28	16	18	20	19	2.76422	4.92921e-21	Neg.Binomial.W	1.19814e-19	0.0001295	0.00523181	0.00510231
AT1G72830	1	27404145	27409221	5077	0	0	0	1	24	17	12	15	17	2.79239	0.000301274	QuasiPoisson	0.000345924	4.92417e-05	0.00334843	0.00329919
AT1G72840	1	27408196	27414851	6656	1	0	0	0	13	18	21	18	20	2.85877	4.08774e-10	Neg.Binomial	1.17428e-09	3.75601e-05	0.00270433	0.00266677
AT1G72860	1	27415228	27421946	6719	0	1	0	0	17	15	20	20	19	2.84025	4.81064e-29	Neg.Binomial.W	4.70386e-27	3.72079e-05	0.00270874	0.00267153
AT1G72870	1	27419939	27424338	4400	0	0	0	1	26	49	23	25	23	3.30322	1.15849e-11	Neg.Binomial	4.44225e-11	5.68182e-05	0.00663636	0.00657955
AT1G72960	1	27445069	27452067	6999	0	0	0	1	20	24	15	17	12	2.80215	1.79383e-27	Neg.Binomial.W	1.28628e-25	3.57194e-05	0.00251464	0.00247893
AT1G72980	1	27455043	27457949	2907	0	0	0	1	9	7	8	20	12	2.38693	0.00583404	QuasiPoisson	0.00597192	8.59993e-05	0.00385277	0.00376677
AT1G73020	1	27468496	27474660	6165	1	2	0	2	11	25	16	21	23	2.31583	4.13391e-11	Neg.Binomial.W	1.43906e-10	0.000202758	0.00311436	0.0029116
AT1G73030	1	27472763	27476122	3360	0	0	0	0	22	24	15	17	19	3.14415	2.53724e-09	Neg.Binomial.W	6.33182e-09	0	0.00577381	0.00577381
AT1G73040	1	27474060	27476962	2903	0	0	0	0	22	18	13	13	18	2.99573	1.68808e-08	Neg.Binomial.W	3.63801e-08	0	0.00578712	0.00578712
AT1G73060	1	27477970	27482561	4592	1	0	0	1	19	21	13	12	10	2.46243	3.68139e-15	Neg.Binomial.W	2.81961e-14	0.000108885	0.00326655	0.00315767
AT1G73170	1	27510176	27515837	5662	3	1	1	2	24	26	26	27	9	2.69076	2.81781e-08	Neg.Binomial.W	5.85095e-08	0.000309078	0.0039562	0.00364712
AT1G73177	1	27515572	27518882	3311	0	1	2	2	18	17	20	28	16	2.34181	1.6541e-12	Neg.Binomial.W	7.47794e-12	0.000377529	0.00598007	0.00560254
AT1G73200	1	27522043	27527818	5776	1	1	0	1	15	14	19	16	16	2.37424	4.28762e-13	Neg.Binomial.W	2.16342e-12	0.000129848	0.00277008	0.00264024
AT1G73240	1	27541147	27545920	4774	1	0	0	1	10	10	12	15	14	2.26176	4.72144e-13	Neg.Binomial.W	2.35652e-12	0.000104734	0.00255551	0.00245078
AT1G73340	1	27572114	27576273	4160	0	0	0	1	17	12	12	14	12	2.58626	2.30967e-22	Neg.Binomial.W	7.03086e-21	6.00962e-05	0.00322115	0.00316106
AT1G73370	1	27583364	27589978	6615	0	0	0	0	18	16	23	16	22	3.10009	4.44326e-09	Neg.Binomial.W	1.06026e-08	0	0.00287226	0.00287226
AT1G73490	1	27632183	27635990	3808	1	7	2	4	16	17	33	21	20	1.84793	7.03217e-05	Neg.Binomial.W	8.8292e-05	0.000919118	0.00561975	0.00470063
AT1G73570	1	27649992	27655025	5034	2	2	2	1	15	19	28	20	22	2.56714	6.29437e-05	QuasiPoisson	7.96484e-05	0.000347636	0.0041319	0.00378427
AT1G73655	1	27689350	27692819	3470	0	1	1	1	11	15	5	10	9	1.90848	6.92671e-08	Neg.Binomial.W	1.34643e-07	0.000216138	0.00288184	0.00266571
AT1G73720	1	27723991	27731031	7041	1	0	0	0	21	26	20	20	28	3.05022	2.91881e-05	QuasiPoisson	3.86668e-05	3.55063e-05	0.00326658	0.00323108
AT1G73950	1	27798696	27805687	6992	0	1	1	0	17	29	26	22	18	2.89037	1.85916e-23	Neg.Binomial.W	6.8171e-22	7.15103e-05	0.00320366	0.00313215
AT1G73960	1	27803879	27815519	11641	5	4	3	3	35	44	43	48	43	2.57819	9.6991e-14	Neg.Binomial.W	5.55396e-13	0.000322137	0.00365948	0.00333734
AT1G73970	1	27815778	27821170	5393	0	0	0	0	11	25	10	10	16	2.83321	1.40606e-06	Neg.Binomial.W	2.25609e-06	0	0.00267013	0.00267013
AT1G73980	1	27819060	27825127	6068	0	0	0	1	20	29	15	12	19	2.88592	0.00140493	QuasiPoisson	0.0015031	4.11997e-05	0.00313118	0.00308998
AT1G74090	1	27861814	27865193	3380	0	0	0	0	10	11	11	13	13	2.62467	1.12387e-06	Neg.Binomial.W	1.82692e-06	0	0.00343195	0.00343195
AT1G74160	1	27884911	27892436	7526	0	0	0	0	28	28	29	29	33	3.54385	9.85968e-12	Neg.Binomial.W	3.83425e-11	0	0.00390646	0.00390646
AT1G74170	1	27890494	27897436	6943	0	0	0	0	24	26	27	22	28	3.40784	7.00692e-11	Neg.Binomial.W	2.34296e-10	0	0.00365836	0.00365836
AT1G74180	1	27896040	27903025	6986	0	1	0	0	17	17	19	20	17	2.84025	4.50683e-29	Neg.Binomial.W	4.47459e-27	3.57859e-05	0.00257658	0.0025408
AT1G74230	1	27913602	27918097	4496	1	0	0	0	11	12	12	13	10	2.40153	3.47894e-06	QuasiPoisson	5.27089e-06	5.5605e-05	0.00258007	0.00252447
AT1G74260	1	27921725	27928962	7238	5	3	2	1	31	31	39	35	40	2.65708	3.2664e-13	Neg.Binomial.W	1.6884e-12	0.000379939	0.00486322	0.00448328
AT1G74270	1	27927171	27930537	3367	0	0	0	0	13	6	9	9	13	2.48491	5.23308e-06	Neg.Binomial.W	7.72277e-06	0	0.00297	0.00297
AT1G74300	1	27934156	27937608	3453	1	0	0	1	10	11	14	12	15	2.30259	1.30048e-13	Neg.Binomial.W	7.26636e-13	0.000144802	0.00359108	0.00344628
AT1G74340	1	27947045	27952668	5624	0	1	0	1	12	35	13	22	17	2.73003	5.29905e-14	Neg.Binomial.W	3.21707e-13	8.89047e-05	0.00352063	0.00343172
AT1G74360	1	27953129	27959114	5986	1	0	1	1	12	15	16	16	19	2.33076	2.85147e-09	Neg.Binomial	7.05579e-09	0.000125292	0.00260608	0.00248079
AT1G74380	1	27958527	27962487	3961	0	1	0	0	11	14	19	10	13	2.51122	1.86576e-20	Neg.Binomial.W	4.10945e-19	6.31154e-05	0.00338298	0.00331987
AT1G74385	1	27959725	27961970	2246	0	1	0	0	7	9	15	7	7	2.1564	3.68069e-13	Neg.Binomial.W	1.88369e-12	0.000111309	0.00400712	0.00389581
AT1G74390	1	27960537	27964954	4418	0	1	1	0	18	21	25	17	19	2.75578	4.55127e-11	Neg.Binomial	1.57278e-10	0.000113173	0.00452694	0.00441376
AT1G74510	1	28004264	28008748	4485	1	1	2	1	21	24	36	19	22	3.11618	4.43032e-12	Neg.Binomial.W	1.8357e-11	0.000278707	0.00544036	0.00516165
AT1G74520	1	28006961	28010451	3491	0	1	1	0	7	13	8	9	9	2.02815	0.000219506	QuasiPoisson	0.000257532	0.000143225	0.00263535	0.00249212
AT1G74540	1	28012180	28016049	3870	2	1	2	1	17	19	29	16	12	2.63906	1.22357e-08	Neg.Binomial.W	2.7019e-08	0.000387597	0.0048062	0.0044186
AT1G74550	1	28015045	28018711	3667	0	0	0	1	14	18	12	12	13	2.57414	8.61852e-05	QuasiPoisson	0.000106961	6.81756e-05	0.00376329	0.00369512
AT1G74580	1	28019548	28024905	5358	1	1	0	0	17	16	18	17	22	2.61983	1.7645e-05	QuasiPoisson	2.41408e-05	9.33184e-05	0.00335946	0.00326614
AT1G74590	1	28022627	28025860	3234	1	0	0	0	11	14	13	13	18	2.56187	8.14888e-22	Neg.Binomial.W	2.29145e-20	7.73036e-05	0.00426716	0.00418986
AT1G74600	1	28023840	28028869	5030	1	0	0	0	13	18	15	15	16	2.66723	1.98322e-24	Neg.Binomial.W	8.64779e-23	4.97018e-05	0.00306163	0.00301193
AT1G74630	1	28029465	28033556	4092	0	0	0	1	8	13	11	11	12	2.35707	8.68351e-05	QuasiPoisson	0.000107695	6.10948e-05	0.00268817	0.00262708
AT1G74700	1	28064014	28068423	4410	0	0	1	0	9	13	10	15	14	2.45788	2.07439e-19	Neg.Binomial.W	3.7238e-18	5.66893e-05	0.00276644	0.00270975
AT1G74720	1	28073927	28079831	5905	1	2	1	2	23	18	19	35	31	2.94092	1.79796e-11	Neg.Binomial.W	6.64938e-11	0.000254022	0.00426757	0.00401355
AT1G74750	1	28084753	28090642	5890	0	0	0	0	31	29	30	34	29	3.54962	9.04688e-12	Neg.Binomial.W	3.53629e-11	0	0.00519525	0.00519525
AT1G74770	1	28088172	28095956	7785	0	0	0	0	25	28	26	33	28	3.46574	3.07008e-11	Neg.Binomial.W	1.09131e-10	0	0.00359666	0.00359666
AT1G74780	1	28094729	28099225	4497	0	0	0	0	18	24	21	18	22	3.17805	1.60011e-09	Neg.Binomial.W	4.1388e-09	0	0.00458083	0.00458083
AT1G74790	1	28097464	28102896	5433	2	1	1	1	34	40	32	36	39	3.50014	1.08136e-16	Neg.Binomial.W	1.12921e-15	0.000230075	0.00666299	0.00643291
AT1G74810	1	28106822	28112940	6119	0	1	0	0	19	20	16	27	27	3.03495	0.000156554	QuasiPoisson	0.000186993	4.08563e-05	0.00356267	0.00352182
AT1G74820	1	28110808	28113579	2772	0	1	0	0	13	13	12	18	23	2.70002	0.000161836	QuasiPoisson	0.000192873	9.01876e-05	0.00569986	0.00560967
AT1G74830	1	28112194	28116281	4088	2	1	1	2	17	19	14	14	16	2.47373	9.30577e-09	Neg.Binomial.W	2.09762e-08	0.000366928	0.00391389	0.00354697
AT1G74960	1	28150920	28157350	6431	3	2	2	0	13	14	30	17	18	2.08849	4.37894e-08	Neg.Binomial.W	8.80495e-08	0.000272119	0.00286114	0.00258902
AT1G75180	1	28214836	28219801	4966	0	0	0	0	16	17	15	15	20	2.96527	3.81169e-10	Neg.Binomial.W	1.10407e-09	0	0.00334273	0.00334273
AT1G75310	1	28259801	28267323	7523	0	1	0	0	13	16	14	23	32	2.92959	1.81035e-09	Neg.Binomial	4.63247e-09	3.32314e-05	0.00260534	0.00257211
AT1G75370	1	28275281	28281033	5753	1	0	0	1	17	15	12	15	16	2.47373	3.49203e-16	Neg.Binomial.W	3.2851e-15	8.69112e-05	0.00260734	0.00252042
AT1G75400	1	28295886	28300768	4883	0	1	0	1	17	23	16	32	20	2.79728	2.43133e-20	Neg.Binomial.W	5.2215e-19	0.000102396	0.00442351	0.00432111
AT1G75410	1	28298786	28303728	4943	0	1	0	1	17	21	14	31	20	2.74727	6.68135e-20	Neg.Binomial.W	1.32253e-18	0.000101153	0.00416751	0.00406636
AT1G75660	1	28407134	28416118	8985	1	0	0	0	33	41	34	43	42	3.58795	2.54017e-05	QuasiPoisson	3.39787e-05	2.78242e-05	0.00429605	0.00426822
AT1G75770	1	28448905	28452148	3244	0	0	0	0	13	13	29	15	29	3.14415	4.05352e-09	Neg.Binomial.W	9.75187e-09	0	0.00610358	0.00610358
AT1G75780	1	28450138	28454820	4683	0	0	0	0	12	14	20	14	16	2.89037	5.86774e-08	Neg.Binomial.W	1.15362e-07	0	0.00324578	0.00324578
AT1G75785	1	28450154	28452792	2639	0	0	0	0	11	12	14	13	15	2.70805	4.5618e-07	Neg.Binomial.W	7.85684e-07	0	0.00492611	0.00492611
AT1G75840	1	28474649	28478802	4154	1	1	1	1	10	8	9	14	21	2.59525	6.32655e-07	Neg.Binomial.W	1.06629e-06	0.000240732	0.00298507	0.00274434
AT1G75850	1	28476768	28484946	8179	2	1	2	2	30	27	25	36	38	2.99	4.40743e-13	Neg.Binomial.W	2.21435e-12	0.000213963	0.00381465	0.00360068
AT1G75945	1	28514245	28516916	2672	4	2	1	7	12	24	24	18	18	1.82915	4.54144e-06	Neg.Binomial.W	6.7702e-06	0.00130988	0.00718563	0.00587575
AT1G75950	1	28515519	28518896	3378	2	1	1	4	10	10	12	12	15	1.88707	5.95956e-06	Neg.Binomial.W	8.72506e-06	0.000592066	0.00349319	0.00290112
AT1G75990	1	28523404	28527848	4445	1	6	4	2	49	33	34	40	26	2.55901	5.35719e-11	Neg.Binomial.W	1.82586e-10	0.000731159	0.00818898	0.00745782
AT1G76010	1	28527059	28532771	5713	1	4	4	3	22	24	27	36	25	2.31583	0.000126725	QuasiPoisson	0.000153244	0.000525118	0.00469106	0.00416594
AT1G76020	1	28531045	28534694	3650	0	0	0	1	12	12	9	10	14	2.38693	4.34271e-05	QuasiPoisson	5.61187e-05	6.84932e-05	0.00312329	0.00305479
AT1G76030	1	28532710	28538194	5485	0	0	1	0	16	21	14	11	16	2.67828	0.00022157	QuasiPoisson	0.000259746	4.55789e-05	0.00284412	0.00279854
AT1G76060	1	28542100	28544850	2751	0	0	0	0	7	10	6	6	12	2.28238	1.65758e-06	Neg.Binomial.W	2.63218e-06	0	0.00298073	0.00298073
AT1G76130	1	28559629	28565159	5531	0	0	1	0	19	25	27	24	18	3.03495	2.59576e-05	QuasiPoisson	3.46755e-05	4.51998e-05	0.00408606	0.00404086
AT1G76280	1	28616577	28623777	7201	0	1	0	1	17	35	15	21	24	2.84491	1.89859e-18	Neg.Binomial.W	2.83624e-17	6.94348e-05	0.00311068	0.00304124
AT1G76350	1	28638453	28644086	5634	1	1	1	0	19	20	18	17	15	2.45592	3.88261e-14	Neg.Binomial.W	2.41857e-13	0.00013312	0.00315939	0.00302627
AT1G76370	1	28647327	28651577	4251	0	0	0	0	11	13	10	14	7	2.54945	2.57453e-06	Neg.Binomial.W	3.97719e-06	0	0.00258763	0.00258763
AT1G76390	1	28654208	28659711	5504	0	0	1	0	12	16	17	16	15	2.66723	2.00832e-24	Neg.Binomial.W	8.72772e-23	4.54215e-05	0.00276163	0.00271621
AT1G76400	1	28657554	28662710	5157	1	1	1	0	11	14	20	20	11	2.33076	3.80312e-12	Neg.Binomial.W	1.59218e-11	0.000145433	0.00294745	0.00280202
AT1G76530	1	28717069	28721371	4303	0	1	0	0	17	36	13	17	20	2.9877	1.26479e-09	Neg.Binomial	3.32478e-09	5.8099e-05	0.00478736	0.00472926
AT1G76540	1	28719328	28723550	4223	0	1	0	0	16	17	15	20	33	2.95491	6.71564e-10	Neg.Binomial	1.85092e-09	5.91996e-05	0.00478333	0.00472413
AT1G76580	1	28733207	28739967	6761	0	1	1	0	17	21	16	19	21	2.68558	4.15314e-06	QuasiPoisson	6.22658e-06	7.39536e-05	0.00278065	0.0027067
AT1G76690	1	28777622	28781483	3862	0	1	1	0	5	17	10	13	13	2.2046	1.15164e-11	Neg.Binomial.W	4.41731e-11	0.000129467	0.00300363	0.00287416
AT1G76705	1	28785290	28788328	3039	0	0	0	0	19	13	11	14	13	2.8094	1.51034e-07	Neg.Binomial.W	2.79163e-07	0	0.00460678	0.00460678
AT1G76710	1	28788698	28793719	5022	0	1	1	1	33	21	30	36	31	3.0071	2.22679e-06	Neg.Binomial.W	3.472e-06	0.000149343	0.00601354	0.0058642
AT1G76900	1	28880539	28886023	5485	1	0	0	1	22	24	26	26	29	3.00238	2.09084e-06	QuasiPoisson	3.27625e-06	9.11577e-05	0.00463081	0.00453965
AT1G76920	1	28890976	28894721	3746	2	1	0	2	15	13	14	15	12	1.99847	4.91914e-09	Neg.Binomial.W	1.16412e-08	0.000333689	0.00368393	0.00335024
AT1G76950	1	28905441	28912584	7144	1	4	1	5	32	36	25	25	30	2.49695	6.03384e-12	Neg.Binomial.W	2.43676e-11	0.000384938	0.00414334	0.0037584
AT1G77030	1	28946743	28952655	5913	0	0	1	1	17	43	22	22	27	2.99573	1.10535e-19	Neg.Binomial.W	2.09805e-18	8.45594e-05	0.00443091	0.00434636
AT1G77100	1	28964772	28968015	3244	1	1	0	0	14	6	8	13	16	2.23359	0.00123201	QuasiPoisson	0.00132413	0.000154131	0.00351418	0.00336005
AT1G77122	1	28976357	28979750	3394	1	1	0	0	10	9	14	13	20	2.36712	0.000926622	QuasiPoisson	0.00100851	0.000147319	0.00388922	0.0037419
AT1G77170	1	28997038	29000600	3563	0	1	0	1	27	13	13	12	13	2.50689	8.10155e-14	Neg.Binomial.W	4.72511e-13	0.000140331	0.00437833	0.004238
AT1G77270	1	29026753	29032386	5634	0	0	0	1	23	29	27	23	19	3.12325	7.80426e-38	Neg.Binomial.W	3.35765e-35	4.43734e-05	0.00429535	0.00425098
AT1G77280	1	29029998	29035822	5825	0	0	0	1	15	17	20	18	15	2.76254	6.5843e-27	Neg.Binomial.W	4.31389e-25	4.29185e-05	0.00291845	0.00287554
AT1G77290	1	29037366	29041217	3852	0	1	0	1	17	19	15	13	17	2.52839	4.57352e-17	Neg.Binomial.W	5.17811e-16	0.000129803	0.00420561	0.0040758
AT1G77340	1	29067343	29071037	3695	0	0	0	0	9	14	20	14	31	3.04452	1.58093e-08	Neg.Binomial.W	3.41793e-08	0	0.00476319	0.00476319
AT1G77350	1	29069225	29072899	3675	0	0	0	0	10	11	15	12	28	2.90142	1.16623e-06	Neg.Binomial.W	1.89174e-06	0	0.00413605	0.00413605
AT1G77380	1	29073879	29078390	4512	0	0	0	1	15	11	10	9	16	2.4301	0.000280807	QuasiPoisson	0.000323749	5.54078e-05	0.0027039	0.00264849
AT1G77410	1	29087657	29094264	6608	0	0	1	0	21	23	18	22	19	2.9381	5.73609e-32	Neg.Binomial.W	9.49175e-30	3.78329e-05	0.00311743	0.0030796
AT1G77600	1	29151642	29163448	11807	1	2	1	1	28	35	31	28	33	3.3492	2.61723e-06	QuasiPoisson	4.03954e-06	0.000105869	0.00262556	0.00251969
AT1G77770	1	29245074	29249150	4077	0	0	0	0	10	11	10	10	13	2.5337	2.8866e-06	Neg.Binomial.W	4.42748e-06	0	0.00264901	0.00264901
AT1G77800	1	29252332	29261617	9286	0	0	0	1	33	33	39	30	42	3.51453	1.49718e-05	QuasiPoisson	2.06763e-05	2.69222e-05	0.00381219	0.00378527
AT1G77810	1	29259621	29264119	4499	4	1	4	1	44	40	32	38	30	2.83086	8.08525e-05	QuasiPoisson	0.00010072	0.000555679	0.0081796	0.00762392
AT1G77890	1	29291075	29297160	6086	1	1	1	1	25	40	37	26	32	3.58352	1.3941e-15	Neg.Binomial.W	1.15774e-14	0.000164312	0.00525797	0.00509366
AT1G77910	1	29295138	29297407	2270	0	0	0	0	13	29	23	14	18	3.10009	2.67667e-08	Neg.Binomial.W	5.58123e-08	0	0.00854626	0.00854626
AT1G77930	1	29299971	29304570	4600	0	0	0	1	22	11	15	14	12	2.62177	0.000749059	QuasiPoisson	0.000823168	5.43478e-05	0.00321739	0.00316304
AT1G77932	1	29301716	29304519	2804	0	0	0	1	16	8	13	10	9	2.34181	0.000392151	QuasiPoisson	0.000444419	8.91583e-05	0.00399429	0.00390514
AT1G77990	1	29316767	29324352	7586	3	3	2	6	35	22	45	28	24	2.30259	2.45291e-08	Neg.Binomial.W	5.14208e-08	0.000461376	0.00406011	0.00359873
AT1G78050	1	29346581	29350755	4175	0	0	1	0	15	12	9	13	12	2.47148	9.02254e-20	Neg.Binomial.W	1.73812e-18	5.98802e-05	0.00292216	0.00286228
AT1G78060	1	29348679	29353946	5268	0	0	1	0	21	17	13	16	20	2.79239	2.77489e-05	QuasiPoisson	3.69003e-05	4.74563e-05	0.00330296	0.0032555
AT1G78130	1	29399140	29402902	3763	1	1	0	0	16	23	15	15	24	2.65793	0.000204988	QuasiPoisson	0.000241403	0.000132873	0.00494286	0.00480999
AT1G78140	1	29400759	29405025	4267	1	1	0	0	18	20	20	17	20	2.67644	1.72262e-06	QuasiPoisson	2.73009e-06	0.000117178	0.00445278	0.0043356
AT1G78320	1	29466412	29469394	2983	0	0	0	0	7	8	8	8	10	2.30259	2.79362e-05	Neg.Binomial.W	3.71342e-05	0	0.00274891	0.00274891
AT1G78340	1	29471845	29475003	3159	3	1	2	1	19	22	31	16	18	2.63497	7.0112e-10	Neg.Binomial.W	1.92539e-09	0.000553973	0.00671098	0.00615701
AT1G78360	1	29480869	29484009	3141	0	0	0	0	17	18	10	33	16	3.10906	6.45514e-09	Neg.Binomial.W	1.49554e-08	0	0.00598535	0.00598535
AT1G78470	1	29520770	29524191	3422	0	1	0	0	16	17	11	15	9	2.54945	2.43925e-21	Neg.Binomial.W	6.33468e-20	7.30567e-05	0.00397428	0.00390123
AT1G78500	1	29530467	29536204	5738	1	2	2	0	15	13	23	13	16	2.12293	0.000125619	Neg.Binomial.W	0.000151955	0.000217846	0.00278843	0.00257058
AT1G78540	1	29539984	29545875	5892	0	2	1	2	24	53	31	31	27	2.81074	1.63884e-14	Neg.Binomial.W	1.09997e-13	0.000212152	0.00563476	0.00542261
AT1G78570	1	29548540	29553438	4899	1	2	2	1	13	12	8	12	18	2.26176	3.05918e-07	Neg.Binomial.W	5.40075e-07	0.000306185	0.00257195	0.00226577
AT1G78590	1	29563241	29567812	4572	0	0	1	0	23	18	17	16	18	2.87695	2.2067e-05	QuasiPoisson	2.97803e-05	5.46807e-05	0.0040245	0.00396982
AT1G78600	1	29565863	29569931	4069	0	0	1	0	18	14	12	13	13	2.62177	3.26716e-23	Neg.Binomial.W	1.1459e-21	6.14402e-05	0.00344065	0.00337921
AT1G78720	1	29604457	29608678	4222	0	1	1	1	8	10	22	13	11	2.12141	2.1635e-09	Neg.Binomial.W	5.47642e-09	0.000177641	0.00303174	0.0028541
AT1G78740	1	29609494	29612492	2999	1	4	1	3	23	17	34	22	19	2.41591	5.56554e-09	Neg.Binomial.W	1.30513e-08	0.00075025	0.00766922	0.00691897
AT1G78840	1	29638290	29642018	3729	0	0	0	0	8	10	12	14	11	2.58022	1.83522e-06	Neg.Binomial.W	2.89787e-06	0	0.00294985	0.00294985
AT1G78880	1	29651633	29656949	5317	0	1	0	1	26	10	10	11	14	2.42775	9.38517e-12	Neg.Binomial.W	3.66076e-11	9.4038e-05	0.00267068	0.00257664
AT1G78910	1	29664166	29668656	4491	0	1	0	1	16	14	18	20	13	2.57006	3.26305e-05	QuasiPoisson	4.29538e-05	0.000111334	0.00360721	0.00349588
AT1G78955	1	29687906	29695255	7350	0	0	0	1	24	37	22	18	21	3.11618	2.353e-36	Neg.Binomial.W	7.78723e-34	3.40136e-05	0.00331973	0.00328571
AT1G79000	1	29715350	29725748	10399	2	2	3	2	42	49	50	54	60	3.27336	8.71235e-18	Neg.Binomial.W	1.13701e-16	0.000216367	0.00490432	0.00468795
AT1G79010	1	29723796	29728028	4233	1	0	0	0	19	17	16	36	23	3.05022	2.40098e-10	Neg.Binomial	7.19345e-10	5.90598e-05	0.00524451	0.00518545
AT1G79020	1	29726044	29731593	5550	1	1	2	1	10	15	12	27	19	2.70002	5.65238e-08	Neg.Binomial.W	1.11535e-07	0.000225225	0.00299099	0.00276577
AT1G79100	1	29752648	29755256	2609	0	1	0	1	8	7	12	8	8	1.91692	0.000147219	QuasiPoisson	0.000176414	0.000191644	0.00329628	0.00310464
AT1G79103	1	29753536	29756988	3453	0	1	0	1	9	6	15	11	10	2.06263	2.5042e-10	Neg.Binomial.W	7.48709e-10	0.000144802	0.00295395	0.00280915
AT1G79190	1	29787466	29795251	7786	3	2	1	1	27	28	28	35	26	2.9247	3.25822e-13	Neg.Binomial.W	1.68485e-12	0.000224762	0.00369895	0.00347418
AT1G79230	1	29799563	29805033	5471	1	1	2	1	14	20	12	13	11	2.54945	3.19277e-08	Neg.Binomial	6.55987e-08	0.000228477	0.00255895	0.00233047
AT1G79270	1	29814470	29820678	6209	2	2	0	3	30	32	44	45	30	2.73555	2.12921e-16	Neg.Binomial.W	2.08511e-15	0.000281849	0.00583025	0.0055484
AT1G79280	1	29817970	29834016	16047	2	3	4	5	84	93	89	89	73	3.32195	1.35718e-22	Neg.Binomial.W	4.28291e-21	0.000218109	0.00533433	0.00511622
AT1G79330	1	29837551	29841317	3767	0	0	0	0	16	17	14	16	13	2.8679	7.43353e-08	Neg.Binomial.W	1.4391e-07	0	0.00403504	0.00403504
AT1G79390	1	29862225	29865330	3106	0	0	0	1	13	14	14	17	16	2.64476	7.26403e-24	Neg.Binomial.W	2.85844e-22	8.04894e-05	0.00476497	0.00468448
AT1G79410	1	29866854	29870784	3931	0	1	1	0	12	12	14	13	11	2.31583	3.81497e-06	QuasiPoisson	5.74493e-06	0.000127194	0.00315441	0.00302722
AT1G79560	1	29925624	29933585	7962	1	1	2	2	24	25	26	29	29	2.98904	7.41051e-13	Neg.Binomial.W	3.55567e-12	0.000188395	0.00334087	0.00315247
AT1G79570	1	29931578	29939856	8279	2	2	1	4	29	25	21	26	30	2.57684	2.80002e-11	Neg.Binomial.W	1.00249e-10	0.000271772	0.00316463	0.00289286
AT1G79580	1	29939803	29944713	4911	3	3	2	1	29	18	17	15	30	2.39182	3.77159e-08	Neg.Binomial.W	7.6702e-08	0.000458155	0.00443901	0.00398086
AT1G79660	1	29974667	29977773	3107	0	0	0	0	7	12	8	8	11	2.43361	6.80863e-05	QuasiPoisson	8.5677e-05	0	0.00296106	0.00296106
AT1G79670	1	29975725	29980356	4632	0	0	0	0	14	19	18	16	22	3.04452	8.96895e-09	Neg.Binomial.W	2.02842e-08	0	0.00384283	0.00384283
AT1G79690	1	29984046	29991388	7343	2	1	1	4	38	24	58	31	29	3.01553	6.29693e-10	Neg.Binomial.W	1.74559e-09	0.000272368	0.00490263	0.00463026
AT1G79730	1	29999538	30005083	5546	3	2	1	1	26	30	34	28	28	2.91854	3.64709e-13	Neg.Binomial.W	1.86797e-12	0.000315543	0.00526506	0.00494951
AT1G79840	1	30035956	30042440	6485	1	1	1	1	35	39	43	35	39	3.77046	7.19512e-18	Neg.Binomial.W	9.54139e-17	0.000154202	0.00589052	0.00573631
AT1G79940	1	30068519	30074440	5922	0	1	0	1	33	34	31	26	32	3.17805	6.41249e-30	Neg.Binomial.W	7.13501e-28	8.44309e-05	0.00526849	0.00518406
AT1G79950	1	30072524	30081778	9255	4	3	2	1	52	53	48	53	59	3.19458	2.66088e-18	Neg.Binomial.W	3.86757e-17	0.000270124	0.00572663	0.00545651
AT1G79990	1	30084750	30093239	8490	2	1	2	2	36	35	32	34	33	3.10906	1.19495e-14	Neg.Binomial.W	8.1908e-14	0.000206125	0.00400471	0.00379859
AT1G80060	1	30113449	30118645	5197	1	0	0	1	15	15	12	11	29	2.54945	6.48493e-13	Neg.Binomial.W	3.14429e-12	9.62094e-05	0.00315567	0.00305946
AT1G80190	1	30157923	30162829	4907	0	0	0	0	7	14	13	16	12	2.70805	4.91319e-07	Neg.Binomial.W	8.41264e-07	0	0.002527	0.002527
AT1G80200	1	30160852	30163999	3148	0	0	0	0	14	20	17	21	17	3.054	7.91504e-09	Neg.Binomial.W	1.80717e-08	0	0.00565438	0.00565438
AT1G80210	1	30162129	30166755	4627	0	1	1	0	13	19	13	17	24	2.61983	2.76633e-18	Neg.Binomial.W	4.0118e-17	0.000108061	0.00371731	0.00360925
AT1G80320	1	30195782	30198896	3115	1	1	0	0	8	10	8	7	9	1.91692	6.4754e-09	Neg.Binomial.W	1.49969e-08	0.000160514	0.00269663	0.00253612
AT1G80350	1	30204314	30209268	4955	0	1	1	1	25	26	10	12	18	2.52229	1.79419e-11	Neg.Binomial.W	6.63921e-11	0.000151362	0.00367306	0.0035217
AT1G80400	1	30224176	30228575	4400	0	1	0	0	12	13	15	11	16	2.54945	1.0451e-05	QuasiPoisson	1.47487e-05	5.68182e-05	0.00304545	0.00298864
AT1G80410	1	30226485	30236087	9603	2	1	2	2	39	26	33	39	41	3.12926	9.19617e-15	Neg.Binomial.W	6.44031e-14	0.000182235	0.00370717	0.00352494
AT1G80490	1	30259818	30268125	8308	1	2	0	2	38	33	30	30	41	2.86284	2.55598e-05	QuasiPoisson	3.41795e-05	0.000150457	0.00414059	0.00399013
AT1G80525	1	30276490	30278905	2416	1	1	1	1	14	18	10	15	13	2.73437	3.53753e-09	Neg.Binomial.W	8.60676e-09	0.000413907	0.0057947	0.00538079
AT1G80530	1	30276909	30281359	4451	1	1	1	1	19	22	14	18	19	3.03495	2.21239e-11	Neg.Binomial.W	8.06194e-11	0.000224669	0.0041339	0.00390923
AT1G80600	1	30297462	30301658	4197	0	1	0	0	15	19	28	26	19	3.01945	0.000255692	QuasiPoisson	0.000296648	5.95664e-05	0.00509888	0.00503931
AT1G80680	1	30322882	30329880	6999	1	1	0	1	19	25	25	27	27	2.82138	4.32799e-06	QuasiPoisson	6.47368e-06	0.000107158	0.00351479	0.00340763
AT1G80840	1	30382561	30386499	3939	2	2	1	0	7	18	11	14	11	1.84231	2.0028e-07	Neg.Binomial.W	3.63727e-07	0.000317339	0.00309723	0.00277989
AT1G80850	1	30384449	30388602	4154	2	2	1	0	9	17	14	10	12	1.8563	1.08943e-07	Neg.Binomial.W	2.05845e-07	0.000300915	0.00298507	0.00268416
AT2G01023	2	8648	10767	2120	6	2	3	1	10	17	18	26	22	1.91692	8.80317e-06	Neg.Binomial.W	1.25661e-05	0.00141509	0.00877358	0.00735849
AT2G01050	2	67337	70884	3548	9	6	5	9	40	41	38	57	34	1.77071	7.66906e-08	Neg.Binomial.W	1.48114e-07	0.0020434	0.0118377	0.00979425
AT2G01060	2	72208	76509	4302	2	2	4	3	24	17	20	26	50	2.42239	3.07699e-06	Neg.Binomial.W	4.69885e-06	0.000639238	0.00636913	0.00572989
AT2G01120	2	84401	89399	4999	0	1	0	0	19	17	16	19	17	2.81181	2.84118e-28	Neg.Binomial.W	2.3968e-26	5.001e-05	0.0035207	0.00347069
AT2G01170	2	101156	105574	4419	0	0	0	0	10	11	23	10	15	2.8094	9.30897e-07	Neg.Binomial.W	1.53156e-06	0	0.00312288	0.00312288
AT2G01200	2	116969	121095	4127	1	0	0	1	20	18	21	24	23	2.80538	1.48684e-06	QuasiPoisson	2.37861e-06	0.000121153	0.0051369	0.00501575
AT2G01250	2	131578	135455	3878	2	0	1	2	10	17	17	19	23	2.1646	1.79916e-10	Neg.Binomial.W	5.54451e-10	0.000322331	0.00443528	0.00411294
AT2G01280	2	144676	150394	5719	1	1	4	2	26	27	32	29	25	2.76001	0.000220933	Neg.Binomial.W	0.00025907	0.000349711	0.00486099	0.00451128
AT2G01290	2	147919	151585	3667	0	0	0	0	9	6	9	14	9	2.45101	7.44408e-06	Neg.Binomial.W	1.07509e-05	0	0.0025634	0.0025634
AT2G01320	2	153097	159204	6108	2	4	0	3	33	53	36	34	36	2.62801	3.18545e-15	Neg.Binomial.W	2.47977e-14	0.000368369	0.00628684	0.00591847
AT2G01330	2	157183	161870	4688	0	0	0	1	20	18	22	23	26	3.0037	2.85636e-06	QuasiPoisson	4.38789e-06	5.33276e-05	0.00465017	0.00459684
AT2G01340	2	162954	166290	3337	1	3	4	4	21	17	23	32	23	2.12823	9.45889e-05	Neg.Binomial.W	0.000116706	0.000899011	0.00695235	0.00605334
AT2G01360	2	166931	169479	2549	1	2	2	3	19	13	24	21	18	2.35138	8.47323e-09	Neg.Binomial.W	1.92542e-08	0.000784621	0.0074539	0.00666928
AT2G01370	2	167631	170642	3012	1	2	2	3	22	15	28	25	21	2.5337	5.82636e-10	Neg.Binomial.W	1.62526e-09	0.000664011	0.00737052	0.00670651
AT2G01379	2	170098	172472	2375	0	1	0	0	7	6	9	14	12	2.24496	0.00140527	QuasiPoisson	0.00150334	0.000105263	0.00404211	0.00393684
AT2G01420	2	179033	184764	5732	5	7	8	12	25	26	29	39	33	1.32914	5.51626e-06	Neg.Binomial.W	8.11682e-06	0.00139567	0.00530356	0.00390789
AT2G01430	2	186608	191369	4762	1	0	0	1	13	14	14	13	12	2.34181	3.13523e-14	Neg.Binomial.W	1.98362e-13	0.000104998	0.00277194	0.00266695
AT2G01460	2	204775	212963	8189	3	1	3	2	39	26	34	35	34	2.83191	1.65001e-13	Neg.Binomial.W	9.02019e-13	0.000274759	0.00410307	0.00382831
AT2G01470	2	210913	215473	4561	0	0	0	0	17	16	15	14	14	2.89037	5.72251e-08	Neg.Binomial.W	1.12757e-07	0	0.0033326	0.0033326
AT2G01540	2	241041	244649	3609	1	7	7	6	22	18	28	18	21	1.42885	0.000949378	QuasiPoisson	0.00103188	0.0014547	0.00592962	0.00447492
AT2G01554	2	248687	251181	2495	1	1	1	3	23	52	24	26	22	3.09708	1.72422e-09	Neg.Binomial.W	4.43846e-09	0.000601202	0.0117836	0.0111824
AT2G01590	2	265559	268926	3368	3	2	2	4	11	12	22	22	7	1.76099	0.000353256	Neg.Binomial.W	0.000402248	0.000816508	0.0043943	0.00357779
AT2G01600	2	267714	273676	5963	2	2	1	4	13	15	26	31	21	2.36712	5.13252e-07	Neg.Binomial.W	8.76494e-07	0.000377327	0.00355526	0.00317793
AT2G01620	2	277124	280296	3173	0	0	1	0	10	10	9	10	12	2.29455	2.86945e-16	Neg.Binomial.W	2.74544e-15	7.87898e-05	0.00321462	0.00313583
AT2G01640	2	281830	285598	3769	0	0	1	0	13	13	8	10	5	2.26176	5.66097e-15	Neg.Binomial.W	4.15857e-14	6.63306e-05	0.00260016	0.00253383
AT2G01680	2	305251	310267	5017	1	1	1	3	39	36	38	31	30	3.24779	4.70441e-15	Neg.Binomial	3.52612e-14	0.000298983	0.00693642	0.00663743
AT2G01690	2	307693	314805	7113	0	1	0	1	41	44	41	43	35	3.42751	4.74793e-36	Neg.Binomial.W	1.53204e-33	7.02938e-05	0.00573598	0.00566568
AT2G01710	2	314648	317993	3346	3	0	2	3	20	21	25	16	15	2.00148	0.000102243	QuasiPoisson	0.000125465	0.000597729	0.00579797	0.00520024
AT2G01730	2	319433	324963	5531	2	3	3	0	19	25	17	20	21	2.07944	2.97056e-10	Neg.Binomial.W	8.78575e-10	0.000361598	0.0036883	0.0033267
AT2G01735	2	323365	327094	3730	2	3	2	0	19	26	20	20	18	2.18298	4.05511e-11	Neg.Binomial.W	1.41458e-10	0.000469169	0.00552279	0.00505362
AT2G01780	2	337024	340871	3848	0	1	0	0	13	9	15	11	12	2.44408	3.45099e-19	Neg.Binomial.W	5.90741e-18	6.49688e-05	0.0031185	0.00305353
AT2G01790	2	340322	343480	3159	0	1	0	0	11	17	5	8	9	2.22786	0.00568084	QuasiPoisson	0.00581834	7.9139e-05	0.00316556	0.00308642
AT2G01800	2	342562	346254	3693	0	0	1	0	10	13	10	7	11	2.24496	0.000223877	QuasiPoisson	0.000262188	6.76956e-05	0.00276198	0.00269429
AT2G01820	2	356353	361924	5572	0	2	1	2	30	26	29	28	28	2.66723	8.12175e-17	Neg.Binomial.W	8.77217e-16	0.000224336	0.00506102	0.00483668
AT2G01830	2	361983	370707	8725	5	5	2	9	41	41	41	36	33	2.04711	0.000321356	Neg.Binomial.W	0.00036774	0.000601719	0.00440115	0.00379943
AT2G01880	2	390421	395184	4764	0	1	0	0	28	20	23	25	14	3.02723	3.10287e-11	Neg.Binomial	1.10145e-10	5.24769e-05	0.00461797	0.00456549
AT2G01890	2	395756	400338	4583	4	2	2	1	19	39	18	14	15	2.37542	4.29489e-06	Neg.Binomial.W	6.42715e-06	0.000490945	0.00458215	0.00409121
AT2G01913	2	420608	423643	3036	1	1	0	0	10	16	16	23	12	2.47373	1.02418e-15	Neg.Binomial.W	8.73124e-15	0.00016469	0.00507246	0.00490777
AT2G01918	2	423060	426810	3751	3	1	1	1	21	18	20	11	12	2.48491	9.98565e-09	Neg.Binomial.W	2.24031e-08	0.000399893	0.00437217	0.00397227
AT2G01920	2	425052	428091	3040	1	2	1	2	26	30	28	23	27	2.97553	9.74204e-13	Neg.Binomial.W	4.57738e-12	0.000493421	0.00881579	0.00832237
AT2G01930	2	426114	429900	3787	2	1	4	2	27	32	32	26	31	2.6795	3.17226e-12	Neg.Binomial.W	1.35264e-11	0.000594138	0.00781621	0.00722208
AT2G01950	2	439624	445324	5701	3	2	7	5	58	56	51	64	45	2.62628	8.22208e-05	Neg.Binomial.W	0.000102356	0.000745483	0.00961235	0.00886687
AT2G01970	2	450858	455959	5102	4	4	1	2	19	20	33	26	18	2.2768	9.55593e-09	Neg.Binomial.W	2.15138e-08	0.000539004	0.00454724	0.00400823
AT2G01980	2	456002	464408	8407	1	2	3	5	29	37	39	38	37	2.7165	1.62858e-18	Neg.Binomial	2.46425e-17	0.000327108	0.00428215	0.00395504
AT2G02030	2	481335	484829	3495	0	0	0	1	15	15	14	17	14	2.65605	3.6023e-24	Neg.Binomial.W	1.49022e-22	7.15308e-05	0.00429185	0.00422031
AT2G02040	2	486398	490941	4544	1	0	2	2	19	20	19	19	23	2.34181	1.20823e-12	Neg.Binomial.W	5.57151e-12	0.000275088	0.00440141	0.00412632
AT2G02050	2	488952	493058	4107	1	1	3	3	31	20	14	16	19	2.40695	1.15333e-07	Neg.Binomial.W	2.17251e-07	0.000486973	0.00486973	0.00438276
AT2G02103	2	529241	532636	3396	12	8	10	16	50	40	38	46	43	1.34629	2.37059e-07	Neg.Binomial.W	4.26086e-07	0.00338634	0.0127797	0.0093934
AT2G02148	2	546107	550669	4563	0	1	1	1	10	11	18	10	11	2.10761	6.08612e-10	Neg.Binomial.W	1.69296e-09	0.000164366	0.00262985	0.00246548
AT2G02160	2	552086	557131	5046	2	2	0	1	24	19	23	23	24	2.48491	2.21397e-14	Neg.Binomial.W	1.44374e-13	0.000247721	0.0044788	0.00423107
AT2G02220	2	582797	588401	5605	4	3	6	2	49	52	53	54	49	2.66026	1.60547e-15	Neg.Binomial.W	1.32154e-14	0.000669045	0.00917038	0.00850134
AT2G02320	2	609428	612843	3416	0	0	0	1	15	12	9	12	22	2.61007	0.00112137	QuasiPoisson	0.00120915	7.3185e-05	0.00409836	0.00402518
AT2G02340	2	615088	618322	3235	1	1	2	2	32	22	27	20	34	3.02852	8.22877e-13	Neg.Binomial.W	3.91481e-12	0.000463679	0.00834621	0.00788253
AT2G02370	2	620058	624526	4469	1	2	2	1	27	24	35	26	28	3.04134	2.68433e-13	Neg.Binomial.W	1.40726e-12	0.000335646	0.00626538	0.00592974
AT2G02380	2	625842	629676	3835	0	0	0	0	9	13	11	10	11	2.5337	6.97043e-06	QuasiPoisson	1.01019e-05	0	0.00281617	0.00281617
AT2G02490	2	666041	669284	3244	0	0	1	1	13	8	10	5	8	1.97408	2.81225e-09	Neg.Binomial.W	6.97228e-09	0.000154131	0.0027127	0.00255857
AT2G02493	2	666142	669055	2914	0	0	1	1	13	8	9	5	7	1.93634	0.00167241	QuasiPoisson	0.00177896	0.000171585	0.00288264	0.00271105
AT2G02500	2	669461	674327	4867	2	4	2	2	22	21	17	21	25	2.25339	7.69617e-12	Neg.Binomial	3.04894e-11	0.000513663	0.00435587	0.0038422
AT2G02520	2	675771	679145	3375	2	1	5	5	21	15	20	17	33	1.98259	2.32353e-06	Neg.Binomial.W	3.61236e-06	0.000962963	0.00628148	0.00531852
AT2G02525	2	676881	679203	2323	2	1	4	4	15	12	16	15	32	1.95367	3.3774e-05	Neg.Binomial.W	4.4355e-05	0.00118381	0.0077486	0.00656479
AT2G02550	2	686384	689764	3381	5	7	4	4	30	13	35	18	20	1.58436	0.000338488	Neg.Binomial.W	0.000386284	0.00147885	0.00686188	0.00538302
AT2G02560	2	688784	698707	9924	7	8	5	7	37	45	36	48	52	1.87283	1.04867e-09	Neg.Binomial.W	2.78444e-09	0.000680169	0.00439339	0.00371322
AT2G02570	2	696943	701975	5033	1	0	0	0	19	26	21	21	25	3.04262	7.03355e-06	QuasiPoisson	1.01854e-05	4.96722e-05	0.00445063	0.00440095
AT2G02620	2	716256	720389	4134	0	0	0	1	8	11	19	20	16	2.65605	0.00143685	QuasiPoisson	0.0015356	6.04741e-05	0.00358007	0.00351959
AT2G02640	2	731291	735271	3981	2	2	2	1	17	22	18	11	18	2.40566	7.90413e-10	Neg.Binomial	2.15002e-09	0.000439588	0.00432052	0.00388093
AT2G02650	2	734411	737546	3136	2	2	3	2	16	20	16	7	12	1.96166	7.63823e-06	Neg.Binomial.W	1.10067e-05	0.000717474	0.00452806	0.00381059
AT2G02695	2	751139	755145	4007	2	3	2	8	42	20	23	15	20	1.89462	0.00106965	Neg.Binomial.W	0.00115677	0.000935862	0.00598952	0.00505366
AT2G02740	2	768334	772235	3902	1	1	2	1	22	27	22	33	37	3.23632	3.902e-13	Neg.Binomial.W	1.98671e-12	0.000320349	0.00722706	0.00690671
AT2G02760	2	772645	776902	4258	0	1	1	0	17	7	14	10	6	2.18979	5.15201e-11	Neg.Binomial.W	1.76151e-10	0.000117426	0.0025364	0.00241898
AT2G02790	2	786885	792289	5405	0	2	1	2	16	13	14	13	12	1.98635	6.44267e-09	Neg.Binomial.W	1.49292e-08	0.000231267	0.00251619	0.00228492
AT2G02820	2	802656	808895	6240	2	4	2	5	24	15	17	17	12	1.7552	5.98155e-06	Neg.Binomial.W	8.75427e-06	0.000520833	0.00272436	0.00220353
AT2G02835	2	819437	822291	2855	11	7	3	10	40	53	43	50	40	1.77595	3.90333e-10	Neg.Binomial.W	1.12834e-09	0.00271454	0.0158319	0.0131173
AT2G02840	2	820553	823858	3306	14	11	5	10	47	61	45	58	41	1.63457	3.76883e-08	Neg.Binomial.W	7.66777e-08	0.0030248	0.015245	0.0122202
AT2G02850	2	825299	828994	3696	1	4	1	4	14	13	19	31	19	2.16562	4.65425e-06	Neg.Binomial.W	6.93037e-06	0.000676407	0.00519481	0.0045184
AT2G02890	2	842913	847616	4704	0	1	0	1	14	17	15	13	23	2.58022	0.000260974	QuasiPoisson	0.000302397	0.000106293	0.00348639	0.0033801
AT2G02910	2	846139	850703	4565	0	0	0	0	9	15	15	16	15	2.82138	1.31533e-07	Neg.Binomial.W	2.45581e-07	0	0.00306681	0.00306681
AT2G03060	2	900061	905149	5089	2	7	6	3	21	19	52	21	29	1.92001	0.00042335	Neg.Binomial.W	0.000477973	0.00088426	0.00558066	0.0046964
AT2G03070	2	904513	910272	5760	1	5	7	5	50	44	56	32	47	2.46621	2.02835e-12	Neg.Binomial.W	9.02442e-12	0.00078125	0.00795139	0.00717014
AT2G03210	2	967269	971232	3964	0	1	1	1	18	30	24	25	18	2.7213	1.00739e-17	Neg.Binomial.W	1.29248e-16	0.000189203	0.00580222	0.00561302
AT2G03240	2	971756	978531	6776	2	4	1	2	17	17	20	17	17	2.17475	4.19755e-10	Neg.Binomial	1.20262e-09	0.000332054	0.0025974	0.00226535
AT2G03260	2	986934	993332	6399	9	9	2	3	56	54	46	45	45	2.29735	4.16371e-14	Neg.Binomial.W	2.57134e-13	0.000898578	0.0076887	0.00679012
AT2G03270	2	992748	997128	4381	4	4	1	2	21	25	18	28	25	2.26931	4.71493e-13	Neg.Binomial	2.35418e-12	0.000627711	0.00534125	0.00471354
AT2G03280	2	995088	999455	4368	1	3	1	4	18	32	23	31	21	2.52127	2.36396e-10	Neg.Binomial.W	7.09904e-10	0.00051511	0.00572344	0.00520833
AT2G03330	2	1007460	1015122	7663	10	4	6	9	37	32	36	39	55	1.70928	4.07394e-08	Neg.Binomial.W	8.22886e-08	0.000946105	0.00519379	0.00424768
AT2G03340	2	1013350	1018222	4873	0	2	2	1	12	14	13	12	18	1.97408	0.000154845	Neg.Binomial.W	0.00018502	0.000256515	0.00283193	0.00257542
AT2G03370	2	1023643	1028132	4490	1	0	0	0	8	14	11	17	20	2.57414	0.00167968	QuasiPoisson	0.0017861	5.56793e-05	0.00311804	0.00306236
AT2G03390	2	1029402	1033718	4317	1	0	1	0	19	15	9	12	17	2.45101	6.36724e-09	Neg.Binomial	1.47783e-08	0.000115821	0.00333565	0.00321983
AT2G03470	2	1044446	1048744	4299	0	0	0	0	21	15	16	16	16	2.95491	2.65964e-08	Neg.Binomial.W	5.5493e-08	0	0.00390789	0.00390789
AT2G03480	2	1049706	1055613	5908	2	1	3	2	26	18	23	39	30	2.73437	6.46629e-10	Neg.Binomial.W	1.78908e-09	0.000338524	0.00460393	0.0042654
AT2G03510	2	1065578	1070186	4609	4	2	3	5	31	36	21	27	24	2.2192	1.00679e-09	Neg.Binomial.W	2.68484e-09	0.000759384	0.00603168	0.00527229
AT2G03520	2	1068491	1072421	3931	2	2	1	4	32	30	27	28	29	2.7036	2.74704e-15	Neg.Binomial	2.16673e-14	0.000572373	0.00742814	0.00685576
AT2G03567	2	1084525	1087607	3083	1	2	2	5	34	22	30	45	37	2.70002	7.87115e-11	Neg.Binomial.W	2.59895e-10	0.000810898	0.0108985	0.0100876
AT2G03570	2	1084560	1086988	2429	1	2	2	5	34	20	29	44	36	2.67828	8.89666e-10	Neg.Binomial.W	2.39777e-09	0.00102923	0.0134212	0.0123919
AT2G03620	2	1099325	1104495	5171	0	2	2	2	30	30	25	29	37	2.66166	1.28216e-16	Neg.Binomial.W	1.31444e-15	0.000290079	0.00584026	0.00555018
AT2G03640	2	1103307	1107905	4599	2	1	2	4	30	28	29	34	27	2.68558	2.77258e-12	Neg.Binomial.W	1.19965e-11	0.000489237	0.00643618	0.00594694
AT2G03667	2	1113127	1118477	5351	1	1	1	1	11	18	15	16	13	2.76001	2.26514e-09	Neg.Binomial.W	5.70795e-09	0.000186881	0.00272846	0.00254158
AT2G03720	2	1131120	1134379	3260	1	2	2	3	13	7	5	10	7	1.52606	0.00067075	Neg.Binomial.W	0.000740515	0.000613497	0.00257669	0.00196319
AT2G03870	2	1178971	1182512	3542	0	0	1	0	25	20	16	17	15	2.85877	6.02351e-05	QuasiPoisson	7.64083e-05	7.05816e-05	0.00525127	0.00518069
AT2G03880	2	1180512	1184703	4192	0	0	0	0	16	15	13	14	11	2.8094	1.47606e-07	Neg.Binomial.W	2.73376e-07	0	0.00329198	0.00329198
AT2G03930	2	1203920	1207249	3330	2	6	6	2	17	21	16	19	18	1.56862	0.000365509	QuasiPoisson	0.00041532	0.0012012	0.00546547	0.00426426
AT2G03933	2	1216531	1219043	2513	1	3	4	3	15	19	28	23	16	2.08849	6.1229e-08	Neg.Binomial.W	1.20086e-07	0.00109431	0.0080382	0.00694389
AT2G03936	2	1220111	1222522	2412	1	1	0	0	9	10	19	12	11	2.24778	0.000918519	QuasiPoisson	0.00100011	0.000207297	0.00505804	0.00485075
AT2G03965	2	1250510	1253989	3480	4	2	3	10	43	42	36	38	32	2.13771	1.88123e-11	Neg.Binomial.W	6.93545e-11	0.00136494	0.010977	0.00961207
AT2G04032	2	1288832	1292444	3613	1	2	1	4	10	15	19	15	16	2.14007	1.60148e-07	Neg.Binomial.W	2.95228e-07	0.000553557	0.00415167	0.00359812
AT2G04034	2	1296046	1298550	2505	3	1	2	3	21	18	11	8	13	1.96166	1.57272e-05	Neg.Binomial.W	2.16662e-05	0.000898204	0.00566866	0.00477046
AT2G04031	2	1303160	1305783	2624	2	0	1	2	12	30	22	15	19	2.33322	5.15567e-10	Neg.Binomial.W	1.4542e-09	0.000476372	0.00746951	0.00699314
AT2G04037	2	1304560	1307148	2589	0	1	0	0	7	20	16	8	16	2.52413	0.00366072	QuasiPoisson	0.0037884	9.65624e-05	0.00517574	0.00507918
AT2G04039	2	1332133	1335566	3434	0	0	0	0	13	11	18	15	12	2.78501	1.98043e-07	Neg.Binomial.W	3.59933e-07	0	0.00401864	0.00401864
AT2G04040	2	1333270	1337550	4281	0	0	1	0	15	17	16	14	13	2.64476	7.02537e-24	Neg.Binomial.W	2.78149e-22	5.83976e-05	0.00350385	0.00344546
AT2G04060	2	1341137	1346164	5028	7	5	5	3	16	17	24	18	14	1.35731	8.10058e-05	Neg.Binomial.W	0.000100892	0.000994431	0.00354018	0.00254574
AT2G04062	2	1344177	1347266	3090	1	0	1	1	9	7	14	13	5	1.90848	9.05342e-08	Neg.Binomial.W	1.72935e-07	0.000242718	0.0031068	0.00286408
AT2G04160	2	1400268	1408827	8560	7	3	3	4	46	52	59	61	58	2.61007	1.08398e-15	Neg.Binomial.W	9.18644e-15	0.000496495	0.0064486	0.0059521
AT2G04170	2	1416178	1420621	4444	1	1	0	0	14	12	14	9	10	2.2192	9.81804e-05	QuasiPoisson	0.000120837	0.000112511	0.00265527	0.00254275
AT2G04230	2	1445795	1450100	4306	2	1	4	2	20	32	30	16	20	2.47747	1.29115e-08	Neg.Binomial.W	2.84044e-08	0.000522527	0.00548072	0.0049582
AT2G04235	2	1448288	1456314	8027	1	2	1	2	49	35	52	21	33	3.37872	3.63988e-12	Neg.Binomial.W	1.53179e-11	0.000186869	0.00473402	0.00454715
AT2G04280	2	1479068	1483089	4022	2	4	3	3	22	25	20	19	18	2.04554	6.89224e-08	Neg.Binomial.W	1.34054e-07	0.000745898	0.00517156	0.00442566
AT2G04305	2	1500372	1504827	4456	2	0	3	3	22	24	25	34	24	2.28238	2.91144e-14	Neg.Binomial	1.85205e-13	0.000448833	0.00578995	0.00534111
AT2G04340	2	1512490	1516594	4105	1	3	4	2	25	32	38	35	41	2.73177	8.9598e-13	Neg.Binomial.W	4.24071e-12	0.000609013	0.0083313	0.00772229
AT2G04350	2	1514634	1520308	5675	1	3	1	1	32	34	37	34	33	3.23737	6.78868e-05	Neg.Binomial.W	8.54488e-05	0.000264317	0.00599119	0.00572687
AT2G04360	2	1518339	1522123	3785	1	3	1	2	36	40	35	33	38	3.17328	1.21405e-15	Neg.Binomial.W	1.0195e-14	0.000462351	0.00961691	0.00915456
AT2G04425	2	1535975	1538504	2530	3	1	2	1	14	22	14	18	5	2.24979	2.00627e-05	Neg.Binomial.W	2.72262e-05	0.0006917	0.00577075	0.00507905
AT2G04430	2	1537472	1542375	4904	0	1	1	0	16	17	10	10	12	2.3289	3.91677e-08	Neg.Binomial	7.93996e-08	0.000101958	0.0026509	0.00254894
AT2G04440	2	1540511	1543729	3219	0	1	1	0	9	11	13	12	8	2.12823	0.000123251	QuasiPoisson	0.000149301	0.000155328	0.00329295	0.00313762
AT2G04480	2	1553083	1556514	3432	2	3	1	3	6	12	12	9	7	1.47145	0.000691654	Neg.Binomial.W	0.000762421	0.000655594	0.00268065	0.00202506
AT2G04500	2	1567279	1571271	3993	0	0	1	1	25	19	32	32	21	2.98231	2.69437e-25	Neg.Binomial.W	1.34271e-23	0.000125219	0.00646131	0.00633609
AT2G04530	2	1575694	1579962	4269	1	1	1	2	14	16	14	18	9	2.53687	3.7724e-08	Neg.Binomial	7.6702e-08	0.000292809	0.00332631	0.0030335
AT2G04550	2	1587193	1591166	3974	2	2	2	6	17	16	16	18	9	1.75786	4.92896e-06	Neg.Binomial.W	7.30486e-06	0.000754907	0.00382486	0.00306995
AT2G04621	2	1609662	1612347	2686	0	1	0	0	12	10	16	10	16	2.48491	7.67373e-05	QuasiPoisson	9.58807e-05	9.30752e-05	0.00476545	0.00467238
AT2G04660	2	1623630	1630259	6630	2	2	6	3	53	32	26	30	37	2.51022	8.68511e-10	Neg.Binomial.W	2.34663e-09	0.000490196	0.00536953	0.00487934
AT2G04690	2	1643456	1647443	3988	0	1	0	0	15	16	18	28	13	2.84955	0.000909371	QuasiPoisson	0.000990653	6.26881e-05	0.00451354	0.00445085
AT2G04740	2	1655982	1660710	4729	1	1	0	1	20	18	26	27	26	2.7436	3.9297e-18	Neg.Binomial.W	5.46558e-17	0.000158596	0.00494819	0.0047896
AT2G04780	2	1675717	1679455	3739	4	3	0	5	16	17	25	16	25	1.74047	1.44723e-07	Neg.Binomial.W	2.68421e-07	0.000802354	0.00529553	0.00449318
AT2G04790	2	1678307	1681543	3237	5	3	0	4	22	28	41	21	27	2.06051	4.20725e-09	Neg.Binomial.W	1.0086e-08	0.000926784	0.0085882	0.00766141
AT2G04842	2	1696902	1702438	5537	1	2	1	4	30	24	18	32	19	2.66026	1.12471e-10	Neg.Binomial.W	3.59412e-10	0.000361206	0.00444284	0.00408163
AT2G04850	2	1703111	1706778	3668	2	2	0	2	15	12	25	9	19	2.01757	2.04458e-07	Neg.Binomial.W	3.70378e-07	0.000408942	0.00436205	0.00395311
AT2G04865	2	1710596	1716007	5412	3	2	3	2	24	24	38	24	29	2.5177	1.05332e-10	Neg.Binomial.W	3.38358e-10	0.000461936	0.00513673	0.0046748
AT2G04890	2	1719361	1723604	4244	0	1	0	0	19	32	17	17	12	2.90362	1.89695e-09	Neg.Binomial	4.8435e-09	5.89067e-05	0.00457116	0.00451225
AT2G04900	2	1721481	1724976	3496	0	0	0	0	14	29	18	10	11	2.98568	2.97172e-08	Neg.Binomial.W	6.135e-08	0	0.00469108	0.00469108
AT2G04910	2	1722939	1725354	2416	0	0	0	0	16	19	15	9	11	2.82138	1.39796e-07	Neg.Binomial.W	2.60105e-07	0	0.0057947	0.0057947
AT2G04920	2	1725138	1728268	3131	1	1	0	0	13	6	9	10	10	2.04554	3.23715e-10	Neg.Binomial.W	9.50452e-10	0.000159693	0.00306611	0.00290642
AT2G04930	2	1732638	1735471	2834	4	1	2	3	4	10	11	5	10	1.23547	0.00582651	Neg.Binomial.W	0.00596469	0.000882145	0.00282287	0.00194072
AT2G04940	2	1734963	1741568	6606	1	3	8	10	40	41	24	35	33	1.8563	0.000235441	Neg.Binomial.W	0.00027461	0.000832576	0.00523766	0.00440509
AT2G05050	2	1793035	1796084	3050	1	3	4	8	22	23	21	29	14	1.72277	7.00719e-06	Neg.Binomial.W	1.01495e-05	0.00131148	0.00714754	0.00583607
AT2G05100	2	1821990	1825480	3491	3	1	2	1	12	10	18	10	13	2.07944	1.21803e-06	Neg.Binomial.W	1.97007e-06	0.000501289	0.00360928	0.00310799
AT2G05105	2	1835841	1838441	2601	3	5	3	8	32	38	26	46	23	2.06886	1.48394e-07	Neg.Binomial.W	2.74637e-07	0.00182622	0.0126874	0.0108612
AT2G05117	2	1837592	1840014	2423	2	4	4	3	21	17	24	28	25	2.09471	1.56084e-08	Neg.Binomial.W	3.37734e-08	0.00134131	0.00949236	0.00815105
AT2G05120	2	1840876	1847949	7074	4	6	3	0	28	25	29	26	30	2.04351	3.39436e-11	Neg.Binomial.W	1.19702e-10	0.000459429	0.00390161	0.00344218
AT2G05170	2	1868853	1874997	6145	2	4	0	4	14	21	19	17	37	1.94998	2.63183e-06	Neg.Binomial.W	4.05988e-06	0.000406835	0.00351505	0.00310822
AT2G05180	2	1874390	1877794	3405	0	1	0	0	19	14	19	17	23	2.84955	9.92724e-05	QuasiPoisson	0.000122122	7.34214e-05	0.00540382	0.0053304
AT2G05250	2	1912291	1917657	5367	3	3	1	5	12	18	20	14	13	1.78059	3.44754e-06	Neg.Binomial.W	5.22637e-06	0.000558971	0.00286939	0.00231042
AT2G05260	2	1917273	1921042	3770	2	2	2	2	14	17	16	19	19	2.27213	4.07526e-08	Neg.Binomial.W	8.23022e-08	0.000530504	0.00450928	0.00397878
AT2G05320	2	1934540	1938464	3925	2	1	1	3	25	21	22	19	22	2.64313	1.25722e-05	QuasiPoisson	1.7537e-05	0.00044586	0.00555414	0.00510828
AT2G05350	2	1948614	1955740	7127	8	13	6	16	70	57	71	72	60	1.79312	6.5991e-05	Neg.Binomial.W	8.3341e-05	0.00150835	0.00926056	0.00775221
AT2G05360	2	1955115	1960303	5189	8	14	6	9	66	61	64	69	65	1.93634	2.20868e-13	Neg.Binomial.W	1.17557e-12	0.00178262	0.0125265	0.0107439
AT2G05400	2	1973886	1977570	3685	1	0	0	1	19	12	15	20	10	2.50689	2.07955e-16	Neg.Binomial.W	2.03803e-15	0.000135685	0.00412483	0.00398915
AT2G05410	2	1975918	1979553	3636	1	1	1	0	10	6	15	8	15	2.0206	8.49845e-09	Neg.Binomial.W	1.93013e-08	0.000206271	0.0029703	0.00276403
AT2G05510	2	2014624	2017772	3149	1	1	0	0	8	11	12	6	6	1.91692	0.00108876	QuasiPoisson	0.00117605	0.000158781	0.00273103	0.00257225
AT2G05580	2	2054519	2057745	3227	0	0	1	0	10	6	9	8	9	2.05924	3.0542e-12	Neg.Binomial.W	1.30748e-11	7.74713e-05	0.00260304	0.00252557
AT2G05620	2	2079647	2082859	3213	5	6	4	5	49	45	44	49	39	2.34947	4.53917e-07	QuasiPoisson	7.82099e-07	0.00155618	0.0140678	0.0125117
AT2G05630	2	2081894	2085905	4012	2	5	3	5	40	28	34	33	36	2.34692	1.61951e-11	Neg.Binomial.W	6.0571e-11	0.000934696	0.00852443	0.00758973
AT2G05635	2	2088484	2092016	3533	4	4	7	3	42	33	37	38	33	2.16029	1.92448e-05	QuasiPoisson	2.61796e-05	0.00127371	0.0103595	0.00908576
AT2G05642	2	2097087	2102167	5081	6	4	9	9	35	29	32	33	30	1.50766	5.02948e-07	Neg.Binomial.W	8.59693e-07	0.00137768	0.00625861	0.00488093
AT2G05645	2	2100497	2103111	2615	1	2	3	4	19	19	18	22	19	2.13771	3.83006e-08	Neg.Binomial.W	7.77762e-08	0.000956023	0.00741874	0.00646272
AT2G05710	2	2140329	2147678	7350	4	2	1	1	27	23	32	39	31	2.83321	2.21551e-12	Neg.Binomial.W	9.77627e-12	0.000272109	0.00413605	0.00386395
AT2G05752	2	2168305	2171528	3224	2	5	3	6	26	12	22	25	24	1.82455	7.11222e-07	Neg.Binomial.W	1.19109e-06	0.00124069	0.00676179	0.00552109
AT2G05755	2	2169760	2174943	5184	2	4	3	1	27	23	26	25	41	2.56802	1.25788e-10	Neg.Binomial.W	3.9783e-10	0.000482253	0.0054784	0.00499614
AT2G05760	2	2179755	2184904	5150	1	1	2	1	19	27	22	23	21	3.0037	1.58669e-05	QuasiPoisson	2.18424e-05	0.000242718	0.00434951	0.0041068
AT2G05786	2	2197271	2199405	2135	0	1	1	1	14	6	7	8	6	1.74297	1.72723e-06	Neg.Binomial.W	2.73639e-06	0.000351288	0.00384075	0.00348946
AT2G05810	2	2212960	2218159	5200	8	8	1	10	56	52	46	36	26	1.85212	0.000114864	Neg.Binomial.W	0.000139996	0.00129808	0.00830769	0.00700962
AT2G05830	2	2228539	2233149	4611	1	3	3	4	20	18	21	19	23	2.07944	5.24781e-08	Neg.Binomial.W	1.04189e-07	0.0005964	0.00438083	0.00378443
AT2G05840	2	2233019	2237470	4452	4	5	1	4	31	24	25	27	34	2.2067	7.83905e-05	Neg.Binomial.W	9.78044e-05	0.000786164	0.00633423	0.00554807
AT2G05850	2	2241545	2245851	4307	0	0	0	0	16	13	14	15	18	2.90142	5.05662e-08	Neg.Binomial.W	1.00564e-07	0	0.00352914	0.00352914
AT2G05915	2	2262816	2265265	2450	2	1	1	3	14	17	19	17	16	2.37424	1.1382e-08	Neg.Binomial.W	2.52374e-08	0.000714286	0.00677551	0.00606122
AT2G05920	2	2268315	2273452	5138	1	3	1	3	13	17	12	17	10	2.05412	6.94685e-07	Neg.Binomial.W	1.16491e-06	0.000389257	0.00268587	0.00229661
AT2G05990	2	2321215	2326197	4983	2	4	11	6	47	37	38	28	57	1.98733	1.24815e-05	Neg.Binomial.W	1.74198e-05	0.00115392	0.00830825	0.00715432
AT2G06005	2	2331317	2337257	5941	5	1	7	3	39	33	39	41	35	2.28598	3.73645e-12	Neg.Binomial.W	1.56681e-11	0.000673287	0.00629524	0.00562195
AT2G06025	2	2347059	2353174	6116	2	2	1	4	16	15	25	17	15	2.17475	5.45789e-08	Neg.Binomial.W	1.07995e-07	0.000367888	0.0028777	0.00250981
AT2G06040	2	2351145	2356597	5453	2	2	3	1	21	22	24	22	20	2.52573	3.28988e-10	Neg.Binomial.W	9.63522e-10	0.000366771	0.0039978	0.00363103
AT2G06050	2	2358114	2363375	5262	3	3	0	2	29	50	24	31	29	2.55981	3.11334e-12	Neg.Binomial.W	1.32953e-11	0.000380084	0.00619536	0.00581528
AT2G06090	2	2370573	2373050	2478	1	1	3	2	12	11	12	19	18	2.2254	1.53632e-07	Neg.Binomial.W	2.83762e-07	0.000706215	0.00581114	0.00510492
AT2G06095	2	2372522	2375745	3224	5	7	2	5	23	29	27	39	29	1.88707	1.26837e-08	Neg.Binomial.W	2.79367e-08	0.00147333	0.00911911	0.00764578
AT2G06105	2	2394013	2399395	5383	23	29	9	10	103	80	87	95	77	1.57267	0.00107734	Neg.Binomial.W	0.0011646	0.00329742	0.0164221	0.0131247
AT2G06166	2	2410005	2412656	2652	0	1	1	0	10	13	11	18	8	2.23359	2.05491e-12	Neg.Binomial.W	9.1269e-12	0.000188537	0.00452489	0.00433635
AT2G06200	2	2425176	2428355	3180	0	1	0	0	8	10	6	11	5	2.01757	2.60515e-11	Neg.Binomial.W	9.37405e-11	7.86164e-05	0.00251572	0.00243711
AT2G06265	2	2528780	2531255	2476	6	6	4	4	33	40	25	30	21	1.86813	1.3472e-07	Neg.Binomial.W	2.51022e-07	0.00201939	0.0120355	0.0100162
AT2G06420	2	2537743	2541365	3623	8	2	7	7	24	27	28	31	36	1.68788	7.46006e-08	Neg.Binomial.W	1.44358e-07	0.00165609	0.00805962	0.00640353
AT2G06425	2	2570928	2573743	2816	4	7	4	4	27	41	34	28	21	1.98571	4.42569e-08	Neg.Binomial.W	8.8883e-08	0.00168679	0.0107244	0.00903764
AT2G06500	2	2579718	2584223	4506	0	5	6	8	33	42	36	52	31	1.98293	5.83887e-08	Neg.Binomial.W	1.14829e-07	0.00105415	0.00861074	0.00755659
AT2G06530	2	2587523	2591531	4009	1	1	2	1	19	15	18	18	24	2.81181	1.31082e-10	Neg.Binomial.W	4.13763e-10	0.000311798	0.00468945	0.00437765
AT2G06541	2	2597222	2601326	4105	10	8	5	14	45	42	82	57	51	1.79663	4.65043e-06	Neg.Binomial.W	6.92548e-06	0.00225335	0.0134957	0.0112424
AT2G06555	2	2603148	2605927	2780	4	7	8	5	36	33	53	64	32	2.03219	2.13863e-06	Neg.Binomial.W	3.34505e-06	0.00215827	0.0156835	0.0135252
AT2G06565	2	2620756	2623063	2308	6	9	4	10	33	34	34	38	32	1.58412	7.72266e-08	Neg.Binomial.W	1.49105e-07	0.00314125	0.014818	0.0116768
AT2G06570	2	2621603	2625902	4300	14	15	11	21	58	87	63	90	73	1.65794	5.03275e-09	Neg.Binomial.W	1.18927e-08	0.00354651	0.0172558	0.0137093
AT2G06645	2	2646991	2650647	3657	13	8	14	13	44	56	54	60	57	1.57819	8.46234e-06	QuasiPoisson	1.21184e-05	0.00328138	0.0148209	0.0115395
AT2G06845	2	2752443	2757008	4566	8	5	9	12	47	41	43	62	32	1.65672	1.85909e-06	Neg.Binomial.W	2.93197e-06	0.00186159	0.00985545	0.00799387
AT2G06850	2	2762449	2766743	4295	2	3	4	1	14	15	21	19	20	2.05924	1.5226e-07	Neg.Binomial.W	2.81268e-07	0.000582072	0.00414435	0.00356228
AT2G06904	2	2805625	2808368	2744	8	9	15	6	40	47	47	51	53	1.63017	8.96162e-23	Neg.Binomial	2.95825e-21	0.0034621	0.0173469	0.0138848
AT2G06906	2	2806415	2808967	2553	6	10	12	6	33	43	41	43	44	1.60836	3.44109e-05	QuasiPoisson	4.51501e-05	0.00332942	0.0159812	0.0126518
AT2G06908	2	2814398	2817349	2952	2	3	6	5	61	40	52	60	45	2.69124	3.74258e-15	Neg.Binomial.W	2.86339e-14	0.00135501	0.0174797	0.0161247
AT2G06925	2	2841020	2844386	3367	4	4	3	3	13	20	24	15	11	1.69168	2.60678e-05	Neg.Binomial.W	3.48119e-05	0.0010395	0.0049302	0.0038907
AT2G06960	2	2866672	2871352	4681	2	3	2	3	28	19	19	27	20	2.34181	1.98381e-09	Neg.Binomial.W	5.04433e-09	0.000534074	0.00482803	0.00429395
AT2G06983	2	2887894	2891172	3279	1	0	1	0	9	14	6	7	7	1.95539	5.41942e-09	Neg.Binomial.W	1.27411e-08	0.000152486	0.00262275	0.00247027
AT2G06990	2	2893904	2903020	9117	4	2	5	11	49	42	34	34	37	2.03952	4.22975e-08	Neg.Binomial.W	8.5169e-08	0.000603269	0.00429966	0.00369639
AT2G07000	2	2900870	2903290	2421	4	1	5	7	18	20	16	20	14	1.47145	2.35867e-05	Neg.Binomial.W	3.17218e-05	0.00175547	0.00726972	0.00551425
AT2G07020	2	2907473	2912198	4726	9	7	2	5	45	41	45	41	36	2.0004	0.000233947	Neg.Binomial.W	0.000273015	0.00121667	0.00880237	0.0075857
AT2G07110	2	2951610	2954208	2599	3	2	8	2	18	16	9	16	17	1.49962	5.47771e-05	Neg.Binomial.W	6.98073e-05	0.00144286	0.0058484	0.00440554
AT2G07120	2	2952605	2955722	3118	2	2	8	3	30	15	16	24	23	1.88909	1.22963e-05	Neg.Binomial.W	1.71782e-05	0.00120269	0.00692752	0.00572482
AT2G07140	2	2956516	2960851	4336	1	0	0	0	10	11	23	12	15	2.62177	0.00221162	QuasiPoisson	0.00232866	5.76568e-05	0.00327491	0.00321725
AT2G07170	2	2974025	2980266	6242	3	7	1	3	33	27	28	31	34	2.28529	5.16013e-11	Neg.Binomial.W	1.76382e-10	0.000560718	0.00490227	0.00434156
AT2G07180	2	2979820	2984657	4838	2	6	4	1	35	18	24	19	25	2.05045	1.34021e-06	Neg.Binomial.W	2.15606e-06	0.000671765	0.00500207	0.0043303
AT2G07200	2	2988205	2990878	2674	3	3	1	1	20	17	21	18	14	2.29253	1.43327e-08	Neg.Binomial.W	3.11959e-08	0.000747943	0.00673149	0.00598355
AT2G07215	2	2995776	2998889	3114	1	5	6	9	28	20	39	47	22	1.80042	0.00077802	Neg.Binomial.W	0.000853468	0.00168593	0.0100193	0.00833333
AT2G07240	2	3006102	3013333	7232	8	12	11	9	65	65	78	74	72	1.9916	1.96756e-14	Neg.Binomial.W	1.29766e-13	0.00138274	0.00978982	0.00840708
AT2G07280	2	3025398	3030353	4956	8	7	3	8	59	71	60	58	44	2.25878	4.36162e-13	Neg.Binomial.W	2.19646e-12	0.00131154	0.0117837	0.0104722
AT2G07290	2	3028561	3031035	2475	1	2	1	4	22	19	22	17	11	2.33214	1.07254e-08	Neg.Binomial.W	2.3942e-08	0.000808081	0.00735354	0.00654545
AT2G07310	2	3033797	3037387	3591	3	7	4	2	30	26	24	23	27	2.0149	6.90349e-09	Neg.Binomial.W	1.59284e-08	0.0011139	0.00724032	0.00612643
AT2G07360	2	3046252	3058214	11963	3	10	6	7	48	59	65	61	54	2.1903	4.50432e-14	Neg.Binomial.W	2.76055e-13	0.000543342	0.00479813	0.00425479
AT2G07440	2	3092821	3095750	2930	7	5	6	8	26	32	37	46	26	1.62992	6.61862e-07	Neg.Binomial.W	1.11261e-06	0.00221843	0.0113993	0.00918089
AT2G07505	2	3124671	3127173	2503	3	2	3	1	25	28	22	28	13	2.42382	1.77415e-09	Neg.Binomial.W	4.54977e-09	0.000898921	0.00926888	0.00836996
AT2G07560	2	3168908	3175102	6195	9	8	7	6	57	54	54	57	50	1.99408	2.69251e-12	Neg.Binomial.W	1.16853e-11	0.00121065	0.00878128	0.00757062
AT2G07565	2	3186068	3189422	3355	3	2	0	3	18	14	21	22	14	1.93634	0.000237407	QuasiPoisson	0.000276803	0.000596125	0.00530551	0.00470939
AT2G07655	2	3244323	3247203	2881	3	1	1	2	16	19	21	16	39	2.65123	4.44514e-08	Neg.Binomial.W	8.92415e-08	0.000607428	0.00770566	0.00709823
AT2G07776	2	3245019	3247901	2883	3	1	1	5	13	18	16	14	17	1.94018	5.99044e-07	Neg.Binomial.W	1.01388e-06	0.000867152	0.00541103	0.00454388
AT2G07749	2	3246003	3250357	4355	5	1	3	5	19	18	22	21	17	1.80124	7.58972e-07	Neg.Binomial.W	1.26401e-06	0.000803674	0.00445465	0.00365098
AT2G07777	2	3248396	3252545	4150	4	4	2	5	23	14	14	27	13	1.67398	4.25925e-05	Neg.Binomial.W	5.5112e-05	0.000903614	0.00438554	0.00348193
AT2G07671	2	3250566	3253341	2776	2	4	0	4	12	7	4	14	9	1.14513	0.00594414	Neg.Binomial.W	0.00608173	0.000900576	0.00331412	0.00241354
AT2G07779	2	3253364	3256815	3452	1	2	3	3	6	7	15	8	9	1.47145	0.00107472	Neg.Binomial.W	0.00116195	0.000651796	0.00260718	0.00195539
AT2G07672	2	3256209	3259528	3320	2	1	2	1	13	13	4	7	12	1.99243	4.72216e-05	Neg.Binomial.W	6.0706e-05	0.000451807	0.00295181	0.0025
AT2G07613	2	3260009	3262453	2445	3	0	2	3	10	16	9	12	9	1.51146	1.9057e-05	Neg.Binomial.W	2.59543e-05	0.000817996	0.00458078	0.00376278
AT2G07684	2	3261235	3263345	2111	0	1	1	0	8	16	13	7	10	2.17475	1.48893e-11	Neg.Binomial.W	5.59141e-11	0.000236855	0.00511606	0.0048792
AT2G07617	2	3261523	3263587	2065	0	1	1	0	5	13	11	6	8	1.91692	0.00374495	QuasiPoisson	0.00387277	0.000242131	0.00416465	0.00392252
AT2G07673	2	3265420	3268120	2701	3	0	4	3	17	14	17	6	5	1.37191	0.00408391	Neg.Binomial.W	0.00421116	0.000925583	0.00436875	0.00344317
AT2G07751	2	3269008	3271364	2357	1	1	3	2	13	9	12	17	11	2.05045	1.73796e-06	Neg.Binomial.W	2.75215e-06	0.000742469	0.00526092	0.00451846
AT2G07676	2	3271619	3273975	2357	1	1	1	0	12	10	19	16	11	2.2254	3.4634e-11	Neg.Binomial.W	1.21937e-10	0.000318201	0.00577005	0.00545185
AT2G07768	2	3272584	3275154	2571	1	1	1	0	12	6	14	12	8	2.00533	7.93076e-09	Neg.Binomial.W	1.81044e-08	0.000291715	0.00404512	0.0037534
AT2G07623	2	3275728	3278668	2941	5	1	1	4	14	12	19	13	7	1.69645	7.87808e-05	Neg.Binomial.W	9.82628e-05	0.000935056	0.00442027	0.00348521
AT2G07678	2	3280097	3284129	4033	2	2	2	1	17	15	11	8	8	2.00533	8.05423e-06	Neg.Binomial.W	1.15661e-05	0.00043392	0.00292586	0.00249194
AT2G07681	2	3286529	3293366	6838	2	5	3	7	24	12	21	21	17	1.54045	1.6182e-05	Neg.Binomial.W	2.22477e-05	0.000621527	0.00277859	0.00215706
AT2G07774	2	3302766	3305650	2885	1	4	1	4	14	10	10	10	7	1.4816	0.000309361	Neg.Binomial.W	0.000354738	0.000866551	0.00353553	0.00266898
AT2G07632	2	3322573	3324990	2418	4	5	2	1	16	14	11	17	15	1.69867	9.49361e-06	Neg.Binomial.W	1.34816e-05	0.00124069	0.00603805	0.00479735
AT2G07695	2	3344929	3348826	3898	3	5	4	2	15	20	12	22	13	1.6704	0.000136062	Neg.Binomial.W	0.000163713	0.000897896	0.00420729	0.00330939
AT2G07785	2	3347003	3349904	2902	1	3	3	2	11	11	14	14	9	1.73851	2.95284e-05	Neg.Binomial.W	3.90895e-05	0.000775327	0.00406616	0.00329083
AT2G07798	2	3356619	3362102	5484	3	3	5	7	33	38	43	30	28	2.08469	3.33149e-10	Neg.Binomial.W	9.74604e-10	0.000820569	0.00627279	0.00545222
AT2G07698	2	3360463	3365127	4665	2	3	0	3	24	7	20	24	18	1.97408	2.22954e-06	Neg.Binomial.W	3.47586e-06	0.000428725	0.00398714	0.00355841
AT2G07713	2	3406218	3408586	2369	3	1	1	1	12	13	15	10	9	2.14398	0.000594973	Neg.Binomial.W	0.000660823	0.000633179	0.004981	0.00434783
AT2G07714	2	3406671	3409506	2836	1	1	1	2	9	18	22	14	8	2.52413	6.26709e-07	Neg.Binomial.W	1.05696e-06	0.000440762	0.00500705	0.00456629
AT2G07715	2	3409597	3414161	4565	6	9	1	3	21	22	20	31	20	1.70761	1.60546e-06	Neg.Binomial.W	2.55414e-06	0.00104053	0.00499452	0.003954
AT2G07728	2	3452686	3457127	4442	5	2	9	2	26	18	22	34	18	1.70761	9.23205e-05	Neg.Binomial.W	0.000114103	0.00101306	0.00531292	0.00429986
AT2G07656	2	3457281	3462448	5168	3	3	8	5	29	36	24	31	27	1.87487	1.39464e-08	Neg.Binomial.W	3.04219e-08	0.000919118	0.00568885	0.00476974
AT2G07659	2	3480036	3483584	3549	3	3	1	1	11	11	12	18	6	1.88707	2.75065e-05	Neg.Binomial.W	3.66044e-05	0.000563539	0.00326853	0.00270499
AT2G07775	2	3482035	3485062	3028	4	4	1	1	18	15	24	29	7	2.1471	0.000102639	Neg.Binomial.W	0.000125892	0.000825627	0.00614267	0.00531704
AT2G07661	2	3483182	3485585	2404	1	1	0	0	8	10	13	12	4	2.02815	0.00207066	QuasiPoisson	0.00218581	0.000207987	0.00391015	0.00370216
AT2G07806	2	3483627	3490670	7044	2	1	1	1	13	30	17	26	10	2.84955	6.93427e-08	Neg.Binomial.W	1.34709e-07	0.000177456	0.00272572	0.00254827
AT2G07738	2	3491339	3493786	2448	2	2	2	0	7	8	9	13	10	1.4816	4.84544e-05	Neg.Binomial.W	6.21671e-05	0.000612745	0.00383987	0.00322712
AT2G07795	2	3492226	3495382	3157	1	0	0	1	16	21	10	11	15	2.41591	5.60524e-15	Neg.Binomial.W	4.12938e-14	0.000158378	0.00462464	0.00446627
AT2G07739	2	3494511	3497398	2888	0	0	0	1	6	8	6	10	14	2.11866	0.00320603	QuasiPoisson	0.00333014	8.65651e-05	0.00304709	0.00296053
AT2G07680	2	3513668	3523658	9991	11	8	11	12	78	78	78	69	72	2.05469	1.35837e-15	Neg.Binomial.W	1.1304e-14	0.00105095	0.00750676	0.00645581
AT2G07690	2	3521984	3528500	6517	2	4	4	3	37	33	27	35	26	2.41591	2.58742e-11	Neg.Binomial.W	9.31544e-11	0.000498696	0.00484886	0.00435016
AT2G07750	2	3575465	3581525	6061	5	8	9	17	38	55	51	46	61	1.69518	2.4612e-07	Neg.Binomial.W	4.41082e-07	0.00160865	0.00828246	0.00667382
AT2G07760	2	3583420	3587278	3859	8	7	14	12	50	34	36	29	40	1.30951	3.22493e-05	Neg.Binomial.W	4.24779e-05	0.00265613	0.00979528	0.00713916
AT2G07810	2	3592730	3595072	2343	1	0	1	1	12	9	12	15	18	2.17475	3.61095e-08	Neg.Binomial	7.37445e-08	0.000320102	0.0056338	0.0053137
AT2G07981	2	3613986	3618716	4731	5	5	3	3	17	26	28	22	16	1.78339	7.65772e-07	Neg.Binomial.W	1.27467e-06	0.000845487	0.00460791	0.00376242
AT2G08986	2	3617058	3627460	10403	3	11	3	4	33	39	45	48	31	2.09299	1.98505e-07	Neg.Binomial.W	3.60708e-07	0.000504662	0.00376814	0.00326348
AT2G09388	2	3650156	3653235	3080	8	3	2	5	32	29	48	46	27	2.16996	1.92573e-07	Neg.Binomial.W	3.50915e-07	0.00146104	0.0118182	0.0103571
AT2G09838	2	3702304	3704492	2189	3	5	5	2	26	39	20	40	31	2.26176	1.04134e-08	Neg.Binomial.W	2.32939e-08	0.00171311	0.0142531	0.01254
AT2G09840	2	3703577	3706594	3018	2	2	3	2	33	34	37	39	28	2.86284	3.62483e-06	QuasiPoisson	5.47649e-06	0.000745527	0.011332	0.0105865
AT2G10260	2	3937527	3942240	4714	6	5	1	2	30	38	41	39	39	2.40634	9.47144e-13	Neg.Binomial.W	4.4616e-12	0.000742469	0.00793381	0.00719134
AT2G10440	2	4012752	4019046	6295	21	12	16	16	91	74	96	71	78	1.59747	1.52816e-12	Neg.Binomial.W	6.9475e-12	0.00258141	0.0130262	0.0104448
AT2G10545	2	4088648	4091671	3024	7	7	3	5	32	35	48	38	28	1.92181	1.89389e-08	Neg.Binomial.W	4.05987e-08	0.00181878	0.0119709	0.0101521
AT2G10550	2	4095001	4097920	2920	5	4	5	6	31	32	35	29	46	2.06939	1.47313e-09	Neg.Binomial.W	3.8334e-09	0.00171233	0.0118493	0.010137
AT2G10560	2	4108862	4111698	2837	10	3	5	11	38	31	27	29	30	1.54045	2.80142e-07	Neg.Binomial.W	4.97563e-07	0.00255552	0.010927	0.00837152
AT2G10602	2	4133895	4136888	2994	6	3	12	5	36	22	37	26	33	1.54536	5.29556e-05	Neg.Binomial.W	6.76128e-05	0.00217101	0.0102872	0.00811623
AT2G10608	2	4144498	4147239	2742	3	1	1	2	26	30	30	22	21	2.78677	5.93748e-12	Neg.Binomial.W	2.40461e-11	0.00063822	0.00940919	0.00877097
AT2G10615	2	4227157	4230987	3831	10	3	9	11	65	50	55	57	49	1.92344	2.89942e-12	Neg.Binomial.W	1.24701e-11	0.00215348	0.0144088	0.0122553
AT2G10625	2	4294362	4301871	7510	13	9	13	14	68	70	68	70	65	1.7331	6.44106e-08	QuasiPoisson	1.25866e-07	0.00163116	0.00908123	0.00745007
AT2G10920	2	4300708	4303134	2427	2	0	4	3	24	20	34	28	14	2.16067	8.14385e-09	Neg.Binomial.W	1.85607e-08	0.00092707	0.00988875	0.00896168
AT2G10930	2	4302281	4305075	2795	1	1	3	2	21	9	26	13	15	2.39529	8.75105e-07	Neg.Binomial.W	1.44556e-06	0.000626118	0.00601073	0.00538462
AT2G10931	2	4303762	4306887	3126	1	3	2	2	21	9	16	8	12	2.00148	2.02571e-05	Neg.Binomial.W	2.74699e-05	0.000639795	0.00422265	0.00358285
AT2G10940	2	4309321	4313162	3842	0	1	0	1	13	10	23	13	6	2.34181	7.58803e-11	Neg.Binomial.W	2.51388e-10	0.000130141	0.00338365	0.00325351
AT2G10955	2	4322589	4325032	2444	2	3	1	5	25	16	32	24	15	2.19115	2.12643e-07	Neg.Binomial.W	3.84665e-07	0.0011252	0.0091653	0.0080401
AT2G10965	2	4322671	4325948	3278	4	3	3	5	33	21	39	33	18	2.13771	1.75131e-07	Neg.Binomial.W	3.21173e-07	0.00114399	0.00878585	0.00764185
AT2G10975	2	4333959	4336909	2951	2	2	0	3	22	34	28	32	20	2.44156	5.78948e-14	Neg.Binomial.W	3.49508e-13	0.000593019	0.00921721	0.0086242
AT2G11010	2	4360869	4366919	6051	12	12	16	18	76	90	62	78	79	1.72277	7.49783e-13	Neg.Binomial.W	3.59222e-12	0.0023963	0.0127252	0.0103289
AT2G11015	2	4365200	4367640	2441	6	7	4	5	41	39	30	42	43	2.08398	8.41757e-11	Neg.Binomial.W	2.76171e-10	0.00225317	0.0159771	0.0137239
AT2G11025	2	4392772	4395045	2274	4	6	4	4	19	21	22	40	25	1.78118	3.00083e-06	Neg.Binomial.W	4.59233e-06	0.00197889	0.0111697	0.00919085
AT2G11045	2	4439614	4442543	2930	3	2	2	0	19	16	18	21	20	2.06109	6.91656e-10	Neg.Binomial.W	1.90102e-09	0.00059727	0.00641638	0.00581911
AT2G11200	2	4450924	4453388	2465	3	5	9	6	35	30	34	37	22	1.71704	0.000194278	QuasiPoisson	0.000229356	0.00233266	0.0128195	0.0104868
AT2G11205	2	4457154	4459399	2246	1	0	0	1	14	5	9	13	11	2.09597	1.34428e-10	Neg.Binomial.W	4.23806e-10	0.000222618	0.00463045	0.00440784
AT2G11225	2	4477424	4484467	7044	3	5	3	2	27	20	30	25	28	2.19551	4.89408e-05	QuasiPoisson	6.27537e-05	0.000461386	0.00369108	0.0032297
AT2G11405	2	4542175	4544522	2348	5	2	7	1	14	15	28	25	16	1.78731	7.51012e-05	Neg.Binomial.W	9.39821e-05	0.0015971	0.00834753	0.00675043
AT2G11462	2	4588735	4591378	2644	3	0	4	3	21	17	22	22	16	1.88273	0.000101591	QuasiPoisson	0.000124713	0.000945537	0.00741301	0.00646747
AT2G11520	2	4617545	4622722	5178	7	7	5	10	47	36	43	38	61	1.8802	4.82255e-09	Neg.Binomial.W	1.14294e-08	0.00140015	0.00869061	0.00729046
AT2G11522	2	4621122	4623752	2631	1	5	2	5	26	23	17	21	22	1.9994	0.000261519	QuasiPoisson	0.000302947	0.00123527	0.00828582	0.00705055
AT2G11570	2	4633251	4636203	2953	1	4	3	1	15	13	25	15	11	2.03398	2.31345e-06	Neg.Binomial.W	3.59755e-06	0.000761937	0.00535049	0.00458855
AT2G11620	2	4657445	4661777	4333	5	6	12	10	54	41	50	68	46	1.83582	4.52088e-08	Neg.Binomial.W	9.06212e-08	0.00190399	0.0119548	0.0100508
AT2G11623	2	4659870	4662415	2546	9	8	6	5	63	38	36	67	32	1.96291	3.32886e-06	Neg.Binomial.W	5.05835e-06	0.00274941	0.0185389	0.0157895
AT2G11626	2	4660458	4663451	2994	9	8	5	3	45	31	30	60	31	1.89712	8.08377e-06	Neg.Binomial.W	1.16059e-05	0.00208751	0.0131597	0.0110721
AT2G11778	2	4727072	4729239	2168	6	4	2	2	27	16	29	14	11	1.84733	0.000179797	Neg.Binomial.W	0.000213176	0.00161439	0.00894834	0.00733395
AT2G11851	2	4784961	4791030	6070	4	9	6	4	32	31	36	46	30	1.82067	6.35552e-09	Neg.Binomial.W	1.47564e-08	0.000947282	0.00576606	0.00481878
AT2G11910	2	4804480	4808441	3962	6	2	1	3	26	20	20	22	17	1.9655	5.63322e-08	Neg.Binomial.W	1.11208e-07	0.000757193	0.00530035	0.00454316
AT2G12170	2	4889067	4892424	3358	2	1	1	2	8	15	8	9	13	2.02815	6.82802e-06	Neg.Binomial.W	9.90884e-06	0.000446694	0.00315664	0.00270995
AT2G12200	2	4899613	4901944	2332	2	2	3	0	15	16	29	12	16	2.02335	1.76484e-07	Neg.Binomial.W	3.23425e-07	0.000750429	0.00754717	0.00679674
AT2G12205	2	4900120	4902343	2224	2	2	3	1	18	18	28	16	16	2.37955	8.87743e-09	Neg.Binomial.W	2.00808e-08	0.000899281	0.00863309	0.00773381
AT2G12290	2	4923100	4925501	2402	2	6	6	1	24	22	28	31	25	2.07944	1.78067e-09	Neg.Binomial.W	4.56286e-09	0.0015612	0.0108243	0.00926311
AT2G12400	2	5003884	5009442	5559	1	1	3	5	15	16	23	22	22	2.19277	3.05517e-11	Neg.Binomial	1.08631e-10	0.000449721	0.00352581	0.00307609
AT2G12405	2	5009792	5012590	2799	4	1	3	4	32	15	22	28	14	2.12823	2.62562e-06	Neg.Binomial.W	4.05176e-06	0.00107181	0.0079314	0.00685959
AT2G12875	2	5288411	5292470	4060	6	3	5	13	44	36	46	41	46	1.8985	0.00016863	QuasiPoisson	0.000200434	0.00166256	0.0104926	0.00883005
AT2G12900	2	5292897	5296480	3584	1	3	3	4	30	20	32	31	23	2.43521	7.56076e-11	Neg.Binomial.W	2.50737e-10	0.000767299	0.00758929	0.00682199
AT2G12905	2	5295364	5297582	2219	6	4	2	5	27	12	22	20	13	1.62577	5.22633e-05	Neg.Binomial.W	6.67553e-05	0.00191528	0.00847228	0.00655701
AT2G12935	2	5314038	5317041	3004	4	3	5	5	31	27	25	22	23	1.92038	3.79047e-08	Neg.Binomial.W	7.70328e-08	0.00141478	0.00852197	0.00710719
AT2G12940	2	5316475	5320090	3616	1	4	3	2	24	11	32	21	18	2.24496	2.12056e-06	Neg.Binomial.W	3.31758e-06	0.000691372	0.00586283	0.00517146
AT2G13100	2	5388594	5393151	4558	1	6	3	2	23	27	33	25	33	2.26176	4.68928e-15	Neg.Binomial	3.51682e-14	0.000658183	0.00618692	0.00552874
AT2G13126	2	5415690	5417872	2183	0	1	0	0	14	10	9	11	14	2.40153	2.82371e-18	Neg.Binomial.W	4.08126e-17	0.000114521	0.00531379	0.00519927
AT2G13150	2	5436056	5439459	3404	2	2	1	1	21	22	23	19	15	2.7213	8.19354e-11	Neg.Binomial	2.69437e-10	0.000440658	0.00587544	0.00543478
AT2G13290	2	5510562	5514838	4277	4	6	2	1	29	32	56	30	27	2.50017	6.06694e-08	Neg.Binomial.W	1.19079e-07	0.000759878	0.00813654	0.00737667
AT2G13350	2	5535220	5538951	3732	1	0	0	1	23	21	19	23	33	2.89037	1.85313e-23	Neg.Binomial.W	6.81433e-22	0.000133976	0.00637728	0.0062433
AT2G13370	2	5543054	5557560	14507	3	11	3	3	50	53	52	64	62	2.48491	4.80734e-12	Neg.Binomial.W	1.97418e-11	0.000344661	0.00387399	0.00352933
AT2G13430	2	5589052	5592422	3371	2	2	4	5	37	35	22	29	20	2.2995	3.73606e-09	Neg.Binomial.W	9.05395e-09	0.000964106	0.00848413	0.00752002
AT2G13440	2	5591838	5599412	7575	3	7	3	10	43	71	86	46	58	2.51066	1.33164e-08	Neg.Binomial.W	2.91908e-08	0.000759076	0.0080264	0.00726733
AT2G13450	2	5597421	5600923	3503	8	14	6	13	40	67	111	57	41	1.89803	0.0005627	Neg.Binomial.W	0.000626857	0.00292606	0.0180417	0.0151156
AT2G13463	2	5608569	5611324	2756	5	2	5	1	26	36	27	27	19	2.24886	5.5599e-09	Neg.Binomial.W	1.30405e-08	0.00117925	0.00979681	0.00861756
AT2G13500	2	5626936	5630099	3164	6	13	11	12	42	36	40	57	39	1.41151	8.5926e-19	Neg.Binomial	1.35913e-17	0.00331858	0.0135272	0.0102086
AT2G13510	2	5629001	5632107	3107	10	17	9	10	41	47	50	39	49	1.37048	7.04632e-05	Neg.Binomial.W	8.84567e-05	0.00370132	0.0145478	0.0108465
AT2G13540	2	5635884	5644066	8183	3	4	7	1	136	150	158	158	138	3.72207	2.21872e-32	Neg.Binomial.W	3.97737e-30	0.000458267	0.0180863	0.017628
[truncated: 4,927 more rows]

## Sheet: Gen2_gene_UpDown_1k_DMGs_5148
ID	chromosome	start	end	width	DMP number										log2FC	pvalue	model	adj.pval	CT.SignalDensity	TT.SignalDensity	SignalDensityVariation
					W_2_1	W_2_2	W_2_3	W_2_4	W_2_5	M_2_1	M_2_2	M_2_3	M_2_4	M_2_5
AT1G01040	1	22121	32227	10107	5	2	6	9	3	17	24	26	34	53	1.70199	0.00184408	Neg.Binomial.W	0.00226646	0.000494707	0.00304739	0.00255269
AT1G01120	1	56164	60215	4052	2	1	0	2	3	6	6	13	18	17	1.77886	1.7273e-05	Neg.Binomial.W	3.57484e-05	0.000394867	0.0029615	0.00256663
AT1G01320	1	120067	131577	11511	5	8	8	4	8	38	23	31	35	29	1.79176	6.27011e-10	Neg.Binomial.W	5.50713e-09	0.000573365	0.00271045	0.00213709
AT1G01450	1	163105	166517	3413	1	1	3	4	1	12	11	9	14	9	1.87877	0.00358523	Neg.Binomial.W	0.00416777	0.000585995	0.00322297	0.00263698
AT1G01530	1	191634	194670	3037	1	1	1	2	0	17	8	6	8	9	1.90211	1.44882e-06	Neg.Binomial.W	4.06038e-06	0.000329272	0.00316101	0.00283174
AT1G01550	1	198527	202775	4249	0	0	0	0	0	13	9	9	15	8	2.63906	1.40662e-07	Neg.Binomial.W	5.42194e-07	0	0.00254177	0.00254177
AT1G01650	1	231840	238905	7066	1	5	4	2	1	19	25	25	42	34	2.45674	3.9669e-08	Neg.Binomial.W	1.84118e-07	0.000367959	0.00410416	0.0037362
AT1G01660	1	238841	243703	4863	7	3	9	10	7	25	19	28	35	21	1.24958	0.000207995	Neg.Binomial.W	0.000321962	0.00148057	0.00526424	0.00378367
AT1G01790	1	283350	292203	8854	2	6	4	6	5	14	23	31	38	14	1.93393	4.61127e-05	Neg.Binomial.W	8.4452e-05	0.000519539	0.00271064	0.0021911
AT1G01980	1	339108	343040	3933	0	0	1	0	0	10	8	8	11	15	2.42775	9.05242e-19	Neg.Binomial.W	1.10641e-16	5.08518e-05	0.00264429	0.00259344
AT1G02050	1	358117	361746	3630	3	1	4	1	3	16	12	19	14	15	2.15948	0.000152894	Neg.Binomial.W	0.000244452	0.000661157	0.00418733	0.00352617
AT1G02080	1	372335	387913	15579	9	6	5	6	7	49	33	46	51	50	2.07944	3.50105e-13	Neg.Binomial.W	9.71901e-12	0.000423647	0.00293985	0.00251621
AT1G02220	1	427650	431720	4071	5	2	6	7	1	18	10	19	14	16	1.1928	0.00551668	Neg.Binomial.W	0.00621121	0.00103169	0.00378285	0.00275117
AT1G02260	1	439200	443972	4773	1	2	1	2	3	16	5	8	18	13	2.06546	2.74669e-05	Neg.Binomial.W	5.38327e-05	0.000377121	0.00251414	0.00213702
AT1G02420	1	492639	496158	3520	1	2	0	2	2	9	8	10	8	11	1.68948	1.4835e-06	Neg.Binomial.W	4.13649e-06	0.000397727	0.00261364	0.00221591
AT1G02430	1	494050	497332	3283	2	2	0	2	2	10	8	11	9	16	1.8045	7.03805e-05	Neg.Binomial.W	0.000122765	0.000487359	0.00328967	0.00280231
AT1G02470	1	510765	514721	3957	8	4	1	8	2	29	18	14	17	39	1.81156	0.00217303	Neg.Binomial.W	0.00263616	0.0011625	0.00591357	0.00475107
AT1G02475	1	512699	516422	3724	8	3	1	8	2	26	16	12	15	35	1.69378	0.0129675	Neg.Binomial.W	0.0137636	0.00118153	0.00558539	0.00440387
AT1G02500	1	517091	521495	4405	1	1	4	5	2	10	10	11	15	12	1.56862	2.40873e-05	Neg.Binomial.W	4.79566e-05	0.000590238	0.00263337	0.00204313
AT1G02520	1	522536	530069	7534	2	5	9	6	7	33	21	38	49	29	1.65572	4.92033e-05	Neg.Binomial.W	8.94125e-05	0.000769843	0.00451287	0.00374303
AT1G02530	1	528679	535677	6999	3	2	0	3	5	17	15	25	22	25	1.8718	3.29834e-09	Neg.Binomial.W	2.23962e-08	0.000371482	0.00297185	0.00260037
AT1G02660	1	570826	576085	5260	1	8	2	5	3	10	12	15	17	14	1.50408	0.00038564	Neg.Binomial.W	0.000557338	0.000722433	0.00258555	0.00186312
AT1G02690	1	583134	588327	5194	3	5	3	3	5	21	21	26	28	18	2.05412	2.77236e-09	Neg.Binomial.W	1.92252e-08	0.000731613	0.00438968	0.00365807
AT1G02700	1	587003	590480	3478	3	1	3	2	4	13	13	17	9	11	1.79176	4.13688e-06	Neg.Binomial.W	1.01264e-05	0.000747556	0.00362277	0.00287522
AT1G02890	1	644084	653001	8918	7	1	3	3	7	26	18	18	28	22	1.63974	2.67905e-06	Neg.Binomial.W	6.92791e-06	0.000470958	0.00251177	0.00204082
AT1G02910	1	654568	659216	4649	4	2	2	2	0	12	9	10	17	17	1.67006	6.19116e-06	Neg.Binomial.W	1.44861e-05	0.0004302	0.0027963	0.0023661
AT1G02960	1	665807	670919	5113	3	2	1	2	1	16	13	14	16	8	2.11626	7.04323e-08	Neg.Binomial.W	3.02049e-07	0.000352044	0.00262077	0.00226873
AT1G02990	1	680331	688385	8055	2	2	5	5	2	20	18	30	16	18	2.07944	3.35347e-08	Neg.Binomial.W	1.60384e-07	0.000397269	0.00253259	0.00213532
AT1G03010	1	692190	697504	5315	8	2	4	2	5	26	23	18	36	13	1.97786	4.53195e-05	Neg.Binomial.W	8.31205e-05	0.000790216	0.004365	0.00357479
AT1G03060	1	711440	728553	17114	3	8	7	7	6	48	41	32	69	51	2.14482	3.34888e-12	Neg.Binomial.W	6.65239e-11	0.000362276	0.00281641	0.00245413
AT1G03150	1	755414	759678	4265	3	3	0	1	3	16	17	16	7	16	1.80212	4.54101e-07	Neg.Binomial.W	1.48443e-06	0.000468933	0.00337632	0.00290739
AT1G03230	1	788820	792689	3870	2	3	6	2	4	17	9	12	14	7	1.34602	0.000506911	Neg.Binomial.W	0.000709417	0.000878553	0.0030491	0.00217054
AT1G03240	1	791222	794060	2839	2	3	6	2	4	13	9	8	12	8	1.26851	0.000745235	Neg.Binomial.W	0.00100039	0.0011976	0.00352237	0.00232476
AT1G03350	1	821582	825410	3829	4	1	1	2	1	12	16	10	13	8	2.17222	8.16158e-08	Neg.Binomial.W	3.40711e-07	0.000470097	0.00308174	0.00261165
AT1G03365	1	825523	831393	5871	2	3	3	2	3	18	10	18	16	16	1.97606	9.57987e-08	Neg.Binomial.W	3.90111e-07	0.000442855	0.00265713	0.00221427
AT1G03380	1	834767	842373	7607	4	2	1	2	3	21	20	18	34	18	2.3979	1.17129e-09	Neg.Binomial.W	9.25255e-09	0.000315499	0.00291836	0.00260287
AT1G03390	1	840033	843418	3386	0	0	0	1	0	8	13	6	14	8	2.35138	0.000149519	QuasiPoisson	0.000239579	5.90667e-05	0.00289427	0.0028352
AT1G03550	1	884623	888956	4334	3	4	2	4	4	10	19	10	16	11	1.34807	0.000194998	Neg.Binomial.W	0.00030409	0.000784495	0.00304569	0.00226119
AT1G03800	1	956104	959383	3280	2	2	4	3	1	11	14	15	14	15	2.05839	1.88408e-11	Neg.Binomial	2.84878e-10	0.000731707	0.00420732	0.00347561
AT1G03810	1	957759	960609	2851	2	2	4	3	1	14	15	16	15	17	2.14982	8.00695e-09	Neg.Binomial.W	4.76089e-08	0.00084181	0.00540161	0.0045598
AT1G03820	1	958790	961916	3127	2	2	2	2	1	13	5	12	10	11	1.99243	2.17213e-06	Neg.Binomial.W	5.77136e-06	0.000575632	0.00326191	0.00268628
AT1G03830	1	960684	967790	7107	2	3	3	7	6	24	15	22	18	22	1.60172	1.2642e-06	Neg.Binomial.W	3.60731e-06	0.000590967	0.00284227	0.0022513
AT1G03910	1	995076	1001629	6554	1	5	5	1	4	20	8	25	11	24	1.67068	0.00251402	Neg.Binomial.W	0.00301614	0.000488251	0.00268538	0.00219713
AT1G04080	1	1050312	1057827	7516	5	4	1	1	3	17	18	19	30	24	2.10261	2.14026e-08	Neg.Binomial.W	1.10335e-07	0.000372539	0.00287387	0.00250133
AT1G04120	1	1063264	1072080	8817	6	2	2	8	7	21	20	25	43	20	1.71411	0.000600509	Neg.Binomial.W	0.000823898	0.000567086	0.00292617	0.00235908
AT1G04160	1	1085170	1097510	12341	10	5	3	5	4	37	25	29	36	31	1.77694	2.67801e-07	Neg.Binomial.W	9.37036e-07	0.000437566	0.00256057	0.002123
AT1G04200	1	1108395	1115155	6761	3	2	1	2	5	17	12	18	18	27	2.16496	2.41755e-07	Neg.Binomial.W	8.58532e-07	0.000384558	0.00272149	0.00233693
AT1G04310	1	1153740	1158813	5074	0	3	2	4	2	11	13	11	16	15	1.78129	5.2047e-08	Neg.Binomial.W	2.33323e-07	0.000433583	0.0026015	0.00216791
AT1G04390	1	1178310	1184704	6395	2	3	0	1	3	16	12	15	31	17	2.09597	1.57961e-09	Neg.Binomial.W	1.19832e-08	0.00028147	0.00284597	0.0025645
AT1G04470	1	1209924	1215841	5918	3	1	4	1	1	26	13	20	17	20	2.22462	1.81502e-09	Neg.Binomial.W	1.34559e-08	0.000337952	0.00324434	0.00290639
AT1G04850	1	1364107	1369940	5834	1	4	2	5	1	23	17	18	20	16	2.24723	0.000514898	Neg.Binomial.W	0.000719794	0.000445663	0.00322249	0.00277683
AT1G04910	1	1386871	1392381	5511	3	1	8	3	2	20	13	16	19	18	1.86322	0.00047599	QuasiPoisson	0.000671267	0.000616948	0.00312103	0.00250408
AT1G05005	1	1428048	1431056	3009	4	5	5	5	3	26	20	15	24	17	1.42997	7.02473e-06	Neg.Binomial.W	1.62081e-05	0.00146228	0.00677966	0.00531738
AT1G05010	1	1430177	1434010	3834	4	5	5	5	3	28	20	14	21	22	1.50408	4.96225e-06	Neg.Binomial.W	1.18986e-05	0.00114763	0.00547731	0.00432968
AT1G05030	1	1437048	1442933	5886	6	12	15	7	14	21	46	34	28	37	1.05544	0.00499758	Neg.Binomial.W	0.00567248	0.00183486	0.0056405	0.00380564
AT1G05035	1	1443983	1447116	3134	7	10	9	8	16	34	54	32	25	28	1.24814	9.02161e-05	Neg.Binomial.W	0.00015282	0.00319081	0.0110402	0.00784939
AT1G05200	1	1503941	1510152	6212	7	3	2	5	7	15	21	7	14	23	1.33123	0.00934172	Neg.Binomial.W	0.010129	0.000772698	0.00257566	0.00180296
AT1G05205	1	1508103	1511341	3239	2	1	2	2	5	9	9	5	12	7	1.55814	0.000159055	Neg.Binomial.W	0.000253429	0.000740969	0.00259339	0.00185242
AT1G05410	1	1584371	1588794	4424	2	2	5	1	4	15	12	13	12	11	1.62186	7.90301e-06	Neg.Binomial.W	1.80593e-05	0.000632911	0.0028481	0.00221519
AT1G05440	1	1595007	1598940	3934	2	2	1	2	1	9	11	9	9	14	2.04769	1.27658e-06	Neg.Binomial.W	3.63441e-06	0.000406711	0.00264362	0.00223691
AT1G05570	1	1646575	1660611	14037	2	2	1	5	4	64	29	44	39	35	2.92162	7.1399e-13	Neg.Binomial.W	1.77131e-11	0.000199473	0.00300634	0.00280687
AT1G05780	1	1725558	1729520	3963	4	2	5	2	3	25	22	25	15	20	2.1366	5.71222e-10	Neg.Binomial.W	5.08781e-09	0.000807469	0.00539995	0.00459248
AT1G05783	1	1727658	1730789	3132	4	2	3	1	2	22	19	21	14	18	2.34341	3.53293e-05	Neg.Binomial.W	6.70328e-05	0.000766284	0.00600255	0.00523627
AT1G05900	1	1785849	1790737	4889	0	0	1	0	0	9	10	10	20	13	2.53897	1.7608e-21	Neg.Binomial.W	3.97309e-19	4.09082e-05	0.00253631	0.0024954
AT1G05910	1	1789216	1797715	8500	4	2	7	2	2	24	22	29	26	22	1.94591	1.12341e-09	Neg.Binomial.W	8.94687e-09	0.0004	0.00289412	0.00249412
AT1G06148	1	1873885	1878573	4689	5	5	4	16	7	26	30	24	33	26	1.3633	7.9037e-05	Neg.Binomial.W	0.000135871	0.00157816	0.00592877	0.00435061
AT1G06240	1	1910095	1914295	4201	3	0	2	1	3	11	8	12	15	9	1.62268	9.28204e-09	Neg.Binomial	5.40582e-08	0.000428469	0.00261842	0.00218995
AT1G06250	1	1912175	1915895	3721	3	0	2	1	3	13	7	15	19	9	1.8718	5.18122e-07	Neg.Binomial.W	1.66161e-06	0.000483741	0.00338619	0.00290245
AT1G06470	1	1968658	1975526	6869	3	6	3	2	6	25	23	18	12	15	1.69282	2.35903e-05	Neg.Binomial.W	4.70524e-05	0.000582326	0.00270782	0.00212549
AT1G06560	1	2006615	2013006	6392	4	2	4	5	0	18	12	16	18	19	1.60944	2.41474e-07	Neg.Binomial.W	8.58186e-07	0.000469337	0.002597	0.00212766
AT1G06580	1	2012996	2017273	4278	1	0	1	1	1	19	4	13	13	8	2.05127	8.20273e-08	Neg.Binomial.W	3.41966e-07	0.000187003	0.0026648	0.00247779
AT1G06670	1	2039410	2048655	9246	4	7	3	5	11	23	22	16	31	26	1.34491	5.50253e-05	Neg.Binomial.W	9.85595e-05	0.000648929	0.00255246	0.00190353
AT1G06950	1	2129053	2136703	7651	2	3	2	2	3	22	17	25	34	27	2.51022	6.35082e-10	Neg.Binomial.W	5.56296e-09	0.000313684	0.00326755	0.00295386
AT1G06960	1	2134810	2138838	4029	0	0	0	1	0	10	8	10	13	23	2.70805	8.87326e-09	Neg.Binomial	5.19526e-08	4.96401e-05	0.00317697	0.00312733
AT1G07025	1	2156658	2159158	2501	2	2	6	11	6	36	25	23	27	26	1.70199	0.000521632	Neg.Binomial.W	0.000728166	0.00215914	0.0109556	0.00879648
AT1G07030	1	2157413	2161818	4406	4	3	5	11	9	24	18	23	23	20	1.24559	0.00133072	Neg.Binomial.W	0.00168713	0.00145256	0.00490241	0.00344984
AT1G07350	1	2256384	2261187	4804	4	4	2	3	0	14	10	25	17	13	1.54045	2.46834e-05	Neg.Binomial.W	4.89552e-05	0.000541216	0.00328893	0.00274771
AT1G07530	1	2312581	2317507	4927	1	2	3	4	2	18	9	16	20	14	1.97835	4.19418e-07	Neg.Binomial.W	1.38546e-06	0.000487112	0.00312563	0.00263852
AT1G07610	1	2340447	2343148	2702	2	1	4	6	4	16	13	14	10	14	1.52847	1.78665e-05	Neg.Binomial.W	3.68469e-05	0.00125833	0.00495929	0.00370096
AT1G07615	1	2341198	2345314	4117	2	1	2	6	4	15	13	13	12	19	1.77071	1.12499e-06	Neg.Binomial.W	3.25904e-06	0.000728686	0.00349769	0.00276901
AT1G07725	1	2393801	2398272	4472	2	5	9	10	3	25	14	25	20	25	1.34373	0.00330282	Neg.Binomial.W	0.00386295	0.00129696	0.00487478	0.00357782
AT1G07810	1	2415178	2421829	6652	4	4	7	7	4	36	31	28	37	28	1.90707	4.22332e-06	Neg.Binomial.W	1.03265e-05	0.00078172	0.00481058	0.00402886
AT1G07910	1	2444437	2455645	11209	1	1	5	5	6	27	24	30	33	36	2.35887	2.34474e-11	Neg.Binomial.W	3.43323e-10	0.00032117	0.00267642	0.00235525
AT1G07970	1	2468218	2473806	5589	10	2	8	7	2	28	34	17	33	25	1.78129	0.000133582	Neg.Binomial.W	0.000216726	0.00103775	0.00490249	0.00386473
AT1G08000	1	2482240	2486726	4487	2	1	3	5	2	11	17	9	14	11	1.76766	5.31092e-06	Neg.Binomial.W	1.26519e-05	0.000579452	0.00276354	0.00218409
AT1G08230	1	2582594	2587969	5376	2	2	2	2	5	20	11	16	20	14	1.9994	8.39825e-05	QuasiPoisson	0.000143476	0.000483631	0.00301339	0.00252976
AT1G08250	1	2587776	2591609	3834	1	2	7	3	5	15	12	19	22	14	1.51413	0.00219683	Neg.Binomial.W	0.00266293	0.000938967	0.00427752	0.00333855
AT1G08420	1	2648459	2658120	9662	6	8	7	7	9	52	74	28	39	55	2.04092	5.93306e-08	Neg.Binomial.W	2.60794e-07	0.000765887	0.00513351	0.00436763
AT1G08600	1	2722677	2734613	11937	1	6	4	4	6	31	21	30	48	42	2.22462	2.54195e-10	Neg.Binomial.W	2.56233e-09	0.000351847	0.0028818	0.00252995
AT1G08610	1	2732596	2736819	4224	1	1	2	1	4	11	8	17	11	19	2.10413	1.76255e-07	Neg.Binomial.W	6.55278e-07	0.000426136	0.003125	0.00269886
AT1G09240	1	2983829	2987231	3403	2	4	0	5	4	8	14	11	13	12	1.26567	0.000117146	Neg.Binomial.W	0.000192617	0.000881575	0.00340876	0.00252718
AT1G09245	1	2985874	2988393	2520	2	4	0	5	4	7	14	10	11	9	1.05416	0.00184607	Neg.Binomial.W	0.0022686	0.00119048	0.00404762	0.00285714
AT1G09270	1	2993331	2999222	5892	4	3	7	1	5	24	21	18	32	28	1.77834	2.91371e-06	Neg.Binomial.W	7.44628e-06	0.000678887	0.00417515	0.00349627
AT1G09530	1	3074768	3080654	5887	2	1	1	2	3	16	15	15	28	18	2.48491	6.29057e-11	Neg.Binomial.W	7.84094e-10	0.000305758	0.00312553	0.00281977
AT1G09730	1	3146637	3155404	8768	4	4	6	5	2	24	26	18	14	28	1.6864	2.52193e-06	Neg.Binomial.W	6.56016e-06	0.000479015	0.00250912	0.00203011
AT1G09820	1	3189254	3193488	4235	2	1	1	1	1	9	18	8	12	12	2.60269	1.42325e-09	Neg.Binomial.W	1.09515e-08	0.000283353	0.0027863	0.00250295
AT1G09900	1	3217133	3220929	3797	1	1	5	4	3	20	6	11	13	20	1.81374	9.36872e-05	Neg.Binomial.W	0.000158001	0.000737424	0.00368712	0.0029497
AT1G09910	1	3219035	3225541	6507	2	0	6	5	4	30	9	17	21	26	1.7156	0.00018561	Neg.Binomial.W	0.000290841	0.000522514	0.00316582	0.00264331
AT1G10050	1	3277792	3284631	6840	1	1	3	4	1	19	14	20	26	16	2.31088	1.93634e-10	Neg.Binomial.W	2.02614e-09	0.000292398	0.00277778	0.00248538
AT1G10130	1	3309930	3323269	13340	5	3	2	4	4	32	30	26	51	35	2.23197	2.03509e-10	Neg.Binomial.W	2.11716e-09	0.000269865	0.0026087	0.00233883
AT1G10180	1	3337185	3342628	5444	1	1	3	5	3	18	17	14	23	12	1.98592	1.44134e-07	Neg.Binomial.W	5.52672e-07	0.00047759	0.00308597	0.00260838
AT1G10190	1	3342686	3346632	3947	9	8	7	3	11	24	37	30	27	28	1.34915	5.91538e-07	Neg.Binomial.W	1.86779e-06	0.00192551	0.00739802	0.00547251
AT1G10385	1	3402132	3406920	4789	0	1	0	1	0	12	8	11	18	16	2.56495	0.000261732	QuasiPoisson	0.000394661	8.35247e-05	0.00271455	0.00263103
AT1G10390	1	3405956	3413874	7919	7	10	5	4	4	30	37	37	45	25	1.99655	1.04593e-08	Neg.Binomial.W	5.96126e-08	0.000757671	0.00439449	0.00363682
AT1G10395	1	3411474	3413742	2269	2	5	2	4	1	17	13	17	16	11	1.97606	6.48274e-08	Neg.Binomial.W	2.81441e-07	0.00123402	0.0065227	0.00528867
AT1G10400	1	3413823	3417474	3652	10	4	2	3	2	25	20	20	19	22	1.81327	8.44863e-08	Neg.Binomial.W	3.49599e-07	0.00115005	0.00580504	0.00465498
AT1G10586	1	3495911	3500439	4529	1	5	9	4	7	29	23	22	16	24	1.42947	0.00145928	Neg.Binomial.W	0.00183414	0.00114816	0.00503422	0.00388607
AT1G10865	1	3613513	3617308	3796	3	2	2	1	1	9	8	9	19	8	1.82455	4.82268e-05	Neg.Binomial.W	8.78302e-05	0.000474183	0.00279241	0.00231823
AT1G10890	1	3626646	3631808	5163	3	4	2	1	1	19	10	14	24	19	2.10788	3.33601e-06	Neg.Binomial.W	8.38288e-06	0.000426109	0.0033314	0.00290529
AT1G11200	1	3752213	3756658	4446	0	0	0	0	1	9	11	10	15	11	2.55205	4.17206e-22	Neg.Binomial.W	9.92275e-20	4.49843e-05	0.00251912	0.00247413
AT1G11400	1	3836694	3842218	5525	2	1	1	1	1	24	14	10	14	11	2.78295	1.46171e-09	Neg.Binomial.W	1.12243e-08	0.000217195	0.00264253	0.00242534
AT1G11590	1	3891580	3895677	4098	11	21	10	16	15	38	49	51	42	57	1.03609	5.49248e-05	Neg.Binomial.W	9.84196e-05	0.00356271	0.0115666	0.0080039
AT1G11593	1	3897002	3899609	2608	8	5	6	4	9	15	26	20	24	26	1.20641	0.000185585	Neg.Binomial.W	0.000290841	0.00245399	0.00851227	0.00605828
AT1G11680	1	3937422	3941871	4450	0	2	2	3	2	13	11	13	15	18	1.89354	7.51835e-05	Neg.Binomial.W	0.000129932	0.000404494	0.00314607	0.00274157
AT1G11755	1	3968681	3972911	4231	2	1	3	5	3	16	9	18	14	13	1.88273	4.08982e-07	Neg.Binomial.W	1.3571e-06	0.000661782	0.00330891	0.00264713
AT1G11760	1	3970986	3974294	3309	1	1	0	2	1	10	12	8	9	8	1.93152	1.9019e-08	Neg.Binomial.W	1.00123e-07	0.000302206	0.00284074	0.00253853
AT1G11870	1	4002757	4008015	5259	2	1	3	7	3	12	18	13	19	14	1.52606	9.91006e-06	Neg.Binomial.W	2.19227e-05	0.000608481	0.00289028	0.0022818
AT1G12110	1	4104223	4110601	6379	1	2	6	6	5	17	16	18	17	29	1.58412	0.000416688	Neg.Binomial.W	0.000597102	0.000627058	0.00304123	0.00241417
AT1G12280	1	4173875	4179021	5147	3	0	2	2	3	16	10	10	14	16	1.73827	1.43505e-07	Neg.Binomial.W	5.50738e-07	0.000388576	0.0025646	0.00217602
AT1G12370	1	4205360	4209999	4640	7	5	3	8	5	14	24	23	14	16	1.38629	2.09066e-05	Neg.Binomial.W	4.22995e-05	0.0012069	0.00392241	0.00271552
AT1G12615	1	4293055	4295540	2486	4	1	0	3	4	6	11	8	13	14	1.22995	0.00200665	QuasiPoisson	0.00245155	0.000965406	0.00418343	0.00321802
AT1G12620	1	4293552	4298178	4627	1	1	1	0	2	11	10	8	10	20	1.97408	1.16763e-08	Neg.Binomial.W	6.57398e-08	0.000216123	0.00255025	0.00233413
AT1G12730	1	4333499	4338957	5459	1	3	7	6	9	28	20	32	23	29	1.72277	1.51638e-06	Neg.Binomial.W	4.21216e-06	0.000952555	0.00483605	0.0038835
AT1G12810	1	4366256	4369822	3567	1	1	2	2	1	8	9	11	8	15	2.2882	9.15484e-08	Neg.Binomial.W	3.74884e-07	0.000392487	0.00285955	0.00246706
AT1G12820	1	4367760	4372298	4539	1	2	2	2	1	13	9	11	9	15	2.23805	6.8572e-08	Neg.Binomial.W	2.94789e-07	0.000352501	0.00251157	0.00215907
AT1G12930	1	4397322	4406669	9348	8	10	19	7	4	43	33	32	41	49	1.53917	8.83374e-06	Neg.Binomial.W	1.98482e-05	0.00102696	0.0042362	0.00320924
AT1G13000	1	4435101	4440639	5539	2	2	4	5	1	15	13	16	16	22	1.86214	0.00116702	Neg.Binomial.W	0.00149858	0.000505506	0.00296082	0.00245532
AT1G13160	1	4483584	4489577	5994	4	3	2	1	1	31	10	15	19	12	2.23359	1.76172e-06	Neg.Binomial.W	4.8042e-06	0.000367034	0.0029029	0.00253587
AT1G13210	1	4507906	4515010	7105	1	4	7	6	6	51	21	37	24	21	2.09849	8.10304e-06	Neg.Binomial.W	1.84541e-05	0.000675581	0.00433498	0.00365939
AT1G13540	1	4634463	4637805	3343	1	1	2	1	2	9	8	8	12	9	2.06142	2.79298e-07	Neg.Binomial	9.7224e-07	0.000418786	0.00275202	0.00233323
AT1G13550	1	4635984	4639330	3347	1	1	1	1	2	10	7	7	19	9	2.36712	2.51831e-06	Neg.Binomial.W	6.55336e-06	0.00035853	0.00310726	0.00274873
AT1G13650	1	4679290	4683382	4093	5	3	5	1	2	16	20	16	27	18	1.90759	8.89057e-07	Neg.Binomial.W	2.67112e-06	0.000781823	0.0047398	0.00395798
AT1G13730	1	4708757	4713672	4916	4	2	1	5	4	12	10	12	15	15	1.70475	2.81064e-06	Neg.Binomial.W	7.21729e-06	0.000650936	0.00260374	0.00195281
AT1G13790	1	4725770	4731425	5656	4	3	1	6	3	13	18	21	14	18	1.77406	0.000540424	Neg.Binomial.W	0.000750826	0.000601132	0.0029703	0.00236917
AT1G13800	1	4729395	4734869	5475	3	4	0	7	3	13	17	16	10	21	1.45395	0.000239229	Neg.Binomial.W	0.000364728	0.000621005	0.00281279	0.00219178
AT1G13805	1	4729987	4732055	2069	2	2	0	1	3	6	8	11	6	9	1.33123	0.00335046	Neg.Binomial.W	0.00391503	0.00077332	0.0038666	0.00309328
AT1G13860	1	4742204	4747956	5753	4	0	1	3	2	18	12	15	21	21	1.86727	8.84593e-09	Neg.Binomial.W	5.18615e-08	0.000347645	0.00302451	0.00267686
AT1G13980	1	4787463	4795654	8192	1	6	1	3	7	22	21	22	30	15	1.86075	0.000415563	Neg.Binomial.W	0.000595692	0.000439453	0.00268555	0.00224609
AT1G13990	1	4793664	4797599	3936	0	1	1	1	0	8	11	14	13	13	2.29001	2.24465e-13	Neg.Binomial.W	6.5843e-12	0.000152439	0.00299797	0.00284553
AT1G14110	1	4829297	4832915	3619	3	3	8	6	7	15	22	40	23	17	1.7203	0.000116725	Neg.Binomial.W	0.000192017	0.00149212	0.00646587	0.00497375
AT1G14340	1	4896346	4900035	3690	2	1	0	2	2	8	13	15	14	9	1.84583	5.90273e-08	Neg.Binomial.W	2.5959e-07	0.000379404	0.00319783	0.00281843
AT1G14480	1	4955231	4959076	3846	1	1	1	2	2	24	16	12	12	7	2.50844	2.25522e-08	Neg.Binomial.W	1.15316e-07	0.000364015	0.00369215	0.00332813
AT1G14670	1	5036576	5041597	5022	2	4	2	3	1	15	12	14	18	16	1.80359	4.02411e-10	Neg.Binomial	3.75926e-09	0.000477897	0.00298686	0.00250896
AT1G14790	1	5092961	5099270	6310	5	7	11	3	13	24	38	23	35	40	1.46797	0.000332735	Neg.Binomial.W	0.000487443	0.00123613	0.00507132	0.00383518
AT1G14800	1	5098572	5103558	4987	15	17	21	22	29	40	81	63	55	98	1.30508	0.00114063	Neg.Binomial.W	0.00146984	0.00417084	0.0135151	0.0093443
AT1G14810	1	5101424	5105850	4427	5	4	10	10	5	14	28	15	21	25	1.37231	0.000495578	Neg.Binomial.W	0.000696215	0.00153603	0.00465326	0.00311724
AT1G14900	1	5137116	5140467	3352	0	0	0	0	0	5	8	12	11	6	2.50144	2.02216e-06	Neg.Binomial.W	5.4039e-06	0	0.00250597	0.00250597
AT1G15110	1	5197940	5203315	5376	1	3	2	3	8	11	12	20	18	14	1.4929	0.000161334	Neg.Binomial.W	0.000256687	0.00063244	0.00279018	0.00215774
AT1G15160	1	5214345	5218545	4201	2	5	1	3	2	11	10	17	15	23	1.83524	0.000122997	Neg.Binomial.W	0.000201335	0.0006189	0.00361819	0.00299929
AT1G15360	1	5282268	5285736	3469	2	0	4	1	3	22	11	14	8	10	1.71079	3.31356e-06	Neg.Binomial.W	8.33838e-06	0.000576535	0.00374748	0.00317094
AT1G15430	1	5303098	5307087	3990	0	2	5	3	2	13	11	14	12	25	1.76359	2.49807e-05	Neg.Binomial.W	4.94667e-05	0.000601504	0.0037594	0.00315789
AT1G15440	1	5305027	5310558	5532	3	5	5	5	3	23	18	18	28	17	1.8718	4.02511e-08	Neg.Binomial.W	1.86524e-07	0.000759219	0.00375994	0.00300072
AT1G15480	1	5316973	5321630	4658	3	2	0	1	2	10	8	12	20	14	1.8894	2.60916e-08	Neg.Binomial.W	1.29429e-07	0.000343495	0.00274796	0.00240447
AT1G15750	1	5413817	5422033	8217	2	4	2	1	3	24	19	50	26	27	2.50261	2.96409e-08	Neg.Binomial.W	1.43793e-07	0.000292077	0.00355361	0.00326153
AT1G16250	1	5555964	5560520	4557	1	1	2	2	3	14	14	14	23	20	2.43361	2.55675e-10	Neg.Binomial.W	2.57431e-09	0.000394997	0.00373052	0.00333553
AT1G16260	1	5558498	5563192	4695	1	2	2	3	3	17	15	16	22	16	2.15355	1.98377e-13	Neg.Binomial	5.89771e-12	0.000468584	0.00366347	0.00319489
AT1G16540	1	5658370	5666488	8119	7	3	6	10	4	28	24	19	28	29	1.32176	4.87102e-06	Neg.Binomial.W	1.17181e-05	0.000739007	0.0031531	0.00241409
AT1G16610	1	5674495	5679873	5379	6	4	7	3	4	14	21	22	21	27	1.56564	8.06263e-06	Neg.Binomial.W	1.83764e-05	0.000892359	0.00390407	0.00301171
AT1G16650	1	5686871	5692369	5499	6	10	10	14	8	27	28	28	29	30	1.27587	9.91723e-07	Neg.Binomial.W	2.9258e-06	0.00174577	0.00516458	0.0034188
AT1G16670	1	5696216	5700870	4655	2	7	7	9	14	32	33	32	28	38	1.56043	3.97271e-09	Neg.Binomial.W	2.61676e-08	0.00167562	0.00700322	0.0053276
AT1G16680	1	5701153	5706892	5740	7	2	6	9	7	38	33	23	32	32	1.70475	1.49874e-08	Neg.Binomial.W	8.14129e-08	0.00108014	0.00550523	0.00442509
AT1G16870	1	5769732	5774322	4591	1	1	1	1	3	12	11	14	14	9	2.15466	7.9722e-09	Neg.Binomial	4.7492e-08	0.000304944	0.00261381	0.00230887
AT1G17240	1	5895385	5899931	4547	5	8	1	8	7	19	19	27	37	15	1.46407	0.00151525	Neg.Binomial.W	0.0018985	0.00127557	0.00514625	0.00387068
AT1G17270	1	5908085	5912708	4624	4	8	12	15	8	29	18	30	36	27	1.04818	0.0111099	Neg.Binomial.W	0.0119083	0.00203287	0.00605536	0.00402249
AT1G17280	1	5915832	5921393	5562	1	2	4	3	8	22	11	14	23	22	1.51847	0.00387763	Neg.Binomial.W	0.0044781	0.000647249	0.00330816	0.00266091
AT1G17360	1	5945448	5952561	7114	5	2	11	4	3	20	20	14	33	16	1.33829	0.0241195	Neg.Binomial.W	0.0248045	0.000702839	0.0028957	0.00219286
AT1G17370	1	5950542	5956143	5602	4	2	4	4	3	14	13	13	25	8	1.5442	0.000509741	Neg.Binomial.W	0.000713038	0.000606926	0.00260621	0.00199929
AT1G17450	1	5987280	5998033	10754	2	1	4	6	5	38	23	15	43	33	2.35887	1.26045e-06	Neg.Binomial.W	3.59779e-06	0.000334759	0.00282686	0.0024921
AT1G17490	1	6007437	6010420	2984	2	3	8	6	13	21	26	15	18	24	1.30406	0.014506	Neg.Binomial.W	0.0152988	0.00214477	0.00697051	0.00482574
AT1G17580	1	6038250	6050685	12436	4	6	6	3	6	37	29	30	32	33	1.90835	7.41883e-06	Neg.Binomial.W	1.70554e-05	0.000402059	0.00258926	0.0021872
AT1G17680	1	6075071	6083395	8325	7	6	0	7	3	18	31	36	27	49	1.74796	0.00150744	Neg.Binomial.W	0.00188966	0.000552553	0.00386787	0.00331532
AT1G17690	1	6081722	6089381	7660	5	4	0	5	3	25	15	15	27	24	1.7346	2.95428e-06	Neg.Binomial.W	7.529e-06	0.000443864	0.00276762	0.00232376
AT1G17750	1	6105323	6111120	5798	0	3	2	3	1	20	9	11	27	14	1.97408	4.92975e-06	Neg.Binomial.W	1.18336e-05	0.000310452	0.00279407	0.00248362
AT1G17760	1	6109107	6117617	8511	1	5	1	5	3	18	17	20	33	25	2.30923	4.64202e-08	Neg.Binomial.W	2.11876e-07	0.000352485	0.00265539	0.0023029
AT1G17860	1	6148178	6151038	2861	1	3	5	1	2	11	3	10	10	9	1.29277	0.0112548	Neg.Binomial.W	0.0120518	0.000838868	0.00300594	0.00216707
AT1G17910	1	6158126	6162615	4490	5	10	3	4	3	22	22	18	25	16	1.3782	6.99323e-12	Neg.Binomial	1.24576e-10	0.00111359	0.00458797	0.00347439
AT1G17980	1	6186465	6192708	6244	0	1	3	2	3	17	10	15	19	20	2.07944	2.6295e-10	Neg.Binomial.W	2.6295e-09	0.000288277	0.00259449	0.00230621
AT1G18050	1	6208771	6212588	3818	4	4	5	7	5	16	20	23	12	33	1.70475	3.15917e-05	Neg.Binomial.W	6.08065e-05	0.00130959	0.00544788	0.00413829
AT1G18060	1	6210832	6214591	3760	5	4	4	7	3	18	20	25	15	33	1.72551	3.37764e-07	Neg.Binomial.W	1.1485e-06	0.0012234	0.00590426	0.00468085
AT1G18130	1	6234895	6239799	4905	5	1	5	7	8	25	36	30	40	33	1.88612	6.11475e-09	Neg.Binomial.W	3.79745e-08	0.00106014	0.00668705	0.00562691
AT1G18160	1	6247619	6255080	7462	2	2	2	3	7	19	13	23	37	24	1.95303	0.000303907	Neg.Binomial.W	0.000449551	0.000428839	0.00310909	0.00268025
AT1G18250	1	6275777	6279258	3482	1	5	5	4	0	13	12	16	13	15	1.29928	3.42724e-05	Neg.Binomial.W	6.51961e-05	0.000861574	0.00396324	0.00310167
AT1G18310	1	6300200	6304956	4757	1	0	2	2	3	14	12	11	18	16	1.98893	0.000131334	Neg.Binomial.W	0.000213472	0.000336346	0.00298507	0.00264873
AT1G18460	1	6351325	6357113	5789	2	1	1	2	1	17	11	28	20	14	2.87437	1.17319e-10	Neg.Binomial.W	1.32871e-09	0.000241838	0.00310935	0.00286751
AT1G18470	1	6354695	6361344	6650	0	2	2	2	1	16	11	32	23	29	2.55852	6.03761e-11	Neg.Binomial.W	7.59014e-10	0.000210526	0.00333835	0.00312782
AT1G18600	1	6399282	6403794	4513	1	1	2	4	2	13	13	21	14	17	2.2465	3.797e-09	Neg.Binomial.W	2.51419e-08	0.000443164	0.00345668	0.00301352
AT1G18610	1	6404607	6410532	5926	3	4	1	8	9	25	16	25	29	23	1.60944	0.00189026	Neg.Binomial.W	0.00231998	0.000843739	0.00398245	0.00313871
AT1G18630	1	6413609	6417459	3851	2	1	1	1	2	14	7	9	9	11	2.16496	6.44502e-07	Neg.Binomial.W	2.01981e-06	0.000363542	0.00259673	0.00223319
AT1G18640	1	6415169	6419693	4525	2	0	1	2	2	15	6	19	10	11	1.81916	5.22354e-07	Neg.Binomial.W	1.67397e-06	0.000309392	0.00269613	0.00238674
AT1G18660	1	6419856	6426898	7043	4	5	5	8	10	34	11	17	33	20	1.23837	0.00650021	Neg.Binomial.W	0.00721972	0.000908704	0.00326565	0.00235695
AT1G18670	1	6425709	6432093	6385	4	4	7	6	7	32	15	20	24	24	1.40048	3.88558e-05	Neg.Binomial.W	7.28132e-05	0.000877056	0.00360219	0.00272514
AT1G18750	1	6465667	6470984	5318	1	3	2	3	2	15	12	13	22	19	2.15948	7.3883e-08	Neg.Binomial.W	3.14092e-07	0.000413689	0.00304626	0.00263257
AT1G18760	1	6470150	6472824	2675	4	12	5	4	1	17	13	18	16	23	1.34373	0.0115544	Neg.Binomial.W	0.0123546	0.00194393	0.00650467	0.00456075
AT1G18770	1	6472370	6475048	2679	4	3	6	5	2	7	11	8	13	12	1.21816	0.000799631	Neg.Binomial.W	0.00106634	0.00149309	0.00380739	0.0023143
AT1G18900	1	6527984	6533697	5714	1	1	3	4	1	32	16	22	22	25	2.75366	5.75928e-13	Neg.Binomial.W	1.4733e-11	0.000350018	0.0040952	0.00374519
AT1G18910	1	6531559	6539145	7587	5	6	3	8	6	31	39	28	43	39	2.00232	3.36234e-12	Neg.Binomial.W	6.6641e-11	0.000738105	0.00474496	0.00400685
AT1G19086	1	6587542	6590338	2797	6	16	16	15	14	39	59	57	28	46	1.12421	0.00237099	Neg.Binomial.W	0.00285662	0.00479085	0.0163747	0.0115838
AT1G19220	1	6626683	6634133	7451	4	4	3	3	4	17	20	14	37	22	1.94591	9.58165e-06	Neg.Binomial.W	2.13195e-05	0.000483157	0.00295262	0.00246947
AT1G19230	1	6642942	6650375	7434	2	1	2	2	4	17	12	10	26	33	2.48491	3.43802e-06	Neg.Binomial.W	8.60482e-06	0.000295938	0.00263653	0.0023406
AT1G19260	1	6656260	6660569	4310	19	15	10	13	22	45	45	41	39	43	1.1795	9.59916e-08	Neg.Binomial.W	3.90715e-07	0.00366589	0.00988399	0.0062181
AT1G19360	1	6689399	6693566	4168	4	4	1	6	3	14	8	12	14	13	1.32493	0.000177992	Neg.Binomial.W	0.000280302	0.000863724	0.00292706	0.00206334
AT1G19370	1	6691724	6696055	4332	5	2	3	7	4	13	11	13	15	11	1.16315	0.00068786	Neg.Binomial.W	0.00093054	0.000969529	0.00290859	0.00193906
AT1G19520	1	6758859	6763847	4989	5	2	1	1	2	23	13	17	15	10	2.26554	1.89042e-08	Neg.Binomial.W	9.96746e-08	0.00044097	0.00312688	0.00268591
AT1G19715	1	6815702	6820542	4841	4	2	4	2	0	16	15	13	16	18	1.85813	0.000231744	Neg.Binomial.W	0.000354361	0.000495765	0.00322247	0.00272671
AT1G19800	1	6845338	6849128	3791	1	1	2	4	1	10	7	14	16	11	1.97408	7.08262e-07	Neg.Binomial.W	2.19069e-06	0.000474809	0.00305988	0.00258507
AT1G19850	1	6885669	6892404	6736	3	2	4	0	3	27	16	13	20	25	1.80829	6.66451e-08	Neg.Binomial.W	2.88479e-07	0.000356295	0.00299881	0.00264252
AT1G19890	1	6903963	6907028	3066	2	1	5	5	1	16	9	7	18	21	1.56398	0.013271	Neg.Binomial.W	0.0140722	0.000913242	0.00463144	0.0037182
AT1G19900	1	6905899	6909805	3907	2	1	5	5	1	16	9	8	23	18	1.7492	0.00315793	Neg.Binomial.W	0.00371224	0.000716662	0.00378807	0.00307141
AT1G20270	1	7019664	7024162	4499	2	4	4	3	3	14	10	9	11	23	1.63269	2.26801e-05	Neg.Binomial.W	4.54429e-05	0.000711269	0.00297844	0.00226717
AT1G20280	1	7022682	7025439	2758	4	4	2	5	3	16	14	20	7	16	1.58924	0.00011496	Neg.Binomial.W	0.00018966	0.00130529	0.00529369	0.0039884
AT1G20405	1	7076116	7078606	2491	3	1	3	3	3	10	8	11	6	15	1.19214	0.00141739	Neg.Binomial.W	0.00178646	0.00104376	0.00401445	0.00297069
AT1G20410	1	7077804	7083566	5763	4	3	4	2	3	27	10	18	15	17	1.69029	3.62954e-05	Neg.Binomial.W	6.86585e-05	0.000555266	0.00301926	0.00246399
AT1G20540	1	7111611	7116362	4752	2	2	2	1	1	21	9	18	12	10	2.42037	6.99e-09	Neg.Binomial.W	4.25688e-08	0.0003367	0.00294613	0.00260943
AT1G20800	1	7227718	7231240	3523	8	1	3	2	3	12	23	23	12	13	1.58924	0.00246468	Neg.Binomial.W	0.00296202	0.000965087	0.00471189	0.00374681
AT1G20840	1	7243939	7249494	5556	2	3	2	5	0	27	17	16	18	23	1.93076	0.000790065	Neg.Binomial.W	0.00105502	0.000431965	0.00363571	0.00320374
AT1G20860	1	7252998	7259952	6955	8	4	12	9	13	39	45	46	41	54	1.79815	1.15064e-11	Neg.Binomial.W	1.8786e-10	0.00132279	0.00647017	0.00514738
AT1G20960	1	7300599	7311271	10673	4	4	4	7	7	26	21	27	35	33	1.82455	9.63772e-06	QuasiPoisson	2.14226e-05	0.000487211	0.00266092	0.00217371
AT1G21110	1	7388981	7392603	3623	4	5	6	10	2	24	32	28	16	21	1.5007	0.000319839	Neg.Binomial.W	0.00047043	0.00149048	0.00667955	0.00518907
AT1G21230	1	7428895	7433477	4583	4	14	14	14	7	32	29	35	37	30	1.14788	0.00048256	Neg.Binomial.W	0.000679771	0.0023129	0.00711324	0.00480035
AT1G21430	1	7499845	7503186	3342	3	2	1	1	2	13	6	4	11	15	1.91365	7.7497e-05	Neg.Binomial.W	0.000133496	0.0005386	0.00293238	0.00239378
AT1G21440	1	7501082	7505275	4194	3	3	1	1	2	11	8	6	14	15	1.91692	3.14737e-06	Neg.Binomial.W	7.97261e-06	0.000476872	0.00257511	0.00209824
AT1G21610	1	7572830	7579963	7134	1	3	0	2	2	32	17	13	16	14	2.07944	5.50855e-08	Neg.Binomial.W	2.45021e-07	0.000224278	0.0025792	0.00235492
AT1G21640	1	7587414	7593890	6477	4	7	5	4	5	19	20	28	17	21	1.37845	3.1923e-12	Neg.Binomial	6.41376e-11	0.000771962	0.00324224	0.00247028
AT1G21700	1	7619001	7625166	6166	1	2	2	5	2	19	18	30	27	10	2.44235	1.75707e-07	Neg.Binomial.W	6.53795e-07	0.000389231	0.00337334	0.00298411
AT1G21925	1	7709423	7711725	2303	4	1	2	2	5	13	20	11	12	19	1.8563	9.14257e-06	Neg.Binomial.W	2.04815e-05	0.00121581	0.00651324	0.00529744
AT1G21928	1	7711211	7713513	2303	5	2	1	2	3	17	15	15	12	12	1.81529	8.91136e-07	Neg.Binomial.W	2.67554e-06	0.00112896	0.00616587	0.00503691
AT1G21930	1	7711819	7715459	3641	12	5	3	7	4	17	20	24	17	32	1.13846	0.00676699	Neg.Binomial.W	0.00749522	0.00170283	0.0060423	0.00433947
AT1G21940	1	7714170	7717975	3806	12	12	3	8	8	18	26	33	19	53	1.18413	0.0319858	Neg.Binomial.W	0.0325217	0.00225959	0.00782974	0.00557015
AT1G22000	1	7743094	7746744	3651	5	5	8	3	6	22	24	30	25	31	1.63339	6.6472e-08	Neg.Binomial.W	2.88012e-07	0.00147905	0.0072309	0.00575185
AT1G22030	1	7758077	7761929	3853	6	5	4	8	10	19	23	18	18	15	1.1931	7.57186e-05	Neg.Binomial.W	0.00013078	0.00171295	0.00482741	0.00311446
AT1G22090	1	7794708	7798425	3718	1	1	1	2	0	8	8	17	12	9	2.05412	1.50597e-09	Neg.Binomial.W	1.1544e-08	0.000268962	0.00290479	0.00263583
AT1G22290	1	7875640	7878962	3323	1	0	1	0	0	11	7	8	9	12	2.22848	5.70374e-13	Neg.Binomial.W	1.46763e-11	0.000120373	0.00282877	0.0027084
AT1G22480	1	7932973	7936382	3410	0	1	1	0	0	19	14	18	16	30	2.89828	5.71903e-27	Neg.Binomial.W	4.19396e-24	0.000117302	0.00568915	0.00557185
AT1G22550	1	7965500	7969692	4193	3	3	1	2	7	9	16	7	15	14	1.20397	0.0170909	Neg.Binomial.W	0.017875	0.000763177	0.00290961	0.00214643
AT1G22770	1	8060751	8068790	8040	5	2	6	4	5	32	27	23	27	29	2.11678	1.1194e-05	Neg.Binomial.W	2.44793e-05	0.000547264	0.00343284	0.00288557
AT1G23030	1	8155504	8160185	4682	4	3	4	2	3	12	14	11	18	24	1.70475	3.49686e-06	Neg.Binomial.W	8.72975e-06	0.000683469	0.00337463	0.00269116
AT1G23050	1	8167443	8170267	2825	2	1	1	6	5	10	11	6	11	10	1.09861	0.0333938	Neg.Binomial.W	0.033918	0.00106195	0.00339823	0.00233628
AT1G23145	1	8202933	8205318	2386	3	6	0	2	4	16	12	6	15	16	1.30716	0.002562	Neg.Binomial.W	0.00306743	0.00125733	0.00544845	0.00419111
AT1G23147	1	8204872	8207243	2372	4	6	1	4	5	13	9	13	19	12	1.29532	0.001	Neg.Binomial.W	0.001307	0.00168634	0.00556492	0.00387858
AT1G23180	1	8214721	8220641	5921	1	1	2	4	4	13	14	16	20	19	2.19722	2.53956e-09	Neg.Binomial.W	1.78499e-08	0.000405337	0.0027698	0.00236447
AT1G23230	1	8243418	8252937	9520	8	3	9	3	12	37	26	36	46	24	1.79176	0.000113414	Neg.Binomial.W	0.000187356	0.000735294	0.00355042	0.00281513
AT1G23250	1	8254127	8257770	3644	2	1	1	4	2	8	7	7	8	16	1.67964	7.04512e-05	Neg.Binomial.W	0.000122864	0.000548847	0.0025247	0.00197585
AT1G23300	1	8261939	8267048	5110	2	1	2	4	3	15	18	13	24	21	2.12312	0.00025092	Neg.Binomial.W	0.000380182	0.000469667	0.00356164	0.00309198
AT1G23310	1	8267385	8273021	5637	1	7	2	5	6	12	28	37	30	20	1.77234	0.000817914	Neg.Binomial.W	0.00108841	0.000745077	0.00450594	0.00376087
AT1G23320	1	8272423	8276350	3928	2	5	7	3	4	14	20	36	19	20	1.59393	0.000171994	Neg.Binomial.W	0.000271879	0.00106925	0.0055499	0.00448065
AT1G23720	1	8387297	8392623	5327	2	5	1	5	1	14	24	8	17	26	1.90024	0.000420475	Neg.Binomial.W	0.000601902	0.000525624	0.00334147	0.00281584
AT1G23790	1	8408945	8413079	4135	1	1	1	2	2	15	11	11	16	10	2.35815	8.63497e-06	Neg.Binomial.W	1.94741e-05	0.000338573	0.00304716	0.00270859
AT1G23860	1	8426257	8430498	4242	1	1	1	2	1	11	13	9	19	13	2.62708	1.88103e-09	Neg.Binomial.W	1.38868e-08	0.000282885	0.00306459	0.00278171
AT1G23915	1	8456659	8459946	3288	10	4	19	13	13	46	61	52	44	50	1.47857	0.000560141	Neg.Binomial.W	0.000775037	0.00358881	0.0153893	0.0118005
AT1G23935	1	8460757	8470573	9817	11	7	5	9	7	41	23	32	25	35	1.37604	5.86112e-05	Neg.Binomial.W	0.000104282	0.00079454	0.00317816	0.00238362
AT1G24000	1	8494908	8497566	2659	2	3	1	2	3	15	10	11	16	13	1.84583	1.82066e-06	Neg.Binomial.W	4.9389e-06	0.000827379	0.00488906	0.00406168
AT1G24190	1	8562510	8571580	9071	4	4	2	3	1	58	21	25	29	27	2.75457	3.0855e-09	Neg.Binomial.W	2.11467e-08	0.000308676	0.00352773	0.00321905
AT1G24256	1	8591078	8593989	2912	1	2	1	1	2	5	10	4	8	13	1.96611	5.17177e-05	Neg.Binomial.W	9.32869e-05	0.000480769	0.00274725	0.00226648
AT1G24300	1	8613363	8621664	8302	1	6	5	5	6	21	19	51	33	30	1.79176	0.000115329	Neg.Binomial.W	0.000190092	0.000554083	0.00370995	0.00315587
AT1G24360	1	8639582	8644503	4922	5	6	4	5	6	17	20	21	16	19	1.43673	5.46266e-06	Neg.Binomial.W	1.29538e-05	0.00105648	0.00377895	0.00272247
AT1G24380	1	8645056	8648674	3619	15	14	14	14	10	35	47	44	49	47	1.39277	1.53301e-09	Neg.Binomial.W	1.17105e-08	0.00370268	0.0122686	0.0085659
AT1G24388	1	8647099	8649694	2596	5	9	5	3	9	26	26	28	27	22	1.58697	6.3395e-08	Neg.Binomial.W	2.75767e-07	0.00238829	0.00993837	0.00755008
AT1G24390	1	8647201	8649995	2795	5	8	5	3	8	18	27	26	26	22	1.55974	1.89136e-07	Neg.Binomial.W	6.96982e-07	0.00207513	0.00851521	0.00644007
AT1G24600	1	8719309	8721721	2413	4	2	4	5	0	9	10	10	6	7	1.03302	0.00340099	Neg.Binomial.W	0.00396722	0.00124327	0.00348114	0.00223788
AT1G24610	1	8719651	8723825	4175	9	2	5	6	2	20	12	19	17	26	1.64866	7.93238e-05	Neg.Binomial.W	0.000136198	0.0011497	0.00450299	0.00335329
AT1G24706	1	8740836	8756604	15769	6	8	5	7	8	73	38	29	51	41	2.01328	3.04152e-06	Neg.Binomial.W	7.73119e-06	0.000431226	0.00294248	0.00251126
AT1G25180	1	8828564	8832390	3827	7	2	4	2	5	14	14	5	11	16	1.11241	0.0119453	Neg.Binomial.W	0.0127432	0.00104521	0.00313562	0.00209041
AT1G25290	1	8866024	8870289	4266	7	4	6	3	0	15	13	19	36	25	1.47129	0.00332038	Neg.Binomial.W	0.00388194	0.000937647	0.00506329	0.00412564
AT1G25500	1	8954195	8959132	4938	3	3	4	2	2	18	8	7	23	13	1.90424	0.000119506	Neg.Binomial.W	0.000196131	0.000567031	0.00279465	0.00222762
AT1G26240	1	9076874	9080646	3773	3	4	3	5	1	21	14	10	34	21	1.90759	0.000149705	Neg.Binomial.W	0.000239833	0.000848131	0.00530082	0.00445269
AT1G26250	1	9082838	9086464	3627	3	1	1	4	5	11	10	11	10	9	1.4816	9.22359e-05	Neg.Binomial.W	0.000155942	0.000771988	0.00281224	0.00204025
AT1G26255	1	9082856	9086651	3796	3	1	1	4	4	11	10	11	10	9	1.66916	4.09149e-05	QuasiPoisson	7.59441e-05	0.000684932	0.00268704	0.00200211
AT1G26380	1	9125737	9129568	3832	3	7	1	2	3	15	8	10	14	14	1.50408	5.34878e-05	Neg.Binomial.W	9.61437e-05	0.000835073	0.00318372	0.00234864
AT1G26390	1	9129013	9132779	3767	1	3	4	4	2	13	10	12	14	10	1.63576	0.000466206	Neg.Binomial.W	0.000658737	0.000743297	0.00313247	0.00238917
AT1G26400	1	9132291	9135874	3584	3	2	7	3	2	23	17	18	26	22	1.91692	9.43885e-09	Neg.Binomial.W	5.48263e-08	0.000948661	0.00591518	0.00496652
AT1G26410	1	9137604	9141439	3836	4	6	6	10	2	33	23	14	27	23	1.4486	0.00240836	Neg.Binomial.W	0.00290045	0.00145985	0.00625652	0.00479666
AT1G26580	1	9183567	9188578	5012	3	2	5	2	2	12	13	16	14	10	1.5235	2.77539e-05	Neg.Binomial.W	5.42622e-05	0.000558659	0.00259377	0.00203512
AT1G26630	1	9204800	9208417	3618	2	2	4	2	2	16	8	17	18	17	2.07944	2.0977e-07	Neg.Binomial.W	7.5966e-07	0.00066335	0.00420122	0.00353787
AT1G26640	1	9206383	9210902	4520	2	1	3	1	2	19	7	11	16	17	2.33537	6.34452e-08	Neg.Binomial.W	2.75849e-07	0.00039823	0.00309735	0.00269912
AT1G26840	1	9297670	9301800	4131	2	3	2	2	1	10	9	13	10	10	1.90211	2.90009e-06	Neg.Binomial.W	7.42138e-06	0.000484144	0.00251755	0.00203341
AT1G26850	1	9299806	9305328	5523	8	11	5	17	4	27	24	24	20	24	1.0231	0.020508	Neg.Binomial.W	0.0212443	0.00162955	0.00430925	0.0026797
AT1G27000	1	9372885	9377828	4944	4	8	4	3	9	19	28	27	17	16	1.29168	0.000790003	Neg.Binomial.W	0.00105502	0.00113269	0.00432848	0.00319579
AT1G27110	1	9411783	9418604	6822	4	2	4	1	2	22	17	27	20	25	2.18979	0.000291844	Neg.Binomial.W	0.00043331	0.00038112	0.00325418	0.00287306
AT1G27480	1	9543410	9547285	3876	2	2	0	1	2	8	17	5	10	12	1.83258	1.79466e-06	Neg.Binomial.W	4.88191e-06	0.000361197	0.00268318	0.00232198
AT1G27490	1	9545373	9548073	2701	3	2	0	2	2	10	19	4	10	14	1.73039	3.02614e-05	Neg.Binomial.W	5.8489e-05	0.00066642	0.00422066	0.00355424
AT1G27520	1	9557562	9563485	5924	2	5	4	2	1	19	10	17	24	8	1.88707	8.87829e-05	Neg.Binomial.W	0.000150596	0.000472654	0.00263336	0.0021607
AT1G27535	1	9563726	9566134	2409	1	3	2	1	4	11	7	4	11	9	1.26369	5.74258e-05	Neg.Binomial	0.000102442	0.000913242	0.00348692	0.00257368
AT1G27565	1	9573550	9576189	2640	7	7	6	8	18	24	30	37	29	21	1.06946	0.000394548	Neg.Binomial.W	0.000568532	0.00348485	0.0106818	0.00719697
AT1G27570	1	9574538	9583376	8839	29	44	35	49	58	127	142	169	134	144	1.14819	6.38486e-09	Neg.Binomial.W	3.93757e-08	0.0048648	0.0162009	0.0113361
AT1G27660	1	9620398	9627067	6670	0	2	2	2	1	13	19	24	12	27	2.43507	1.83461e-11	Neg.Binomial.W	2.79802e-10	0.000209895	0.00284858	0.00263868
AT1G27670	1	9626533	9629749	3217	0	4	3	4	3	9	27	26	10	21	1.8718	3.56002e-05	Neg.Binomial.W	6.74886e-05	0.000870376	0.00578178	0.00491141
AT1G27680	1	9630190	9635597	5408	10	7	6	5	8	22	18	26	24	21	1.24594	1.98363e-05	Neg.Binomial.W	4.04169e-05	0.00133136	0.00410503	0.00277367
AT1G27820	1	9690628	9693560	2933	5	1	2	6	5	13	14	10	13	18	1.25895	0.00157638	QuasiPoisson	0.00196684	0.0012956	0.00463689	0.00334129
AT1G27860	1	9703558	9707238	3681	4	6	3	5	3	20	14	32	29	26	1.61656	5.20278e-06	Neg.Binomial.W	1.24178e-05	0.00114099	0.0065743	0.00543331
AT1G27870	1	9705657	9708298	2642	8	6	6	7	7	32	32	47	40	34	1.62298	2.41306e-09	Neg.Binomial.W	1.70836e-08	0.00257381	0.0140045	0.0114307
AT1G27880	1	9707861	9715366	7506	5	8	8	8	8	28	18	21	23	20	1.0692	0.000184803	Neg.Binomial.W	0.000289887	0.000985878	0.00293099	0.00194511
AT1G28000	1	9755674	9758963	3290	4	6	6	9	8	23	18	21	23	14	1.21164	4.30123e-05	Neg.Binomial.W	7.93519e-05	0.00200608	0.00601824	0.00401216
AT1G28005	1	9755927	9758891	2965	4	4	5	7	5	20	15	18	19	11	1.30553	5.89131e-05	Neg.Binomial.W	0.000104777	0.00168634	0.00559865	0.00391231
AT1G28060	1	9777851	9783907	6057	1	1	2	4	1	27	12	29	14	28	2.58776	2.66091e-07	Neg.Binomial.W	9.3291e-07	0.000297177	0.00363216	0.00333498
AT1G28070	1	9781847	9785091	3245	1	0	1	0	1	9	9	9	7	9	1.94591	9.1383e-07	QuasiPoisson	2.73063e-06	0.0001849	0.00265023	0.00246533
AT1G28120	1	9811930	9816560	4631	4	4	7	4	9	16	20	22	14	19	1.2792	4.50287e-05	Neg.Binomial.W	8.26507e-05	0.00120924	0.00393004	0.00272079
AT1G28240	1	9867257	9873278	6022	5	2	1	1	2	16	15	8	25	16	2.17853	1.54153e-05	Neg.Binomial.W	3.2291e-05	0.000365327	0.00265692	0.0022916
AT1G28320	1	9919219	9925488	6270	2	3	4	6	2	13	16	27	20	23	1.93076	1.16529e-06	Neg.Binomial.W	3.36214e-06	0.000542265	0.00315789	0.00261563
AT1G28460	1	10005230	10007778	2549	2	0	5	4	2	8	10	12	9	10	1.28967	0.000852935	QuasiPoisson	0.0011304	0.00102001	0.00384464	0.00282464
AT1G28510	1	10022817	10027311	4495	6	2	1	3	2	24	13	17	32	11	2.18979	5.7524e-05	Neg.Binomial.W	0.000102555	0.000622914	0.00431591	0.00369299
AT1G28815	1	10094674	10097374	2701	1	0	0	0	0	7	9	8	16	7	2.31911	1.53603e-15	Neg.Binomial.W	8.72066e-14	7.40466e-05	0.00348019	0.00340615
AT1G29005	1	10113912	10116749	2838	1	2	3	2	0	10	4	9	9	11	1.31219	0.00421824	Neg.Binomial.W	0.00484729	0.000563777	0.0030303	0.00246653
AT1G29080	1	10156494	10159805	3312	1	5	4	3	4	13	12	11	13	10	1.25276	0.000469997	Neg.Binomial.W	0.000663455	0.00102657	0.0035628	0.00253623
AT1G29110	1	10170683	10174071	3389	1	0	0	1	1	10	7	8	6	18	2.11021	4.25448e-09	Neg.Binomial.W	2.77947e-08	0.000177043	0.00289171	0.00271467
AT1G29200	1	10206577	10211622	5046	2	1	2	3	3	11	13	12	26	24	2.26003	3.77206e-07	Neg.Binomial.W	1.26261e-06	0.000435989	0.00340864	0.00297265
AT1G29340	1	10263043	10267917	4875	4	4	2	5	6	28	15	19	16	17	1.65823	7.65288e-06	Neg.Binomial.W	1.7547e-05	0.000861538	0.00389744	0.0030359
AT1G29400	1	10288998	10295630	6633	5	3	3	3	1	15	14	22	21	20	1.91172	3.76724e-06	QuasiPoisson	9.30443e-06	0.000452284	0.00277401	0.00232172
AT1G29470	1	10309131	10315147	6017	6	3	4	2	7	14	25	17	20	26	1.53248	3.85835e-05	Neg.Binomial.W	7.23955e-05	0.000731261	0.00339039	0.00265913
AT1G29480	1	10316936	10319711	2776	5	3	1	2	1	11	10	11	10	10	1.43508	0.000138237	Neg.Binomial.W	0.00022329	0.000864553	0.0037464	0.00288184
AT1G29560	1	10331371	10336714	5344	4	3	1	3	2	7	15	12	22	11	1.95684	2.07916e-05	Neg.Binomial.W	4.21106e-05	0.000486527	0.00250749	0.00202096
AT1G29600	1	10342785	10347364	4580	1	1	1	4	4	12	20	17	17	13	2.18792	9.68336e-09	Neg.Binomial.W	5.59144e-08	0.000480349	0.00344978	0.00296943
AT1G29620	1	10346363	10350017	3655	9	12	8	16	9	44	87	61	33	43	1.73097	0.000315887	Neg.Binomial.W	0.000465006	0.00295486	0.0146648	0.01171
AT1G29630	1	10348427	10354833	6407	7	3	5	6	4	37	48	39	24	34	2.07107	2.48069e-08	Neg.Binomial.W	1.24388e-07	0.000780396	0.00568129	0.00490089
AT1G29750	1	10412853	10421774	8922	4	14	12	10	7	38	50	35	31	35	1.28621	0.00011953	Neg.Binomial.W	0.000196134	0.00105358	0.00423672	0.00318314
AT1G29760	1	10421292	10425513	4222	1	11	8	5	11	32	30	26	18	24	1.23395	0.0189378	Neg.Binomial.W	0.0196849	0.00170535	0.00615822	0.00445287
AT1G29800	1	10431599	10436441	4843	2	1	2	1	2	18	14	19	21	11	2.63906	3.18321e-10	Neg.Binomial.W	3.06816e-09	0.000330374	0.00342763	0.00309725
AT1G29810	1	10434374	10438558	4185	1	1	1	1	1	11	12	14	17	12	2.84491	4.38307e-11	Neg.Binomial.W	5.87273e-10	0.000238949	0.00315412	0.00291517
AT1G29830	1	10440053	10446657	6605	5	3	12	3	3	18	13	15	26	17	1.26165	0.0170203	Neg.Binomial.W	0.0178054	0.000787282	0.00269493	0.00190765
AT1G29900	1	10466956	10473211	6256	3	5	5	4	5	25	18	16	27	24	1.60944	1.14797e-06	Neg.Binomial.W	3.32088e-06	0.000703325	0.00351662	0.0028133
AT1G29960	1	10493627	10497205	3579	3	1	5	5	1	11	7	10	10	10	1.02585	0.000124807	Neg.Binomial	0.000204032	0.000838223	0.00268231	0.00184409
AT1G29962	1	10495730	10498287	2558	1	2	1	6	3	21	14	14	11	15	1.78059	0.000157068	Neg.Binomial.W	0.000250535	0.00101642	0.00586396	0.00484754
AT1G29965	1	10497310	10500462	3153	0	1	2	4	3	16	11	10	13	14	1.71079	2.39554e-07	Neg.Binomial.W	8.52438e-07	0.000634317	0.00405963	0.00342531
AT1G29980	1	10502239	10507189	4951	3	9	6	6	7	17	37	12	37	24	1.55228	0.00118279	Neg.Binomial.W	0.00151706	0.00125227	0.00513028	0.003878
AT1G29990	1	10506533	10510151	3619	5	9	6	7	10	16	39	19	22	27	1.40399	0.000220443	Neg.Binomial.W	0.000339262	0.00204476	0.00679746	0.00475269
AT1G30010	1	10512151	10517385	5235	1	4	3	3	2	14	13	7	12	21	1.91239	7.00851e-07	Neg.Binomial.W	2.17241e-06	0.000496657	0.00255969	0.00206304
AT1G30060	1	10544087	10546906	2820	0	1	3	2	2	4	6	12	9	14	1.43848	0.000107281	Neg.Binomial.W	0.000178127	0.000567376	0.00319149	0.00262411
AT1G30090	1	10558496	10562545	4050	3	4	2	3	3	17	7	13	7	8	1.14991	0.00512302	Neg.Binomial.W	0.00579915	0.000740741	0.0025679	0.00182716
AT1G30200	1	10624000	10628135	4136	5	2	4	1	7	9	25	22	15	12	1.55335	0.00248136	Neg.Binomial.W	0.0029798	0.000918762	0.00401354	0.00309478
AT1G30320	1	10679079	10684137	5059	3	2	0	2	2	18	15	12	10	11	1.90424	6.84792e-05	Neg.Binomial.W	0.000119757	0.000355802	0.00260921	0.00225341
AT1G30330	1	10684822	10691988	7167	2	3	5	7	7	28	21	20	28	24	1.80403	4.10586e-09	Neg.Binomial.W	2.69037e-08	0.000669736	0.00337659	0.00270685
AT1G30370	1	10718065	10721843	3779	3	1	3	2	1	10	10	12	14	11	1.98787	0.000106439	Neg.Binomial.W	0.000176829	0.000529241	0.00301667	0.00248743
AT1G30380	1	10721183	10724247	3065	1	2	2	4	4	7	10	5	9	13	1.29928	0.00142988	Neg.Binomial.W	0.00180116	0.000848287	0.00287113	0.00202284
AT1G30450	1	10761708	10770616	8909	6	5	3	3	4	33	21	20	24	22	1.73912	1.30779e-06	Neg.Binomial.W	3.71483e-06	0.000471433	0.00269391	0.00222247
AT1G30490	1	10795124	10802093	6970	4	4	5	5	6	24	22	24	25	27	1.55645	3.26208e-07	Neg.Binomial.W	1.11308e-06	0.000688666	0.00350072	0.00281205
AT1G30510	1	10805930	10810188	4259	1	1	0	1	2	16	8	10	12	11	2.0149	2.12554e-09	Neg.Binomial.W	1.53444e-08	0.000234797	0.00267668	0.00244189
AT1G30520	1	10809397	10814779	5383	6	5	6	5	2	15	15	20	15	18	1.24319	0.000384061	Neg.Binomial.W	0.000555238	0.000891696	0.00308378	0.00219209
AT1G30680	1	10880479	10887472	6994	4	1	3	4	3	25	16	20	22	18	1.97716	6.5963e-09	Neg.Binomial.W	4.04794e-08	0.000428939	0.00288819	0.00245925
AT1G30780	1	10922919	10927561	4643	9	7	7	11	5	36	38	29	34	29	1.4061	1.27351e-07	Neg.Binomial.W	4.9986e-07	0.00167995	0.00715055	0.0054706
AT1G30790	1	10931713	10935066	3354	4	3	3	6	5	20	16	11	11	21	1.17865	0.000542944	Neg.Binomial.W	0.000754088	0.00125224	0.00471079	0.00345856
AT1G30870	1	10990478	10994083	3606	5	3	1	4	2	19	11	18	10	15	1.62049	2.70454e-05	Neg.Binomial.W	5.30657e-05	0.000831947	0.00404881	0.00321686
AT1G30880	1	10992002	10995152	3151	5	3	1	4	2	18	12	18	11	15	1.75175	7.46815e-07	Neg.Binomial.W	2.29709e-06	0.000952079	0.00469692	0.00374484
AT1G30972	1	11043628	11046466	2839	2	5	6	4	2	10	32	20	13	17	1.78379	0.000540707	Neg.Binomial.W	0.000751101	0.0013385	0.00648116	0.00514266
AT1G30974	1	11045969	11048816	2848	9	2	9	6	9	17	38	30	17	36	1.4032	0.00277915	Neg.Binomial.W	0.00330314	0.00245787	0.00969101	0.00723315
AT1G30990	1	11050999	11054295	3297	1	3	3	4	4	13	15	12	10	19	1.46228	4.36575e-05	Neg.Binomial.W	8.04072e-05	0.000909918	0.00418562	0.00327571
AT1G31000	1	11052377	11055567	3191	0	0	0	1	0	6	6	10	13	7	2.17853	0.000227239	QuasiPoisson	0.000348562	6.26763e-05	0.0026324	0.00256973
AT1G31070	1	11083666	11089589	5924	1	3	3	1	1	24	8	13	14	16	2.11296	3.74957e-06	Neg.Binomial.W	9.26601e-06	0.000303849	0.00253207	0.00222822
AT1G31095	1	11101778	11104644	2867	11	12	12	11	23	37	40	36	40	28	1.07808	4.34614e-06	Neg.Binomial.W	1.06028e-05	0.00481339	0.0126264	0.00781304
AT1G31120	1	11103237	11109095	5859	5	8	10	7	11	29	26	16	34	29	1.42445	1.68647e-05	Neg.Binomial.W	3.50434e-05	0.00139956	0.00457416	0.0031746
AT1G31140	1	11116941	11120785	3845	3	1	0	4	2	16	16	8	7	17	1.78059	6.04898e-07	Neg.Binomial.W	1.90451e-06	0.000520156	0.003329	0.00280884
AT1G31163	1	11127732	11131239	3508	8	2	5	11	6	24	31	40	17	42	1.69513	0.00103435	Neg.Binomial.W	0.00134748	0.0018244	0.00877993	0.00695553
AT1G31190	1	11143772	11147930	4159	1	0	1	0	1	9	10	12	21	24	2.45316	7.26209e-13	Neg.Binomial.W	1.79512e-11	0.000144265	0.00365472	0.00351046
AT1G31230	1	11157618	11164274	6657	2	2	1	4	2	18	16	12	20	22	2.29345	4.30116e-09	Neg.Binomial.W	2.80157e-08	0.000330479	0.00264383	0.00231335
AT1G31280	1	11180504	11186396	5893	0	2	2	1	2	25	15	9	18	12	2.18792	1.04764e-10	Neg.Binomial.W	1.20513e-09	0.00023757	0.00268115	0.00244358
AT1G31410	1	11245817	11250587	4771	1	1	1	1	1	26	12	10	18	11	3.02529	3.32447e-12	Neg.Binomial.W	6.63386e-11	0.0002096	0.00322783	0.00301824
AT1G31420	1	11248600	11254915	6316	5	5	3	0	2	18	13	17	26	21	1.84845	3.4426e-05	QuasiPoisson	6.546e-05	0.000474984	0.00300823	0.00253325
AT1G31460	1	11260443	11264364	3922	1	4	2	3	5	19	13	13	13	19	1.69939	0.000529634	Neg.Binomial.W	0.000738049	0.000764916	0.00392657	0.00316165
AT1G31470	1	11261918	11265963	4046	1	4	2	3	5	23	15	14	14	23	1.85813	1.83196e-06	Neg.Binomial.W	4.96345e-06	0.000741473	0.00439941	0.00365793
AT1G31480	1	11264816	11272701	7886	4	0	5	3	3	20	22	30	33	28	2.12596	4.25825e-10	Neg.Binomial.W	3.93224e-09	0.000380421	0.00337307	0.00299265
AT1G31500	1	11272573	11277636	5064	3	0	7	5	5	21	10	12	16	24	1.52103	0.00037235	Neg.Binomial.W	0.000540617	0.000789889	0.00327804	0.00248815
AT1G31510	1	11276417	11279462	3046	1	1	2	3	3	7	4	8	11	14	1.62746	0.000229861	Neg.Binomial.W	0.000352154	0.000656599	0.00288903	0.00223244
AT1G31630	1	11317528	11320547	3020	3	6	6	3	1	16	11	21	12	27	1.50408	0.00308371	Neg.Binomial.W	0.00363714	0.00125828	0.00576159	0.00450331
AT1G31640	1	11321692	11325176	3485	5	2	12	15	7	25	22	26	19	22	1.07799	0.0139815	Neg.Binomial.W	0.0147828	0.00235294	0.00654232	0.00418938
AT1G31740	1	11364285	11370839	6555	4	5	5	6	7	20	25	20	15	21	1.45636	2.59515e-06	Neg.Binomial.W	6.72874e-06	0.000823799	0.00308162	0.00225782
AT1G31770	1	11373760	11378885	5126	1	0	1	1	2	16	16	14	16	13	2.36085	7.95666e-14	Neg.Binomial.W	2.60292e-12	0.000195084	0.00292626	0.00273117
AT1G31830	1	11417589	11421961	4373	4	5	4	10	1	14	19	10	10	12	1.09861	0.0434611	Neg.Binomial.W	0.0436446	0.00109764	0.00297279	0.00187514
AT1G31835	1	11421636	11424684	3049	7	1	1	6	4	7	5	19	13	16	1.12719	0.00259686	Neg.Binomial	0.00310663	0.00124631	0.00393572	0.00268941
AT1G31870	1	11435719	11441275	5557	4	4	3	2	1	20	4	23	20	23	1.97234	0.000696174	Neg.Binomial.W	0.000940054	0.000503869	0.00323916	0.00273529
AT1G31930	1	11463934	11470207	6274	6	3	4	5	3	21	18	20	22	13	1.76877	3.74304e-05	Neg.Binomial.W	7.05326e-05	0.000669429	0.00299649	0.00232706
AT1G31970	1	11478763	11483890	5128	0	3	5	3	7	21	22	13	31	26	1.7148	3.62735e-05	Neg.Binomial.W	6.86319e-05	0.000702028	0.00440718	0.00370515
AT1G32000	1	11507285	11509909	2625	7	15	26	36	19	52	64	72	69	59	1.02911	0.0462574	Neg.Binomial.W	0.0463733	0.00784762	0.0240762	0.0162286
AT1G32160	1	11567654	11571438	3785	3	2	2	1	2	16	15	19	13	20	2.44235	1.74876e-10	Neg.Binomial.W	1.86308e-09	0.000528402	0.00438573	0.00385733
AT1G32180	1	11585391	11591035	5645	6	2	10	6	11	18	17	44	24	34	1.50678	0.00517524	Neg.Binomial.W	0.00585675	0.00124004	0.00485385	0.00361382
AT1G32220	1	11606854	11610968	4115	2	8	9	6	5	22	10	19	13	13	1.06962	0.00822219	Neg.Binomial.W	0.00900053	0.00145808	0.00374241	0.00228433
AT1G32225	1	11609114	11611625	2512	1	9	7	6	5	21	11	17	12	12	1.00624	0.018446	Neg.Binomial.W	0.0192032	0.0022293	0.0058121	0.0035828
AT1G32250	1	11638741	11641393	2653	4	4	2	3	4	14	9	17	11	14	1.38629	0.000112221	Neg.Binomial.W	0.000185454	0.00128157	0.00490011	0.00361855
AT1G32260	1	11639558	11642889	3332	6	4	2	3	4	14	9	15	12	14	1.11241	0.00149356	Neg.Binomial.W	0.00187387	0.00114046	0.00384154	0.00270108
AT1G32270	1	11641593	11646237	4645	5	8	2	7	13	22	30	20	23	17	1.11365	0.00220561	Neg.Binomial.W	0.00267199	0.001507	0.00482239	0.00331539
AT1G32330	1	11655964	11661471	5508	3	5	3	8	3	13	15	17	11	27	1.32914	0.00247697	Neg.Binomial.W	0.00297493	0.000798838	0.0030138	0.00221496
AT1G32340	1	11662008	11667120	5113	3	3	1	8	8	23	35	31	26	29	2.00459	2.97388e-08	Neg.Binomial.W	1.44188e-07	0.000899668	0.0056327	0.00473303
AT1G32350	1	11665886	11669690	3805	4	2	0	6	3	13	21	16	19	13	1.76644	1.71473e-08	Neg.Binomial.W	9.1452e-08	0.000788436	0.00431012	0.00352168
AT1G32361	1	11674531	11677748	3218	0	2	1	1	1	9	10	10	7	8	1.84055	1.40623e-07	Neg.Binomial.W	5.42194e-07	0.000310752	0.00273462	0.00242387
AT1G32400	1	11688064	11692588	4525	1	2	1	0	2	22	10	12	12	8	2.03292	3.0933e-07	Neg.Binomial.W	1.06306e-06	0.000265193	0.00282873	0.00256354
AT1G32410	1	11692799	11696575	3777	2	3	3	3	1	11	19	13	11	15	1.6614	7.73939e-06	Neg.Binomial.W	1.77315e-05	0.000635425	0.00365369	0.00301827
AT1G32415	1	11694596	11698964	4369	5	2	3	3	0	18	16	16	22	14	1.62831	0.000862201	Neg.Binomial.W	0.00114096	0.000595102	0.00393683	0.00334173
AT1G32430	1	11703932	11707357	3426	7	6	1	12	12	28	26	29	27	37	1.38629	0.00160789	Neg.Binomial.W	0.00200303	0.00221833	0.00858144	0.00636311
AT1G32440	1	11710944	11716162	5219	5	10	5	3	11	25	28	21	22	34	1.49549	1.86261e-05	Neg.Binomial.W	3.82779e-05	0.00130293	0.0049818	0.00367887
AT1G32450	1	11714147	11720988	6842	4	3	3	3	4	20	19	14	21	22	2.04959	1.806e-15	Neg.Binomial	9.99548e-14	0.000496931	0.0028062	0.00230927
AT1G32470	1	11738304	11741399	3096	1	1	2	3	1	18	22	20	11	11	2.62104	3.83831e-09	Neg.Binomial.W	2.53772e-08	0.000516796	0.00529716	0.00478036
AT1G32480	1	11740083	11742990	2908	1	2	2	3	1	20	24	20	15	12	2.50144	6.4788e-09	Neg.Binomial.W	3.99254e-08	0.000618982	0.0062586	0.00563961
AT1G32490	1	11741006	11750788	9783	2	9	5	6	7	23	17	29	34	23	1.51983	1.5133e-06	Neg.Binomial.W	4.20495e-06	0.000592865	0.0025759	0.00198303
AT1G32520	1	11757211	11760324	3114	1	1	0	1	1	9	6	10	8	7	1.7148	2.23749e-06	Neg.Binomial.W	5.90578e-06	0.000256904	0.00256904	0.00231214
AT1G32585	1	11787515	11790177	2663	1	2	3	3	1	13	12	18	14	13	2.19722	1.53105e-08	Neg.Binomial.W	8.29122e-08	0.000751033	0.00525723	0.0045062
AT1G32600	1	11793802	11796683	2882	5	1	5	3	3	9	11	11	9	10	1.17865	0.00120096	Neg.Binomial.W	0.00153857	0.00117974	0.00346981	0.00229008
AT1G32720	1	11833902	11837631	3730	18	15	22	22	12	59	56	70	66	74	1.38629	9.47859e-12	Neg.Binomial.W	1.59989e-10	0.00477212	0.0174263	0.0126542
AT1G32760	1	11857080	11860468	3389	4	5	3	2	4	17	16	14	27	13	1.72277	4.63084e-06	Neg.Binomial.W	1.12139e-05	0.00106226	0.00513426	0.004072
AT1G32763	1	11859407	11861923	2517	4	4	4	3	3	10	8	13	18	14	1.23969	1.32323e-05	Neg.Binomial.W	2.83595e-05	0.00143027	0.00500596	0.00357569
AT1G32810	1	11880311	11887015	6705	2	3	4	2	0	22	12	22	21	25	1.92181	0.000449221	Neg.Binomial.W	0.000637562	0.000328113	0.00304251	0.00271439
AT1G32940	1	11936183	11942116	5934	3	3	5	0	2	19	18	13	23	16	1.96166	3.76005e-10	Neg.Binomial.W	3.53887e-09	0.000438153	0.00299966	0.00256151
AT1G32975	1	11952089	11954899	2811	0	0	1	0	0	8	7	11	5	11	2.28578	1.75188e-14	Neg.Binomial.W	7.48376e-13	7.11491e-05	0.00298826	0.00291711
AT1G33010	1	11958287	11961591	3305	6	10	12	13	19	41	39	38	35	44	1.10272	0.000243575	Neg.Binomial.W	0.000370456	0.00363086	0.0119213	0.00829047
AT1G33070	1	11981889	11986299	4411	7	4	3	3	5	28	15	26	39	34	1.74469	3.52707e-06	Neg.Binomial.W	8.79767e-06	0.000997506	0.00643845	0.00544094
AT1G33080	1	11984650	11991520	6871	3	2	5	2	4	18	33	18	16	28	1.96822	2.5944e-06	Neg.Binomial.W	6.72874e-06	0.000465726	0.00328919	0.00282346
AT1G33110	1	12003854	12009852	5999	3	4	1	5	2	16	7	14	20	24	1.78191	0.000230693	Neg.Binomial.W	0.000353245	0.000500083	0.00270045	0.00220037
AT1G33250	1	12056198	12060792	4595	1	4	1	1	3	16	17	12	22	12	2.38876	2.21089e-09	Neg.Binomial.W	1.58564e-08	0.000435256	0.00343852	0.00300326
AT1G33270	1	12067063	12071455	4393	3	4	0	2	2	18	13	11	15	17	1.84253	2.76397e-05	QuasiPoisson	5.40749e-05	0.000500797	0.003369	0.0028682
AT1G33290	1	12073099	12077289	4191	1	3	1	1	1	8	12	7	16	14	2.31677	0.000402432	QuasiPoisson	0.000578849	0.000334049	0.00272011	0.00238607
AT1G33320	1	12080009	12084619	4611	8	6	3	6	5	20	21	44	25	26	1.52847	3.22928e-05	Neg.Binomial.W	6.19661e-05	0.00121449	0.00589894	0.00468445
AT1G33350	1	12088249	12092743	4495	3	4	4	4	2	16	7	11	18	13	1.38629	0.000461005	Neg.Binomial.W	0.000651806	0.000756396	0.0028921	0.00213571
AT1G33355	1	12088635	12090662	2028	1	2	3	4	0	11	5	7	16	10	1.46634	0.000336547	Neg.Binomial.W	0.000492463	0.000986193	0.00483235	0.00384615
AT1G33390	1	12098482	12105680	7199	5	5	8	4	1	38	17	20	25	25	1.83565	1.34766e-06	Neg.Binomial.W	3.81576e-06	0.000638978	0.0034727	0.00283373
AT1G33560	1	12167768	12173119	5352	2	2	2	1	1	19	17	10	19	16	2.60269	6.65669e-11	Neg.Binomial.W	8.22736e-10	0.000298954	0.00302691	0.00272795
AT1G33590	1	12176673	12180628	3956	3	2	3	0	5	9	13	16	16	11	1.55537	0.000480054	QuasiPoisson	0.000676565	0.00065723	0.00328615	0.00262892
AT1G33600	1	12179483	12185528	6046	6	5	5	3	4	43	36	48	26	22	2.17563	3.43483e-08	Neg.Binomial.W	1.63475e-07	0.000760834	0.00578895	0.00502812
AT1G33680	1	12202945	12209698	6754	1	7	3	7	5	13	17	23	23	14	1.21997	0.00183725	Neg.Binomial.W	0.00225902	0.000681078	0.00266509	0.00198401
AT1G33700	1	12207308	12215313	8006	3	5	4	6	2	23	29	26	30	42	1.99061	6.07286e-08	Neg.Binomial.W	2.65965e-07	0.000499625	0.00374719	0.00324756
AT1G33800	1	12260165	12263750	3586	3	1	3	6	5	19	13	15	14	22	1.64683	1.04123e-06	Neg.Binomial.W	3.0502e-06	0.0010039	0.00462911	0.00362521
AT1G33820	1	12277438	12280451	3014	2	5	1	4	4	9	12	9	16	9	1.1827	0.00285912	QuasiPoisson	0.00339091	0.00106171	0.00364964	0.00258792
AT1G33850	1	12286913	12289210	2298	2	2	5	6	2	16	18	22	19	21	1.70041	2.60454e-07	Neg.Binomial.W	9.179e-07	0.00147955	0.00835509	0.00687554
AT1G33860	1	12293394	12296305	2912	4	11	13	14	4	35	30	20	34	28	1.12096	0.0171391	Neg.Binomial.W	0.017919	0.00315934	0.0100962	0.00693681
AT1G33890	1	12307136	12310914	3779	3	2	5	0	7	11	19	14	12	14	1.47963	9.68217e-06	Neg.Binomial.W	2.14981e-05	0.000899709	0.00370468	0.00280497
AT1G33910	1	12313904	12317258	3355	5	7	3	3	4	30	25	22	17	21	1.81156	1.92829e-07	Neg.Binomial.W	7.07039e-07	0.00131148	0.00685544	0.00554396
AT1G33920	1	12318905	12321870	2966	2	2	2	1	2	12	13	10	13	5	2.00747	5.00066e-06	Neg.Binomial.W	1.19842e-05	0.000606878	0.00357384	0.00296696
AT1G33930	1	12322474	12328311	5838	2	5	7	2	4	17	23	12	16	18	1.46634	2.53617e-05	Neg.Binomial.W	5.01029e-05	0.000685166	0.00294621	0.00226105
AT1G33950	1	12331834	12341409	9576	12	6	6	9	10	23	27	56	33	42	1.36372	0.00043495	Neg.Binomial.W	0.000620049	0.000898079	0.00378028	0.00288221
AT1G34010	1	12358454	12362313	3860	4	1	1	5	3	10	24	11	9	15	1.69867	0.000216456	Neg.Binomial.W	0.000333768	0.000725389	0.00357513	0.00284974
AT1G34015	1	12360832	12364493	3662	10	3	4	12	7	35	50	40	33	37	1.7252	1.1505e-08	Neg.Binomial.W	6.48587e-08	0.00196614	0.0106499	0.00868378
AT1G34040	1	12373259	12377367	4109	6	7	6	13	12	22	22	24	29	14	1.10513	0.000691568	Neg.Binomial.W	0.000934838	0.00214164	0.00540277	0.00326113
AT1G34042	1	12378427	12380703	2277	5	14	13	14	8	28	30	28	29	37	1.17988	0.000147843	Neg.Binomial.W	0.000237282	0.00474308	0.0133509	0.00860782
AT1G34046	1	12387595	12390447	2853	1	3	3	6	5	15	12	23	11	14	1.5506	0.000629248	Neg.Binomial.W	0.000859843	0.00126183	0.00525762	0.00399579
AT1G34047	1	12389238	12391915	2678	3	1	3	4	3	15	21	28	16	28	2.08677	2.61466e-09	Neg.Binomial.W	1.82177e-08	0.00104556	0.00806572	0.00702016
AT1G34049	1	12389448	12392149	2702	3	1	3	4	3	15	21	27	14	28	2.00307	8.33005e-08	Neg.Binomial.W	3.46266e-07	0.00103627	0.00777202	0.00673575
AT1G34065	1	12397428	12402036	4609	8	1	7	4	6	23	22	26	30	46	1.65678	0.000103325	Neg.Binomial.W	0.000172339	0.00112823	0.00637882	0.0052506
AT1G34070	1	12401283	12404209	2927	11	17	22	19	24	56	55	47	55	79	1.04942	0.000627137	Neg.Binomial.W	0.000857287	0.00635463	0.0199522	0.0135975
AT1G34130	1	12428846	12434236	5391	2	2	1	3	1	12	16	17	19	24	2.48491	1.67666e-09	Neg.Binomial.W	1.25957e-08	0.00033389	0.0032647	0.00293081
AT1G34140	1	12432356	12435735	3380	1	1	1	1	2	12	9	17	18	13	2.67415	8.55063e-10	Neg.Binomial.W	7.13228e-09	0.00035503	0.00408284	0.00372781
AT1G34150	1	12434882	12440499	5618	2	1	1	3	6	19	15	24	22	10	2.20574	2.98709e-07	Neg.Binomial.W	1.03246e-06	0.000462798	0.00320399	0.00274119
AT1G34160	1	12440244	12444368	4125	3	2	2	2	2	17	17	16	16	18	2.35569	8.20827e-14	Neg.Binomial	2.66542e-12	0.000533333	0.00407273	0.00353939
AT1G34170	1	12442547	12447764	5218	9	4	7	5	4	25	22	27	26	28	1.65678	1.05545e-05	QuasiPoisson	2.32141e-05	0.00111154	0.00490609	0.00379456
AT1G34200	1	12454653	12458547	3895	7	2	7	8	3	26	20	42	30	38	1.79176	2.78822e-08	Neg.Binomial.W	1.36845e-07	0.00138639	0.00801027	0.00662388
AT1G34210	1	12457564	12463905	6342	8	5	5	10	5	21	27	25	35	29	1.39237	8.27608e-05	Neg.Binomial.W	0.000141636	0.00104068	0.0043204	0.00327972
AT1G34220	1	12461849	12467089	5241	3	5	2	4	2	10	17	12	16	18	1.49821	2.66369e-05	Neg.Binomial.W	5.23225e-05	0.000610571	0.00278573	0.00217516
AT1G34290	1	12497000	12499800	2801	9	10	8	8	8	24	30	19	36	20	1.0116	0.000310295	Neg.Binomial.W	0.00045777	0.00307033	0.009211	0.00614066
AT1G34300	1	12502360	12507172	4813	0	4	3	5	4	26	13	12	21	15	1.59189	1.34061e-05	Neg.Binomial.W	2.86482e-05	0.000664866	0.00361521	0.00295034
AT1G34310	1	12507548	12512520	4973	6	9	9	5	12	45	32	38	33	58	1.64412	2.54254e-06	Neg.Binomial.W	6.60596e-06	0.0016489	0.00828474	0.00663583
AT1G34320	1	12519059	12525377	6319	4	1	4	5	1	31	37	15	12	23	2.36085	2.47917e-06	Neg.Binomial.W	6.46996e-06	0.000474759	0.00373477	0.00326001
AT1G34340	1	12529815	12535306	5492	2	2	4	1	1	16	17	11	20	26	2.45959	2.77251e-10	Neg.Binomial.W	2.74727e-09	0.000364166	0.00327749	0.00291333
AT1G34350	1	12533426	12537162	3737	1	1	2	1	1	8	8	7	18	14	2.42775	1.42512e-07	Neg.Binomial.W	5.48124e-07	0.000321113	0.00294354	0.00262242
AT1G34380	1	12551655	12555363	3709	4	4	5	1	2	9	10	11	16	9	1.29928	0.000485242	Neg.Binomial.W	0.000682894	0.000862766	0.00296576	0.00210299
AT1G34390	1	12555005	12560082	5078	14	8	18	7	8	51	51	46	55	43	1.38286	4.36672e-26	Neg.Binomial	2.7448e-23	0.00216621	0.00968885	0.00752265
AT1G34403	1	12574892	12577173	2282	2	4	2	1	5	14	7	19	14	10	1.57122	0.000193608	Neg.Binomial.W	0.000302255	0.00122699	0.00560911	0.00438212
AT1G34410	1	12576722	12581824	5103	12	10	12	10	9	68	46	82	42	57	1.72755	1.01898e-07	Neg.Binomial.W	4.12845e-07	0.00207721	0.0115618	0.00948462
AT1G34420	1	12583345	12588778	5434	2	4	2	1	2	27	17	17	17	18	2.43042	1.09313e-14	Neg.Binomial	4.88301e-13	0.000404858	0.00353331	0.00312845
AT1G34440	1	12590348	12594579	4232	7	13	11	21	19	40	39	59	46	39	1.29277	0.000657534	Neg.Binomial.W	0.000893637	0.00335539	0.0105388	0.00718336
AT1G34460	1	12594110	12603379	9270	6	11	7	7	6	39	23	24	28	23	1.41982	6.12305e-06	Neg.Binomial.W	1.43496e-05	0.000798274	0.00295577	0.0021575
AT1G34490	1	12608440	12611495	3056	2	1	4	3	2	17	17	11	13	14	1.80359	1.06801e-06	Neg.Binomial.W	3.12035e-06	0.00078534	0.00471204	0.0039267
AT1G34500	1	12610638	12613663	3026	2	1	3	4	2	14	11	6	12	11	1.51983	0.00192434	Neg.Binomial.W	0.00235754	0.000793126	0.00356907	0.00277594
AT1G34540	1	12636054	12639692	3639	4	1	4	1	6	9	9	12	16	13	1.42712	0.000829605	Neg.Binomial.W	0.00110197	0.000879362	0.00324265	0.00236329
AT1G34550	1	12645674	12653646	7973	18	15	13	9	24	39	46	34	54	47	1.12263	0.000654175	Neg.Binomial.W	0.000889484	0.00198169	0.00551863	0.00353694
AT1G34560	1	12652961	12655779	2819	4	6	1	2	5	14	14	6	16	13	1.50991	0.000257677	Neg.Binomial.W	0.00038928	0.00127705	0.00446967	0.00319262
AT1G34580	1	12659497	12664870	5374	2	4	3	3	5	27	21	30	21	16	2.17222	1.61003e-08	Neg.Binomial.W	8.63392e-08	0.000632676	0.00427987	0.00364719
AT1G34640	1	12686552	12689543	2992	1	1	1	2	0	12	16	19	13	17	2.33214	2.30362e-13	Neg.Binomial.W	6.73485e-12	0.000334225	0.00514706	0.00481283
AT1G34650	1	12691995	12698834	6840	5	5	7	4	4	14	24	18	12	30	1.36949	0.000139738	Neg.Binomial.W	0.000225343	0.000730994	0.0028655	0.0021345
AT1G34750	1	12735000	12739196	4197	3	3	5	8	6	13	17	27	13	13	1.08846	0.00571481	Neg.Binomial.W	0.00641212	0.00119133	0.00395521	0.00276388
AT1G34792	1	12765263	12767651	2389	10	2	2	4	4	17	16	23	28	19	1.65456	0.00504032	Neg.Binomial.W	0.00571509	0.00184177	0.00862285	0.00678108
AT1G34860	1	12802708	12804986	2279	4	2	3	3	3	11	11	11	15	19	1.82455	1.11422e-06	Neg.Binomial.W	3.23389e-06	0.00131637	0.00587977	0.00456341
AT1G34910	1	12803834	12806334	2501	4	7	4	8	8	19	16	12	39	26	1.46193	0.00215114	Neg.Binomial.W	0.00261212	0.00247901	0.00895642	0.00647741
AT1G34930	1	12806121	12808399	2279	2	3	2	5	4	26	13	15	21	23	1.96166	5.6743e-08	Neg.Binomial.W	2.50798e-07	0.00140412	0.00860026	0.00719614
AT1G35030	1	12807246	12810481	3236	7	6	2	10	7	21	30	34	27	25	1.50122	3.55218e-07	Neg.Binomial.W	1.20043e-06	0.00197775	0.00846724	0.00648949
AT1G35035	1	12810030	12812308	2279	2	5	3	6	7	16	20	18	17	11	1.20397	0.000212718	Neg.Binomial.W	0.000328523	0.00201843	0.00719614	0.00517771
AT1G35040	1	12811157	12813569	2413	4	5	4	8	8	22	31	27	26	18	1.34602	1.00083e-05	Neg.Binomial.W	2.2129e-05	0.00240365	0.0102777	0.00787402
AT1G35140	1	12850983	12854235	3253	3	2	4	1	1	10	21	16	26	13	2.06002	1.58678e-06	Neg.Binomial.W	4.38418e-06	0.000676299	0.00528743	0.00461113
AT1G35150	1	12863158	12867238	4081	6	12	11	7	14	33	45	36	29	33	1.20089	0.000182155	Neg.Binomial.W	0.00028609	0.00245038	0.00862534	0.00617496
AT1G35180	1	12876107	12879835	3729	2	1	1	1	4	7	9	15	18	10	2.15948	2.85278e-06	Neg.Binomial.W	7.31481e-06	0.000482703	0.00316439	0.00268168
AT1G35210	1	12895582	12898675	3094	2	3	0	3	2	20	15	22	10	21	2.09597	3.07226e-10	Neg.Binomial.W	2.98739e-09	0.000646412	0.00568843	0.00504202
AT1G35215	1	12901718	12907171	5454	10	18	7	20	13	57	63	37	58	58	1.48492	1.57292e-05	Neg.Binomial.W	3.28781e-05	0.00249358	0.010011	0.00751742
AT1G35220	1	12907848	12915858	8011	5	3	9	3	3	28	22	43	34	38	2.01013	4.54357e-10	Neg.Binomial.W	4.16928e-09	0.00057421	0.00411934	0.00354513
AT1G35240	1	12926303	12931523	5221	16	1	11	14	6	34	48	45	31	47	1.41458	0.0213221	Neg.Binomial.W	0.0220539	0.00183873	0.0078529	0.00601417
AT1G35242	1	12929980	12932555	2576	4	3	6	9	2	20	16	23	12	28	1.27046	0.00657693	Neg.Binomial.W	0.00729664	0.00186335	0.00768634	0.00582298
AT1G35250	1	12931024	12935656	4633	1	3	3	4	0	16	8	13	10	14	1.39937	2.63685e-05	Neg.Binomial.W	5.18415e-05	0.000474854	0.00263328	0.00215843
AT1G35320	1	12957841	12963853	6013	5	6	14	2	5	25	25	19	43	23	1.51571	0.00571104	Neg.Binomial.W	0.00640871	0.00106436	0.00449027	0.00342591
AT1G35340	1	12976668	12980947	4280	4	0	4	8	3	14	15	32	17	23	1.75786	0.000116107	Neg.Binomial.W	0.000191301	0.00088785	0.00471963	0.00383178
AT1G35350	1	12979689	12985740	6052	6	2	4	6	4	20	15	18	21	18	1.60141	3.88117e-05	QuasiPoisson	7.27462e-05	0.000727032	0.00304032	0.00231328
AT1G35375	1	13004673	13007187	2515	12	11	16	21	10	42	54	40	31	53	1.19357	0.000870496	Neg.Binomial.W	0.00115072	0.0055666	0.017495	0.0119284
AT1G35400	1	13017289	13020198	2910	9	5	6	19	6	30	41	30	41	54	1.41183	0.00347464	Neg.Binomial.W	0.00404455	0.00309278	0.0134708	0.010378
AT1G35410	1	13023161	13025941	2781	6	3	6	14	6	23	41	42	27	40	1.45181	0.00138812	Neg.Binomial.W	0.00175257	0.00251708	0.0124416	0.00992449
AT1G35420	1	13025206	13028691	3486	3	14	10	5	3	23	31	25	23	32	1.2436	0.0194146	Neg.Binomial.W	0.0201544	0.00200803	0.00768789	0.00567986
AT1G35440	1	13034294	13037037	2744	0	0	0	0	0	9	9	8	8	6	2.34181	5.68865e-07	Neg.Binomial	1.80527e-06	0	0.00291545	0.00291545
AT1G35460	1	13038660	13043159	4500	4	7	5	2	2	13	19	14	18	18	1.45668	1.06965e-05	Neg.Binomial.W	2.34853e-05	0.000888889	0.00364444	0.00275556
AT1G35490	1	13060549	13064455	3907	5	1	1	2	2	8	8	11	16	9	1.86478	1.98414e-05	Neg.Binomial.W	4.04177e-05	0.000563092	0.00266189	0.0020988
AT1G35500	1	13065087	13067596	2510	6	5	3	4	6	18	26	18	12	20	1.54045	5.68683e-06	Neg.Binomial.W	1.34347e-05	0.00191235	0.00749004	0.00557769
AT1G35510	1	13070165	13075984	5820	6	2	4	2	5	14	21	25	14	19	1.77576	6.7345e-06	Neg.Binomial.W	1.56162e-05	0.000652921	0.00319588	0.00254296
AT1G35515	1	13076890	13081265	4376	0	4	1	3	4	11	13	14	19	16	1.63027	9.97347e-05	QuasiPoisson	0.000167174	0.000548446	0.00333638	0.00278793
AT1G35516	1	13077416	13080773	3358	0	2	1	2	3	8	9	11	14	11	1.56564	5.50227e-06	Neg.Binomial.W	1.30371e-05	0.000476474	0.00315664	0.00268017
AT1G35520	1	13081819	13086830	5012	22	9	10	11	8	48	45	50	40	38	1.16623	5.00481e-05	Neg.Binomial.W	9.07892e-05	0.00239425	0.00881883	0.00642458
AT1G35530	1	13088816	13098286	9471	10	4	10	7	5	39	31	41	31	45	1.5792	6.78377e-07	Neg.Binomial.W	2.11392e-06	0.000760215	0.0039489	0.00318868
AT1G35537	1	13104130	13106596	2467	3	4	1	1	5	20	19	14	14	15	1.76191	0.00153825	Neg.Binomial.W	0.00192445	0.00113498	0.00664775	0.00551277
AT1G35540	1	13107634	13112700	5067	11	8	13	16	14	41	40	47	35	54	1.28382	9.27705e-07	Neg.Binomial.W	2.76364e-06	0.00244721	0.00856523	0.00611802
AT1G35580	1	13121082	13126328	5247	2	5	2	5	1	30	20	18	13	23	2.2046	3.57106e-09	Neg.Binomial.W	2.38794e-08	0.000571755	0.00396417	0.00339241
AT1G35610	1	13142061	13145988	3928	8	4	7	8	6	19	26	27	23	34	1.57647	3.43295e-07	Neg.Binomial.W	1.16461e-06	0.00168024	0.00656823	0.00488798
AT1G35614	1	13147592	13150559	2968	7	23	14	31	9	49	72	37	37	58	1.23676	0.0242486	Neg.Binomial.W	0.0249225	0.00566038	0.0170485	0.0113881
AT1G35620	1	13155346	13159467	4122	3	8	5	2	3	25	20	31	27	35	1.98673	0.000254524	Neg.Binomial.W	0.000385112	0.00101892	0.00669578	0.00567686
AT1G35625	1	13157466	13161284	3819	1	6	3	6	2	20	23	37	29	31	2.00617	2.32888e-08	Neg.Binomial.W	1.18412e-07	0.000942655	0.00733176	0.00638911
AT1G35660	1	13191608	13199142	7535	8	8	8	14	13	34	44	40	40	57	1.36746	7.11503e-06	Neg.Binomial.W	1.64078e-05	0.00135368	0.0057067	0.00435302
AT1G35710	1	13219471	13225681	6211	4	7	2	10	2	39	23	22	21	29	1.69867	0.000557682	Neg.Binomial.W	0.000772121	0.000805023	0.00431493	0.0035099
AT1G35820	1	13307119	13310257	3139	3	4	5	7	5	35	25	42	26	37	2.21485	1.63053e-11	Neg.Binomial.W	2.53959e-10	0.00152915	0.0105129	0.00898375
AT1G35850	1	13329510	13332506	2997	10	9	10	7	9	28	41	39	38	51	1.6132	2.953e-07	Neg.Binomial.W	1.02148e-06	0.003003	0.0131465	0.0101435
AT1G35860	1	13331047	13335050	4004	10	7	15	19	20	43	55	65	55	60	1.43887	0.000113938	Neg.Binomial.W	0.000188116	0.00354645	0.0138861	0.0103397
AT1G35880	1	13338804	13342228	3425	11	10	4	4	14	22	17	28	28	29	1.105	0.00135815	Neg.Binomial.W	0.00171744	0.00251095	0.00724088	0.00472993
AT1G35895	1	13345878	13355225	9348	15	9	17	15	26	48	44	72	51	40	1.05209	0.00796459	Neg.Binomial.W	0.00874029	0.00175439	0.00545571	0.00370133
AT1G36000	1	13421554	13424028	2475	3	6	1	3	2	7	10	14	6	13	1.09861	0.0155814	Neg.Binomial.W	0.0163819	0.00121212	0.0040404	0.00282828
AT1G36005	1	13431418	13434062	2645	8	5	10	10	11	20	32	23	34	22	1.0245	0.000228196	Neg.Binomial.W	0.000349786	0.00332703	0.00990548	0.00657845
AT1G36020	1	13432919	13435340	2422	7	2	9	6	8	16	28	32	18	23	1.27397	0.000367979	Neg.Binomial.W	0.000534889	0.00264244	0.00966144	0.00701899
AT1G36050	1	13449089	13454683	5595	3	3	2	1	4	19	24	18	18	23	2.26622	3.18356e-05	Neg.Binomial.W	6.11956e-05	0.000464701	0.00364611	0.00318141
AT1G36070	1	13465694	13471936	6243	3	1	1	5	2	22	11	17	15	18	2.26003	0.000580642	Neg.Binomial.W	0.000800133	0.000384431	0.00265898	0.00227455
AT1G36078	1	13480665	13483785	3121	10	4	7	12	6	28	25	41	33	34	1.56043	1.17204e-06	Neg.Binomial.W	3.38052e-06	0.0024992	0.0103172	0.00781801
AT1G36085	1	13485004	13487920	2917	2	12	8	19	18	33	48	41	31	43	1.28169	1.13374e-05	Neg.Binomial	2.47505e-05	0.00404525	0.0134385	0.00939321
AT1G36095	1	13490370	13493725	3356	16	6	17	18	10	37	46	39	41	58	1.22167	0.000105455	Neg.Binomial.W	0.000175493	0.00399285	0.0131704	0.00917759
AT1G36100	1	13493652	13496215	2564	9	5	12	10	9	39	25	40	39	46	1.3906	4.67863e-06	Neg.Binomial.W	1.13141e-05	0.00351014	0.0147426	0.0112324
AT1G36160	1	13532168	13545015	12848	7	12	14	10	6	63	45	67	69	65	1.73727	1.80135e-09	Neg.Binomial.W	1.33769e-08	0.000762765	0.00481009	0.00404732
AT1G36180	1	13544965	13559600	14636	7	12	9	10	7	64	60	48	62	81	1.91591	2.00431e-09	Neg.Binomial.W	1.46252e-08	0.000614922	0.00430445	0.00368953
AT1G36230	1	13609985	13615051	5067	14	13	24	20	26	66	67	74	45	68	1.21302	6.59624e-07	Neg.Binomial.W	2.06279e-06	0.0038287	0.0126307	0.00880205
AT1G36240	1	13613890	13617233	3344	5	7	14	6	11	24	32	50	26	27	1.42947	0.000354841	Neg.Binomial.W	0.000517158	0.00257177	0.00950957	0.0069378
AT1G36272	1	13634336	13636521	2186	4	2	2	0	4	14	16	19	20	23	2.04959	0.000172088	Neg.Binomial.W	0.000271978	0.0010979	0.0084172	0.0073193
AT1G36320	1	13670774	13675205	4432	11	5	10	3	3	28	16	34	23	26	1.45616	0.000276527	Neg.Binomial.W	0.00041399	0.00144404	0.00573105	0.004287
AT1G36325	1	13680704	13684045	3342	17	7	12	7	20	27	37	41	48	31	1.00938	0.00905094	Neg.Binomial.W	0.00983312	0.0037702	0.0110114	0.00724117
AT1G36370	1	13695042	13699739	4698	5	3	2	2	2	24	13	11	11	15	1.70475	7.35012e-05	Neg.Binomial.W	0.000127491	0.000595998	0.00315028	0.00255428
AT1G36510	1	13760926	13765265	4340	3	8	3	11	9	38	34	38	24	28	1.59963	1.59638e-07	Neg.Binomial.W	6.04482e-07	0.00156682	0.00746544	0.00589862
AT1G36580	1	13815459	13819556	4098	9	8	10	12	6	19	29	31	15	21	1.0349	0.00244689	Neg.Binomial.W	0.00294283	0.00219619	0.00561249	0.0034163
AT1G36622	1	13834620	13837954	3335	6	8	14	13	12	23	25	40	26	36	1.23146	0.000126583	Neg.Binomial.W	0.000206599	0.00317841	0.0089955	0.00581709
AT1G36623	1	13834832	13837121	2290	5	7	9	10	10	20	20	31	24	32	1.2646	9.23241e-06	Neg.Binomial.W	2.06416e-05	0.00358079	0.0110917	0.00751092
AT1G36627	1	13847529	13850091	2563	4	3	2	1	6	12	8	8	17	16	1.45343	0.000320557	Neg.Binomial.W	0.000471329	0.00124854	0.00476005	0.00351151
AT1G36640	1	13851958	13854687	2730	1	4	4	5	7	13	25	9	19	22	1.51732	0.00169129	Neg.Binomial.W	0.00209536	0.00153846	0.00644689	0.00490842
AT1G36675	1	13866568	13870490	3923	4	5	4	9	6	38	31	39	37	37	1.86519	9.81116e-25	Neg.Binomial	4.54412e-22	0.00142748	0.00927861	0.00785113
AT1G36745	1	13910137	13912679	2543	5	8	5	5	11	25	37	28	33	26	1.3806	1.48034e-06	Neg.Binomial.W	4.129e-06	0.00267401	0.0117184	0.00904444
AT1G36920	1	13981995	13985424	3430	7	2	2	3	4	22	17	20	19	36	1.96009	3.94502e-05	Neg.Binomial.W	7.36757e-05	0.00104956	0.00664723	0.00559767
AT1G36940	1	14002819	14006502	3684	1	10	2	5	7	21	28	33	31	22	1.8989	0.000407024	Neg.Binomial.W	0.000584449	0.00135722	0.00732899	0.00597177
AT1G36942	1	14005147	14007341	2195	1	6	1	6	7	17	28	32	28	22	1.93442	0.000317711	Neg.Binomial.W	0.000467456	0.00191344	0.0115718	0.00965831
AT1G36950	1	14008673	14011822	3150	15	6	3	7	6	34	35	20	38	26	1.55201	0.000240665	Neg.Binomial.W	0.000366474	0.00234921	0.00971429	0.00736508
AT1G36970	1	14015385	14019356	3972	11	11	12	11	11	23	37	49	35	47	1.15196	1.70275e-05	Neg.Binomial.W	3.53401e-05	0.00281974	0.00961732	0.00679758
AT1G36980	1	14023634	14028040	4407	2	6	9	1	12	29	26	37	27	28	1.46441	0.0361094	Neg.Binomial.W	0.0365454	0.00136147	0.0066712	0.00530973
AT1G37000	1	14035038	14038145	3108	7	3	11	6	12	28	31	28	38	28	1.34993	9.68391e-06	Neg.Binomial.W	2.14981e-05	0.00250965	0.00984556	0.00733591
AT1G37020	1	14045735	14050742	5008	9	19	16	8	22	67	48	61	51	50	1.43075	8.81472e-11	Neg.Binomial.W	1.0412e-09	0.00295527	0.0110623	0.00810703
AT1G37113	1	14135413	14139703	4291	8	9	9	16	11	36	48	28	38	42	1.48915	6.51653e-08	Neg.Binomial.W	2.82768e-07	0.00247029	0.00894896	0.00647868
AT1G37150	1	14173798	14179034	5237	7	11	3	4	12	24	15	27	21	33	1.28471	0.00708974	Neg.Binomial.W	0.00783004	0.00141302	0.00458278	0.00316975
AT1G38790	1	14542277	14545528	3252	20	21	19	19	16	42	59	48	49	46	1.04197	2.92813e-06	Neg.Binomial.W	7.47318e-06	0.00584256	0.0150062	0.00916359
AT1G39060	1	14700718	14704805	4088	0	1	1	1	1	8	7	16	11	13	2.07944	4.06445e-09	Neg.Binomial	2.6672e-08	0.000195695	0.0026908	0.00249511
AT1G39070	1	14732525	14746983	14459	11	21	9	13	13	52	57	58	49	91	1.44361	1.32805e-05	Neg.Binomial.W	2.84421e-05	0.000926758	0.00424649	0.00331973
AT1G40086	1	14929278	14933360	4083	2	2	9	2	4	27	34	21	62	38	2.25358	0.00210458	Neg.Binomial.W	0.00256053	0.000930688	0.00891501	0.00798433
AT1G40087	1	14998615	15002868	4254	6	7	6	14	12	29	20	22	22	35	1.04355	0.00208037	Neg.Binomial.W	0.00253317	0.00211566	0.00601787	0.00390221
AT1G40090	1	15012792	15015764	2973	0	3	4	3	2	15	17	21	15	17	1.82813	7.02813e-09	Neg.Binomial.W	4.27124e-08	0.000807265	0.00571813	0.00491086
AT1G40104	1	15080952	15086893	5942	8	5	7	6	2	25	16	33	23	17	1.52077	7.12733e-05	Neg.Binomial.W	0.000124102	0.000942444	0.00383709	0.00289465
AT1G40390	1	15431576	15435674	4099	12	17	10	18	25	44	60	54	35	68	1.34053	0.000140227	Neg.Binomial.W	0.000226048	0.00400098	0.0127348	0.00873384
AT1G41820	1	15581423	15586143	4721	15	9	11	16	24	59	44	48	53	60	1.37512	9.72695e-06	Neg.Binomial.W	2.15664e-05	0.00317729	0.0111841	0.00800678
AT1G41920	1	15679978	15685487	5510	13	21	20	29	32	72	80	98	62	75	1.21939	0.00044562	Neg.Binomial.W	0.000633106	0.00417423	0.0140472	0.00987296
AT1G42080	1	15715714	15718169	2456	10	6	4	15	5	34	38	22	30	27	1.29392	0.0013224	Neg.Binomial.W	0.00167802	0.00325733	0.0122964	0.00903909
AT1G42190	1	15760082	15762276	2195	3	3	10	7	5	30	36	25	32	23	1.50991	1.29351e-06	Neg.Binomial.W	3.67783e-06	0.00255125	0.013303	0.0107517
AT1G42430	1	15890281	15895576	5296	4	3	4	2	3	25	28	14	18	30	1.9972	4.09917e-07	Neg.Binomial.W	1.35969e-06	0.00060423	0.0043429	0.00373867
AT1G42440	1	15894197	15901105	6909	3	1	4	2	0	19	18	13	18	21	1.90299	0.00102502	Neg.Binomial.W	0.00133672	0.000289477	0.00257635	0.00228687
AT1G42470	1	15925676	15936529	10854	7	5	8	7	7	25	28	27	37	50	1.63761	1.05941e-05	Neg.Binomial.W	2.32871e-05	0.000626497	0.00307721	0.00245071
AT1G42480	1	15935156	15939974	4819	7	7	3	3	3	16	29	19	20	20	1.63142	1.51418e-05	Neg.Binomial.W	3.18089e-05	0.000954555	0.00431625	0.00336169
AT1G42525	1	15965381	15969239	3859	9	12	6	5	7	30	32	51	27	33	1.69227	4.5813e-07	Neg.Binomial.W	1.49483e-06	0.00202125	0.00896605	0.0069448
AT1G42540	1	15972054	15977813	5760	4	3	9	3	3	22	13	36	32	24	1.981	3.65824e-05	Neg.Binomial.W	6.91196e-05	0.000763889	0.00440972	0.00364583
AT1G42550	1	15975805	15980952	5148	1	5	8	7	1	21	24	33	26	36	2.00148	0.000250061	Neg.Binomial.W	0.000379141	0.000854701	0.00543901	0.0045843
AT1G42560	1	15979135	15984571	5437	3	7	3	7	5	12	18	12	10	22	1.15268	0.00245143	Neg.Binomial.W	0.00294748	0.000919625	0.00272209	0.00180246
AT1G42615	1	16036606	16039455	2850	6	9	9	9	9	34	38	28	23	24	1.17315	9.99009e-05	Neg.Binomial.W	0.000167421	0.00294737	0.0103158	0.00736842
AT1G42700	1	16065931	16068592	2662	7	5	2	2	2	14	10	14	13	15	1.32493	0.000234081	Neg.Binomial.W	0.000357748	0.00135237	0.00495868	0.00360631
AT1G42710	1	16076592	16079567	2976	4	11	5	4	7	17	19	32	15	24	1.18632	0.00446249	Neg.Binomial.W	0.00510928	0.00208333	0.00719086	0.00510753
AT1G42960	1	16124743	16128298	3556	1	3	2	4	1	11	17	15	15	20	2.10006	2.42516e-08	Neg.Binomial.W	1.22164e-07	0.000618673	0.00438695	0.00376828
AT1G43040	1	16183038	16185776	2739	4	1	5	2	4	17	8	9	4	14	1.29928	0.0182481	Neg.Binomial.W	0.0190085	0.00116831	0.00379701	0.0026287
AT1G43080	1	16212995	16216828	3834	6	1	3	8	7	30	21	23	30	28	1.59109	4.87821e-05	Neg.Binomial.W	8.87865e-05	0.00130412	0.00688576	0.00558164
AT1G43090	1	16216197	16220150	3954	7	2	1	4	2	11	12	12	15	17	1.38629	0.000333909	Neg.Binomial.W	0.000489	0.000809307	0.00338897	0.00257967
AT1G43130	1	16227189	16232254	5066	8	1	9	9	7	23	18	18	18	29	1.04537	0.0201376	Neg.Binomial.W	0.0208729	0.00134228	0.00418476	0.00284248
AT1G43140	1	16231785	16237109	5325	3	4	6	1	2	27	22	20	28	27	2.04122	3.01278e-09	Neg.Binomial.W	2.07452e-08	0.000600939	0.00465728	0.00405634
AT1G43145	1	16237525	16241015	3491	14	12	13	11	15	54	52	58	40	62	1.41928	6.33569e-09	Neg.Binomial.W	3.91532e-08	0.00372386	0.0152392	0.0115153
AT1G43245	1	16307510	16312094	4585	4	13	7	10	8	23	24	18	22	31	1.18504	0.000562931	Neg.Binomial.W	0.00077792	0.00183206	0.00514722	0.00331516
AT1G43260	1	16317253	16320234	2982	11	11	11	9	16	32	30	31	37	36	1.14513	2.7171e-06	Neg.Binomial.W	7.00571e-06	0.00389001	0.0111335	0.00724346
AT1G43310	1	16344916	16347475	2560	2	5	4	6	3	23	24	13	10	19	1.57554	0.000406399	Neg.Binomial.W	0.000583696	0.0015625	0.00695313	0.00539062
AT1G43320	1	16355762	16358118	2357	6	8	4	12	8	21	19	24	24	24	1.02083	0.000273887	Neg.Binomial.W	0.000410387	0.00322444	0.00950361	0.00627917
AT1G43330	1	16358029	16361023	2995	2	4	2	2	2	23	21	36	21	21	2.3979	3.66155e-10	Neg.Binomial.W	3.47216e-09	0.000801336	0.00814691	0.00734558
AT1G43415	1	16377974	16380405	2432	7	14	9	16	16	42	36	60	25	29	1.03136	0.00612121	Neg.Binomial.W	0.00683326	0.00509868	0.0157895	0.0106908
AT1G43560	1	16396979	16400880	3902	6	7	5	4	9	31	17	26	23	27	1.34156	1.43165e-05	Neg.Binomial.W	3.03214e-05	0.00158893	0.00635572	0.00476679
AT1G43580	1	16409372	16413736	4365	5	1	6	2	4	19	13	16	20	15	1.60944	1.78118e-06	Neg.Binomial.W	4.84975e-06	0.000824742	0.00380298	0.00297824
AT1G43630	1	16435250	16438755	3506	0	2	1	1	1	10	11	6	12	10	1.93152	6.57402e-05	Neg.Binomial.W	0.000115472	0.000285225	0.00279521	0.00250998
AT1G43665	1	16451981	16454804	2824	6	2	2	2	2	17	16	15	14	5	1.78059	0.000347397	Neg.Binomial.W	0.000507065	0.000991501	0.00474504	0.00375354
AT1G43670	1	16466298	16471500	5203	5	5	7	11	2	21	21	15	25	20	1.20936	0.00286422	Neg.Binomial.W	0.003396	0.00115318	0.00392081	0.00276763
AT1G43690	1	16477159	16483859	6701	7	10	8	1	3	35	20	16	47	39	1.5719	0.0165672	Neg.Binomial.W	0.0173623	0.000865542	0.00468587	0.00382033
AT1G43700	1	16483231	16487327	4097	4	4	8	2	4	25	20	13	18	22	1.47485	8.76842e-05	Neg.Binomial.W	0.000148904	0.00107396	0.00478399	0.00371003
AT1G43710	1	16485230	16489462	4233	4	5	10	4	11	25	31	17	33	28	1.35079	0.00104268	Neg.Binomial.W	0.00135733	0.00160643	0.00633121	0.00472478
AT1G43720	1	16494080	16497078	2999	7	7	14	17	8	39	53	24	30	47	1.3116	0.000367088	Neg.Binomial.W	0.000534034	0.00353451	0.012871	0.00933645
AT1G43722	1	16495403	16498377	2975	9	8	19	15	12	43	50	23	35	43	1.23547	0.000373127	Neg.Binomial.W	0.000541477	0.00423529	0.013042	0.00880672
AT1G43730	1	16507723	16510784	3062	10	14	17	13	27	47	36	52	47	42	1.19971	1.97475e-05	Neg.Binomial.W	4.02917e-05	0.00529066	0.014631	0.0093403
AT1G43760	1	16527880	16532065	4186	13	19	33	24	27	63	80	74	91	74	1.31794	7.70438e-06	Neg.Binomial.W	1.76605e-05	0.00554228	0.0182513	0.012709
AT1G43770	1	16547417	16552909	5493	5	7	9	6	6	32	52	32	30	37	1.84177	7.95537e-08	Neg.Binomial.W	3.33051e-07	0.00120153	0.00666303	0.0054615
AT1G43815	1	16581084	16585556	4473	16	18	20	38	23	52	72	81	85	72	1.03464	0.00320914	Neg.Binomial.W	0.00376438	0.00514196	0.016186	0.011044
AT1G43825	1	16607603	16609818	2216	11	12	6	11	9	27	51	28	28	24	1.11436	0.000611921	Neg.Binomial.W	0.000838161	0.00442238	0.0142599	0.00983755
AT1G43890	1	16645696	16649648	3953	4	3	4	4	6	21	20	13	22	20	1.61774	9.32349e-07	Neg.Binomial.W	2.7756e-06	0.00106248	0.00485707	0.00379459
AT1G43910	1	16654884	16658686	3803	4	2	3	0	2	17	9	11	9	12	1.54881	4.4484e-06	Neg.Binomial.W	1.08168e-05	0.000578491	0.00305022	0.00247173
AT1G43950	1	16671582	16674952	3371	8	7	10	9	11	38	45	46	45	32	1.74397	5.4288e-30	Neg.Binomial	6.82478e-27	0.00266983	0.0122219	0.00955206
AT1G43970	1	16680269	16683933	3665	19	21	21	26	18	52	67	52	48	53	1.07722	6.62806e-08	Neg.Binomial.W	2.87325e-07	0.00572988	0.0148431	0.00911323
AT1G44000	1	16707004	16710713	3710	10	4	4	11	3	16	38	25	37	37	1.61455	0.00129204	Neg.Binomial.W	0.0016433	0.00172507	0.00824798	0.00652291
AT1G44010	1	16713622	16716564	2943	1	1	0	0	1	6	11	6	10	8	1.8718	7.41789e-08	Neg.Binomial.W	3.15129e-07	0.000203874	0.00278627	0.0025824
AT1G44020	1	16714972	16719656	4685	11	5	9	10	7	37	33	25	31	43	1.26292	2.90947e-06	Neg.Binomial.W	7.44067e-06	0.00179296	0.00721451	0.00542156
AT1G44030	1	16723237	16727752	4516	10	18	18	19	22	55	80	60	44	62	1.15497	4.06936e-05	Neg.Binomial.W	7.56291e-05	0.00385297	0.0133304	0.00947741
AT1G44050	1	16738192	16742652	4461	7	8	3	7	11	45	56	27	22	33	1.60051	5.62967e-05	Neg.Binomial.W	0.000100673	0.00161399	0.00820444	0.00659045
AT1G44080	1	16752944	16756670	3727	5	7	5	7	11	14	15	27	27	15	1.07508	0.00839112	Neg.Binomial.W	0.00916721	0.00187819	0.00525892	0.00338074
AT1G44085	1	16757110	16759508	2399	1	2	4	6	1	13	15	7	8	8	1.4816	0.00113581	Neg.Binomial.W	0.00146427	0.00116715	0.00425177	0.00308462
AT1G44100	1	16763392	16768685	5294	1	0	1	2	2	19	19	22	16	18	2.50738	5.47795e-16	Neg.Binomial.W	3.37104e-14	0.000226672	0.00355119	0.00332452
AT1G44120	1	16779059	16788623	9565	7	6	7	7	3	39	33	43	43	34	1.98983	1.32372e-12	Neg.Binomial.W	3.01782e-11	0.000627287	0.00401464	0.00338735
AT1G44160	1	16793820	16797450	3631	4	4	4	5	6	23	20	41	18	14	1.70138	5.09137e-05	Neg.Binomial.W	9.20757e-05	0.00126687	0.00638942	0.00512256
AT1G44170	1	16795400	16801321	5922	4	2	5	4	3	18	21	20	19	13	1.66501	9.00057e-07	Neg.Binomial.W	2.69725e-06	0.000607903	0.00307329	0.00246538
AT1G44414	1	16846684	16849343	2660	1	2	5	7	4	9	13	17	18	14	1.50408	0.000297844	Neg.Binomial.W	0.000441399	0.00142857	0.00533835	0.00390977
AT1G44478	1	16851341	16854238	2898	6	4	4	16	6	45	26	17	12	28	1.47591	0.0197404	Neg.Binomial.W	0.0204805	0.00248447	0.00883368	0.00634921
AT1G44750	1	16891527	16897089	5563	1	4	4	2	3	22	13	27	15	16	1.90299	5.30478e-06	Neg.Binomial.W	1.26441e-05	0.000503326	0.00334352	0.00284019
AT1G44770	1	16906537	16910572	4036	1	1	0	1	0	11	10	7	15	10	2.09495	1.23353e-10	Neg.Binomial.W	1.38634e-09	0.000148662	0.00262636	0.0024777
AT1G44780	1	16908708	16913270	4563	1	2	0	2	2	11	15	19	14	13	2.0149	9.42379e-10	Neg.Binomial.W	7.71435e-09	0.000306816	0.00315582	0.002849
AT1G44790	1	16911154	16914664	3511	3	2	0	2	2	13	11	17	14	13	1.7463	1.24375e-07	Neg.Binomial.W	4.89928e-07	0.000512674	0.00387354	0.00336087
AT1G44800	1	16912994	16918053	5060	2	0	1	1	1	20	10	10	14	12	2.16332	5.55252e-11	Neg.Binomial.W	7.14359e-10	0.000197628	0.0026087	0.00241107
AT1G44835	1	16938692	16943558	4867	5	8	13	12	8	28	42	24	44	36	1.47485	7.16313e-06	Neg.Binomial.W	1.65101e-05	0.00189028	0.0071502	0.00525991
AT1G44895	1	16964181	16966586	2406	6	4	8	3	2	20	15	11	4	12	1.12393	0.00202109	Neg.Binomial	0.0024668	0.00191189	0.00515378	0.0032419
AT1G44900	1	16969214	16975753	6540	4	9	5	8	2	24	28	24	24	21	1.44186	0.00032196	QuasiPoisson	0.000473234	0.000856269	0.00370031	0.00284404
AT1G44910	1	16974604	16983965	9362	7	2	2	6	2	33	24	25	21	25	1.86845	4.23179e-08	Neg.Binomial.W	1.94463e-07	0.000405896	0.00273446	0.00232856
AT1G44920	1	16981904	16985444	3541	2	1	3	5	1	15	7	13	12	15	1.60944	0.000266378	Neg.Binomial.W	0.000400568	0.000677775	0.00350184	0.00282406
AT1G44970	1	17001089	17004867	3779	3	5	1	1	5	25	22	13	22	17	1.92991	2.38293e-08	Neg.Binomial.W	1.20516e-07	0.000793861	0.00523948	0.00444562
AT1G44980	1	17003256	17006923	3668	9	8	6	4	12	29	25	31	24	38	1.45456	6.78615e-06	Neg.Binomial.W	1.57236e-05	0.0021265	0.00801527	0.00588877
AT1G44990	1	17006542	17008808	2267	0	6	6	5	2	14	23	13	21	13	1.5294	5.70235e-05	Neg.Binomial.W	0.000101848	0.00167622	0.00741067	0.00573445
AT1G45000	1	17008051	17012929	4879	1	1	1	3	2	32	15	13	22	14	2.78037	3.86453e-09	Neg.Binomial.W	2.55314e-08	0.000327936	0.00393523	0.0036073
AT1G45015	1	17020514	17023795	3282	6	7	2	3	8	11	23	26	18	19	1.3782	0.000331875	Neg.Binomial.W	0.000486345	0.0015844	0.00591103	0.00432663
AT1G45050	1	17030211	17034269	4059	4	7	3	2	9	32	22	19	20	22	1.49009	0.00197477	Neg.Binomial.W	0.00241495	0.00123183	0.00566642	0.00443459
AT1G45063	1	17032335	17036105	3771	3	2	0	3	6	33	18	14	17	16	1.63519	0.000141697	Neg.Binomial.W	0.000228209	0.000742509	0.00519756	0.00445505
AT1G45100	1	17049631	17053189	3559	2	3	2	2	1	5	11	9	14	17	1.8068	7.87056e-05	Neg.Binomial.W	0.000135407	0.000561956	0.00314695	0.002585
AT1G45130	1	17064111	17070269	6159	4	4	1	5	3	27	28	25	21	24	2.086	2.08512e-10	Neg.Binomial.W	2.15617e-09	0.000552038	0.0040591	0.00350706
AT1G45145	1	17073942	17077417	3476	7	3	3	6	4	15	31	18	28	30	1.71765	2.6048e-05	Neg.Binomial.W	5.12457e-05	0.00132336	0.00701956	0.0056962
AT1G45150	1	17076386	17083592	7207	8	3	4	3	8	36	30	39	41	40	2.11626	1.10782e-11	Neg.Binomial.W	1.81543e-10	0.000721521	0.00516165	0.00444013
AT1G45160	1	17082077	17091588	9512	4	4	5	3	8	59	34	30	28	38	2.34564	6.49336e-10	Neg.Binomial.W	5.65758e-09	0.000504626	0.00397393	0.0034693
AT1G45163	1	17089677	17092464	2788	4	6	6	1	6	13	15	19	12	7	1.23054	0.00493846	Neg.Binomial.W	0.00560681	0.00164993	0.00473458	0.00308465
AT1G45165	1	17089807	17092338	2532	4	6	6	1	6	12	15	18	10	7	1.16074	0.0138248	Neg.Binomial.W	0.0146277	0.00181675	0.00489731	0.00308057
AT1G45170	1	17094980	17099041	4062	1	1	0	1	0	8	9	10	18	13	2.26436	1.26113e-12	Neg.Binomial.W	2.90522e-11	0.00014771	0.00285574	0.00270803
AT1G45180	1	17097475	17102954	5480	3	2	5	3	4	16	16	19	19	16	1.64866	1.54317e-06	Neg.Binomial.W	4.27849e-06	0.000620438	0.00313869	0.00251825
AT1G45191	1	17114762	17120246	5485	9	4	7	2	4	12	18	18	24	19	1.18562	0.00367128	Neg.Binomial.W	0.00426133	0.00094804	0.00331814	0.0023701
AT1G45215	1	17136703	17139251	2549	1	1	2	2	0	13	13	9	8	8	1.82161	9.47502e-05	Neg.Binomial.W	0.000159549	0.000470773	0.00400157	0.0035308
AT1G45223	1	17140192	17142771	2580	2	8	1	6	2	9	8	8	20	14	1.41099	0.0216678	Neg.Binomial.W	0.0223979	0.00147287	0.00457364	0.00310078
AT1G45231	1	17146707	17152211	5505	2	1	4	4	3	18	13	18	23	19	2.10413	3.01551e-09	Neg.Binomial.W	2.07478e-08	0.000508629	0.00330609	0.00279746
AT1G45233	1	17151896	17155843	3948	3	2	9	4	7	21	17	24	25	23	1.60944	0.00117022	Neg.Binomial.W	0.00150225	0.00126646	0.00557244	0.00430598
AT1G45229	1	17153865	17160397	6533	3	2	1	1	4	18	15	17	17	25	2.27727	5.78692e-14	Neg.Binomial	1.98925e-12	0.000336752	0.00281647	0.00247972
AT1G45474	1	17178250	17181806	3557	5	6	6	2	5	25	18	20	22	24	1.56718	4.10886e-07	Neg.Binomial.W	1.36239e-06	0.00134945	0.00612876	0.00477931
AT1G45545	1	17179615	17184237	4623	2	6	6	3	6	20	16	17	25	30	1.75786	6.42519e-06	Neg.Binomial.W	1.49581e-05	0.000995025	0.00467229	0.00367727
AT1G46336	1	17229411	17231653	2243	6	8	3	10	1	17	11	17	16	18	1.13822	0.0153723	Neg.Binomial.W	0.0161775	0.00249666	0.00704414	0.00454748
AT1G46696	1	17260860	17265183	4324	17	23	32	39	33	88	96	88	57	121	1.14587	0.00632732	Neg.Binomial.W	0.00704281	0.0066605	0.0208141	0.0141536
AT1G46768	1	17264586	17267824	3239	5	11	4	13	4	41	33	33	25	44	1.52975	0.00158639	Neg.Binomial.W	0.00197821	0.00228466	0.0108676	0.0085829
AT1G47056	1	17274890	17278839	3950	1	2	2	0	2	19	26	32	19	22	2.50553	6.22537e-16	Neg.Binomial.W	3.72675e-14	0.00035443	0.00597468	0.00562025
AT1G47128	1	17281749	17286749	5001	3	3	4	4	4	22	21	34	23	32	2.04307	2.58726e-09	Neg.Binomial.W	1.81181e-08	0.000719856	0.00527894	0.00455909
AT1G47220	1	17302676	17306197	3522	5	0	3	4	5	10	10	21	18	17	1.60944	1.72002e-05	Neg.Binomial.W	3.56314e-05	0.000965361	0.00431573	0.00335037
AT1G47230	1	17305574	17309848	4275	6	1	5	3	5	15	21	26	36	30	2.06801	8.98842e-07	Neg.Binomial.W	2.69579e-06	0.000935673	0.0059883	0.00505263
AT1G47240	1	17307803	17312505	4703	1	3	3	1	1	11	7	12	18	17	2.23359	0.000299214	Neg.Binomial.W	0.000443355	0.000382734	0.00276419	0.00238146
AT1G47260	1	17318551	17324484	5934	3	4	7	2	1	22	27	23	26	22	1.98787	0.000100542	QuasiPoisson	0.000168239	0.000572969	0.00404449	0.00347152
AT1G47265	1	17323318	17325911	2594	4	5	8	8	2	30	35	28	14	22	1.46853	0.00112173	Neg.Binomial.W	0.0014493	0.00208173	0.00994603	0.0078643
AT1G47270	1	17325530	17329772	4243	1	2	2	2	0	11	7	13	21	15	1.95774	4.0021e-08	Neg.Binomial.W	1.85653e-07	0.000329955	0.00315814	0.00282819
AT1G47271	1	17327813	17331536	3724	1	2	3	2	0	14	7	13	19	14	1.83828	3.6352e-07	Neg.Binomial.W	1.22519e-06	0.000429646	0.00359828	0.00316864
AT1G47278	1	17329819	17333336	3518	4	2	3	2	0	25	20	17	16	26	2.07944	3.01661e-11	Neg.Binomial.W	4.24739e-10	0.000625355	0.00591245	0.00528709
AT1G47280	1	17330972	17335412	4441	4	2	3	3	1	22	23	16	18	33	2.35815	1.35471e-08	Neg.Binomial.W	7.48038e-08	0.000585454	0.00504391	0.00445846
AT1G47300	1	17338561	17341972	3412	1	0	3	5	4	25	11	24	9	16	1.84305	6.01788e-05	Neg.Binomial.W	0.000106689	0.000762016	0.00498242	0.0042204
AT1G47310	1	17341739	17345828	4090	5	3	9	7	10	58	51	37	82	62	2.25129	5.84096e-11	Neg.Binomial.W	7.41333e-10	0.00166259	0.0141809	0.0125183
AT1G47330	1	17350018	17354875	4858	3	2	4	8	2	12	14	16	21	17	1.51413	1.27816e-10	Neg.Binomial	1.42558e-09	0.000782215	0.00329354	0.00251132
AT1G47340	1	17352847	17357564	4718	4	3	5	6	2	17	14	10	14	20	1.33281	0.000125728	Neg.Binomial.W	0.00020527	0.000847817	0.00317931	0.0023315
AT1G47350	1	17357447	17361722	4276	9	6	5	3	5	16	23	29	16	11	1.08956	0.00802561	Neg.Binomial.W	0.00880177	0.00130964	0.00444341	0.00313377
AT1G47370	1	17364898	17369703	4806	8	2	3	9	12	32	32	33	33	34	1.52707	0.0015778	Neg.Binomial.W	0.00196834	0.0014149	0.0068248	0.0054099
AT1G47380	1	17371371	17377091	5721	2	1	2	3	1	20	21	27	17	23	2.67797	1.84334e-12	Neg.Binomial.W	3.95644e-11	0.00031463	0.00377556	0.00346093
AT1G47470	1	17413547	17416150	2604	4	4	5	2	0	27	29	16	23	13	2.03471	1.41794e-07	Neg.Binomial.W	5.46077e-07	0.00115207	0.00829493	0.00714286
AT1G47480	1	17416492	17420442	3951	4	3	3	3	1	23	19	18	14	14	2.05412	2.80395e-08	Neg.Binomial.W	1.37158e-07	0.000708681	0.00445457	0.00374589
AT1G47497	1	17430009	17433401	3393	5	2	9	5	5	19	18	17	20	10	1.24814	0.00227008	Neg.Binomial.W	0.0027448	0.00153257	0.00495137	0.0034188
AT1G47620	1	17506893	17510731	3839	4	0	1	4	4	21	12	10	13	15	1.56642	8.09942e-06	Neg.Binomial.W	1.84507e-05	0.00067726	0.00369888	0.00302162
AT1G47640	1	17517047	17521129	4083	4	8	4	4	8	12	13	11	25	21	1.15745	0.0125902	Neg.Binomial.W	0.0133906	0.00137154	0.00401665	0.00264511
AT1G47655	1	17524342	17527308	2967	3	8	8	3	6	15	26	23	13	20	1.42583	0.000106349	Neg.Binomial.W	0.000176747	0.00188743	0.00653859	0.00465116
AT1G47657	1	17530871	17536174	5304	10	28	52	55	46	98	133	121	75	89	1.16037	2.05622e-06	Neg.Binomial	5.48658e-06	0.00720211	0.019457	0.0122549
AT1G47660	1	17532941	17536551	3611	7	23	40	38	19	70	87	77	51	62	1.15478	0.0474212	Neg.Binomial.W	0.0475022	0.00703406	0.0192191	0.012185
AT1G47670	1	17535625	17540719	5095	4	5	9	13	5	19	19	32	19	24	1.27297	0.00418852	Neg.Binomial.W	0.0048169	0.00141315	0.00443572	0.00302257
AT1G47690	1	17543077	17545831	2755	1	1	1	1	1	8	7	8	10	10	2.30259	6.55918e-07	Neg.Binomial.W	2.05266e-06	0.000362976	0.0031216	0.00275862
AT1G47700	1	17546323	17549076	2754	3	2	0	3	3	10	9	11	6	7	1.04455	0.00351625	Neg.Binomial.W	0.00409136	0.000798838	0.00312273	0.00232389
AT1G47710	1	17556091	17561331	5241	5	4	0	2	3	14	9	6	17	21	1.39813	0.00386163	Neg.Binomial.W	0.00446196	0.000534249	0.00255676	0.00202251
AT1G47730	1	17562931	17566106	3176	3	3	2	1	7	19	13	15	15	12	1.58816	5.4642e-06	Neg.Binomial.W	1.29539e-05	0.00100756	0.00465995	0.00365239
AT1G47750	1	17568256	17571249	2994	4	2	3	5	3	10	13	8	13	12	1.40009	0.000204125	Neg.Binomial.W	0.000316976	0.0011356	0.00374081	0.00260521
AT1G47760	1	17571414	17574373	2960	10	3	5	9	10	22	24	24	27	31	1.4929	2.23599e-07	Neg.Binomial.W	8.02805e-07	0.0025	0.00864865	0.00614865
AT1G47765	1	17573906	17577092	3187	9	14	11	14	14	24	41	25	35	37	1.08944	4.64302e-05	Neg.Binomial.W	8.48744e-05	0.00389081	0.0101663	0.00627549
AT1G47770	1	17589266	17592261	2996	4	6	2	6	5	25	15	28	17	22	1.70475	2.21143e-06	Neg.Binomial.W	5.84928e-06	0.00153538	0.00714286	0.00560748
AT1G47813	1	17605558	17607818	2261	4	4	4	4	2	12	22	9	18	22	1.66771	4.36683e-05	Neg.Binomial.W	8.04103e-05	0.00159222	0.00734188	0.00574967
AT1G47820	1	17610905	17613613	2709	3	1	8	10	12	24	47	24	21	20	1.3278	8.93632e-05	Neg.Binomial	0.000151492	0.00251015	0.0100406	0.00753045
AT1G47830	1	17612029	17615986	3958	1	2	1	2	1	10	11	15	9	19	2.34455	3.22799e-08	Neg.Binomial.W	1.54952e-07	0.000353714	0.00323396	0.00288024
AT1G47845	1	17621110	17625274	4165	5	4	15	14	5	31	33	20	28	35	1.12134	6.80955e-05	Neg.Binomial	0.000119167	0.00206483	0.00705882	0.004994
AT1G47890	1	17642976	17648107	5132	1	2	2	2	1	16	12	17	16	19	2.53568	2.44007e-06	Neg.Binomial.W	6.38497e-06	0.000311769	0.00311769	0.00280592
AT1G47940	1	17667285	17670713	3429	2	15	15	16	21	51	42	60	42	46	1.44468	0.00448211	Neg.Binomial.W	0.00512908	0.0040245	0.0140566	0.0100321
AT1G47960	1	17680157	17684719	4563	10	13	12	21	18	57	60	41	51	46	1.37774	3.08915e-07	Neg.Binomial.W	1.06273e-06	0.00324348	0.0111769	0.00793338
AT1G47970	1	17685990	17689859	3870	0	3	5	11	9	20	27	20	15	22	1.30625	0.0339016	Neg.Binomial.W	0.034398	0.00144703	0.00537468	0.00392765
AT1G48030	1	17715893	17720500	4608	1	1	1	1	0	13	18	8	15	10	2.17222	4.2647e-11	Neg.Binomial.W	5.74722e-10	0.000173611	0.00277778	0.00260417
AT1G48040	1	17718584	17722891	4308	0	1	1	1	0	14	17	12	15	12	2.3979	1.63446e-06	QuasiPoisson	4.49618e-06	0.000139276	0.00324977	0.00311049
AT1G48060	1	17727095	17730102	3008	6	2	4	3	1	25	15	17	25	22	1.99243	3.76065e-07	Neg.Binomial.W	1.26071e-06	0.00106383	0.00691489	0.00585106
AT1G48090	1	17731010	17759508	28499	17	16	12	15	13	95	61	73	107	107	1.91458	2.02344e-09	Neg.Binomial.W	1.47525e-08	0.000512299	0.00310888	0.00259658
AT1G48095	1	17759142	17762998	3857	1	3	3	7	3	34	17	19	24	27	2.23359	2.71683e-08	Neg.Binomial.W	1.33789e-07	0.000881514	0.00627431	0.00539279
AT1G48190	1	17793560	17796163	2604	1	1	1	0	2	11	6	8	10	9	1.84055	1.70121e-07	Neg.Binomial.W	6.36779e-07	0.000384025	0.00337942	0.00299539
AT1G48240	1	17807988	17813106	5119	2	3	5	4	5	33	32	15	25	22	2.02695	2.35575e-06	Neg.Binomial.W	6.18086e-06	0.000742332	0.00496191	0.00421957
AT1G48260	1	17812886	17818441	5556	5	2	5	4	11	31	24	34	23	22	1.59163	0.00159778	Neg.Binomial.W	0.00199157	0.000971922	0.00482361	0.00385169
AT1G48280	1	17834032	17838781	4750	3	2	2	7	6	19	24	16	15	24	1.55181	0.000135624	Neg.Binomial.W	0.000219514	0.000842105	0.00412632	0.00328421
AT1G48360	1	17867522	17874261	6740	7	4	17	6	13	24	22	29	28	22	1.12257	0.0101227	Neg.Binomial.W	0.0109233	0.00139466	0.0037092	0.00231454
AT1G48370	1	17873436	17878462	5027	4	4	19	4	15	23	20	25	34	25	1.10465	0.000223243	Neg.Binomial	0.000343211	0.00183012	0.00505272	0.0032226
AT1G48430	1	17901632	17907873	6242	7	0	5	5	2	26	15	14	25	20	1.42849	0.000574175	Neg.Binomial.W	0.000791625	0.000608779	0.0032041	0.00259532
AT1G48440	1	17905871	17909534	3664	0	1	1	1	2	12	9	11	15	11	1.97408	4.20874e-09	Neg.Binomial.W	2.75367e-08	0.000272926	0.00316594	0.00289301
AT1G48450	1	17907503	17911523	4021	0	1	1	1	2	12	9	15	12	11	2.04122	8.59376e-10	Neg.Binomial.W	7.14793e-09	0.000248694	0.00293459	0.0026859
AT1G48490	1	17920900	17929954	9055	5	1	5	2	3	30	24	33	32	27	2.33537	5.69029e-13	Neg.Binomial.W	1.46763e-11	0.000353396	0.00322474	0.00287134
AT1G48510	1	17933746	17937946	4201	2	5	7	11	3	21	16	28	18	31	1.58989	0.00178415	Neg.Binomial.W	0.00219772	0.00133302	0.00542728	0.00409426
AT1G48520	1	17939050	17943864	4815	1	0	1	1	1	13	10	20	27	17	2.63109	2.12846e-13	Neg.Binomial.W	6.28538e-12	0.000166147	0.00361371	0.00344756
AT1G48570	1	17952870	17958719	5850	4	2	3	3	1	18	20	15	16	14	2.15355	1.36476e-05	QuasiPoisson	2.91079e-05	0.000444444	0.00283761	0.00239316
AT1G48580	1	17956942	17961916	4975	2	4	8	7	5	25	32	34	37	30	1.94591	2.87206e-11	Neg.Binomial.W	4.06991e-10	0.00104523	0.00635176	0.00530653
AT1G48605	1	17968395	17971551	3157	0	1	1	0	1	9	14	9	9	7	2.06369	3.83393e-08	Neg.Binomial	1.79556e-07	0.000190054	0.00304086	0.00285081
AT1G48700	1	18010035	18014257	4223	2	0	2	4	3	10	13	11	24	10	1.70475	3.60469e-05	Neg.Binomial.W	6.82618e-05	0.000520957	0.00322046	0.0026995
AT1G48720	1	18016730	18019458	2729	6	4	5	11	5	24	9	24	20	14	1.16141	0.00786586	Neg.Binomial.W	0.0086341	0.00227189	0.00666911	0.00439722
AT1G48725	1	18018274	18021642	3369	7	10	4	12	14	32	20	35	39	24	1.29098	0.000439033	Neg.Binomial.W	0.000624856	0.00279015	0.00890472	0.00611457
AT1G48730	1	18019337	18023277	3941	11	9	4	7	10	26	19	25	37	23	1.36986	5.34908e-05	Neg.Binomial.W	9.61437e-05	0.00208069	0.00659731	0.00451662
AT1G48790	1	18042672	18048806	6135	2	5	0	5	3	18	16	20	21	17	1.71298	2.02726e-08	Neg.Binomial.W	1.05624e-07	0.000488998	0.00299919	0.00251019
AT1G48820	1	18054229	18060521	6293	2	5	2	10	6	13	22	15	30	23	1.32176	0.0193528	Neg.Binomial.W	0.020095	0.000794534	0.00327348	0.00247894
AT1G48840	1	18060356	18066031	5676	2	3	3	1	2	18	10	16	21	9	1.90096	2.41896e-06	Neg.Binomial.W	6.33348e-06	0.000387597	0.00260747	0.00221987
AT1G48880	1	18079408	18083925	4518	3	1	1	1	2	10	9	10	18	12	2.07944	2.73669e-06	Neg.Binomial.W	7.04994e-06	0.000354139	0.00261178	0.00225764
AT1G48900	1	18083715	18088934	5220	3	7	0	5	7	28	30	25	15	22	1.54692	2.91699e-06	Neg.Binomial.W	7.45124e-06	0.000842912	0.0045977	0.00375479
AT1G48912	1	18093900	18096046	2147	5	1	1	4	6	10	17	17	20	18	1.84583	3.07605e-06	Neg.Binomial.W	7.80993e-06	0.00158361	0.00763857	0.00605496
AT1G48950	1	18105860	18111386	5527	3	12	6	5	5	33	26	16	37	39	1.65694	0.000277855	Neg.Binomial.W	0.000415554	0.00112177	0.00546409	0.00434232
AT1G48953	1	18109814	18112463	2650	2	9	5	5	4	26	18	8	22	31	1.42583	0.00851706	Neg.Binomial.W	0.00929326	0.00188679	0.00792453	0.00603774
AT1G48960	1	18111458	18114733	3276	0	0	1	0	1	10	10	6	12	8	2.09714	1.63832e-07	Neg.Binomial	6.16598e-07	0.0001221	0.0028083	0.0026862
AT1G49005	1	18127524	18132522	4999	7	2	7	8	5	37	26	18	27	24	1.45799	0.000121565	Neg.Binomial.W	0.000199175	0.00116023	0.00528106	0.00412082
AT1G49050	1	18149466	18154364	4899	1	1	1	0	2	10	17	13	17	18	2.3979	4.02701e-14	Neg.Binomial.W	1.45542e-12	0.000204123	0.00306185	0.00285773
AT1G49190	1	18190267	18194782	4516	0	7	5	7	2	12	14	14	24	15	1.24319	0.00336005	Neg.Binomial.W	0.00392414	0.000930027	0.00349867	0.00256864
AT1G49270	1	18226122	18231330	5209	3	3	5	2	4	33	29	29	24	34	2.14843	2.11808e-05	Neg.Binomial.W	4.27993e-05	0.000652716	0.00572087	0.00506815
AT1G49290	1	18231407	18234680	3274	0	0	1	0	1	7	10	13	13	5	2.18122	0.000531039	QuasiPoisson	0.000739772	0.000122175	0.00293219	0.00281002
AT1G49340	1	18251050	18265672	14623	5	2	2	3	9	76	36	41	56	35	2.732	9.16819e-08	Neg.Binomial.W	3.75256e-07	0.000287219	0.00333721	0.00304999
AT1G49360	1	18266231	18270465	4235	7	1	7	5	3	29	27	25	32	28	1.92991	1.26822e-10	Neg.Binomial.W	1.41629e-09	0.00108619	0.0066588	0.00557261
AT1G49410	1	18284306	18288034	3729	2	2	2	2	2	13	14	13	15	8	2.02815	4.62026e-07	Neg.Binomial.W	1.50531e-06	0.000536337	0.00337892	0.00284259
AT1G49420	1	18286859	18289650	2792	2	3	3	2	0	9	17	15	11	9	1.48427	1.28322e-05	Neg.Binomial.W	2.75894e-05	0.000716332	0.00436963	0.0036533
AT1G49500	1	18319490	18323505	4016	2	3	2	8	2	9	24	14	24	13	1.68053	0.0017234	Neg.Binomial.W	0.00213124	0.000846614	0.00418327	0.00333665
AT1G49520	1	18328659	18333102	4444	2	1	3	3	2	21	11	12	11	18	2.11296	7.53792e-08	Neg.Binomial.W	3.19219e-07	0.00049505	0.00328533	0.00279028
AT1G49530	1	18331429	18334689	3261	3	3	5	5	3	26	19	24	22	25	1.98592	1.49969e-06	QuasiPoisson	4.17503e-06	0.00116529	0.00711438	0.0059491
AT1G49540	1	18332623	18338520	5898	5	6	6	4	2	41	26	42	35	24	2.22786	1.20477e-10	Neg.Binomial.W	1.35749e-09	0.000779925	0.00569685	0.00491692
AT1G49630	1	18366590	18376494	9905	5	1	4	6	1	39	19	24	30	23	2.23734	7.63975e-07	Neg.Binomial.W	2.34169e-06	0.000343261	0.0027259	0.00238264
AT1G49660	1	18377634	18380901	3268	3	3	4	5	2	12	10	16	10	16	1.43759	6.81011e-05	Neg.Binomial.W	0.000119167	0.00104039	0.00391677	0.00287638
AT1G49670	1	18379804	18387146	7343	15	13	11	10	12	71	47	59	55	70	1.5628	1.54812e-08	Neg.Binomial.W	8.36308e-08	0.00166145	0.00822552	0.00656407
AT1G49800	1	18437012	18440115	3104	2	3	3	0	6	22	19	21	19	15	1.71298	1.90234e-08	Neg.Binomial.W	1.00123e-07	0.000902062	0.00618557	0.00528351
AT1G49890	1	18469046	18474833	5788	2	0	2	1	2	17	11	17	29	18	2.35928	1.80284e-10	Neg.Binomial.W	1.91375e-09	0.00024188	0.00317899	0.00293711
AT1G49950	1	18493029	18498318	5290	0	6	4	5	2	23	22	20	11	15	1.72432	2.28386e-07	Neg.Binomial.W	8.17321e-07	0.000642722	0.00344045	0.00279773
AT1G50030	1	18521248	18540995	19748	13	5	8	5	10	94	64	90	74	106	2.31025	2.03413e-11	Neg.Binomial.W	3.04946e-10	0.000415232	0.00433462	0.00391938
AT1G50060	1	18550121	18553660	3540	3	4	2	2	3	29	28	15	32	31	2.36321	3.87077e-10	Neg.Binomial.W	3.63142e-09	0.00079096	0.00762712	0.00683616
AT1G50200	1	18590194	18599569	9376	14	9	5	5	12	34	32	37	53	35	1.51227	1.93842e-06	Neg.Binomial.W	5.20699e-06	0.000959898	0.00407423	0.00311433
AT1G50240	1	18605511	18615500	9990	7	9	3	4	3	53	40	39	43	39	2.09074	7.2914e-10	Neg.Binomial.W	6.26605e-09	0.000520521	0.00428428	0.00376376
AT1G50300	1	18627555	18633039	5485	5	3	11	2	8	19	34	48	34	27	1.70979	0.00146536	Neg.Binomial.W	0.00184059	0.00105743	0.00590702	0.00484959
AT1G50340	1	18646376	18648849	2474	3	3	1	5	1	11	9	5	13	7	1.42139	0.000765462	Neg.Binomial.W	0.00102512	0.00105093	0.00363783	0.0025869
AT1G50350	1	18647645	18650227	2583	3	3	2	8	1	7	12	7	13	7	1.25276	0.0137193	Neg.Binomial.W	0.0145195	0.0013163	0.00356175	0.00224545
AT1G50410	1	18671132	18678652	7521	5	1	6	4	1	26	28	36	36	16	2.16905	7.50797e-06	Neg.Binomial.W	1.72372e-05	0.000452068	0.00377609	0.00332403
AT1G50500	1	18706924	18717118	10195	6	3	4	5	3	26	24	27	31	35	1.96291	3.36399e-09	Neg.Binomial.W	2.27891e-08	0.000411967	0.0028053	0.00239333
AT1G50610	1	18741027	18745805	4779	6	2	3	3	8	19	24	15	33	13	1.70838	0.000385597	Neg.Binomial.W	0.000557338	0.000920695	0.00435237	0.00343168
AT1G50660	1	18769937	18775759	5823	2	5	2	2	2	16	14	11	16	21	2.04307	3.60064e-08	Neg.Binomial.W	1.70261e-07	0.000446505	0.00267903	0.00223253
AT1G50720	1	18788127	18790687	2561	2	3	3	2	0	5	14	8	7	12	1.46634	5.00655e-05	Neg.Binomial.W	9.07892e-05	0.000780945	0.00359235	0.0028114
AT1G50740	1	18806672	18810035	3364	4	2	9	7	8	17	12	17	14	14	1.01936	0.00222927	QuasiPoisson	0.00269843	0.00178359	0.00439952	0.00261593
AT1G50900	1	18865197	18868204	3008	2	0	1	2	1	9	8	17	9	13	1.86478	6.12981e-08	Neg.Binomial.W	2.68103e-07	0.000398936	0.0037234	0.00332447
AT1G50930	1	18875810	18878844	3035	1	0	0	0	1	10	7	7	9	9	2.09714	1.63832e-07	Neg.Binomial	6.16598e-07	0.000131796	0.00276771	0.00263591
AT1G50950	1	18879112	18885326	6215	0	1	2	2	1	17	11	16	16	21	2.31163	4.70977e-13	Neg.Binomial.W	1.25976e-11	0.000193081	0.0026066	0.00241352
AT1G51110	1	18934301	18938665	4365	5	2	5	1	2	14	13	19	11	15	1.84583	8.14334e-07	Neg.Binomial.W	2.47706e-06	0.000687285	0.00329897	0.00261168
AT1G51120	1	18937091	18940149	3059	5	2	3	1	1	8	8	10	12	7	1.44238	2.90918e-06	Neg.Binomial	7.44067e-06	0.00078457	0.00294214	0.00215757
AT1G51320	1	19024642	19027769	3128	10	3	7	6	4	15	20	31	12	18	1.18487	0.00968044	Neg.Binomial.W	0.0104769	0.00191816	0.00613811	0.00421995
AT1G51410	1	19058720	19062714	3995	2	1	3	4	3	13	13	28	15	8	2.08901	1.04671e-05	Neg.Binomial.W	2.30449e-05	0.000650814	0.00385482	0.00320401
AT1G51500	1	19096712	19102265	5554	1	0	2	2	3	16	12	11	21	15	1.8718	0.000572587	Neg.Binomial.W	0.000789775	0.000288081	0.00270076	0.00241268
AT1G51540	1	19114557	19118534	3978	0	1	0	1	1	9	15	5	17	14	2.23805	8.02358e-12	Neg.Binomial.W	1.39226e-10	0.00015083	0.00301659	0.00286576
AT1G51550	1	19116032	19120382	4351	0	1	0	1	0	9	14	8	12	13	2.34455	3.11353e-09	Neg.Binomial	2.13222e-08	9.19329e-05	0.00257412	0.00248219
AT1G51580	1	19124583	19129161	4579	1	1	1	0	0	10	16	16	13	15	2.53568	2.48501e-17	Neg.Binomial.W	2.27793e-15	0.000131033	0.00305744	0.0029264
AT1G51610	1	19135214	19140989	5776	2	1	6	3	2	18	19	31	22	19	2.35815	4.72322e-09	Neg.Binomial.W	3.02726e-08	0.000484765	0.00377424	0.00328947
AT1G51720	1	19179744	19187532	7789	4	4	2	1	3	27	25	21	18	21	2.13269	0.000151217	Neg.Binomial.W	0.000242035	0.000359481	0.00287585	0.00251637
AT1G51800	1	19213072	19219053	5982	4	1	4	4	0	20	19	13	20	22	1.87584	2.65627e-14	Neg.Binomial	1.0389e-12	0.000434637	0.00314276	0.00270812
AT1G51960	1	19309174	19312683	3510	3	1	3	2	4	15	8	10	17	12	1.73039	5.44431e-06	Neg.Binomial.W	1.29207e-05	0.000740741	0.00353276	0.00279202
AT1G51965	1	19310466	19315195	4730	3	1	3	2	4	19	12	13	18	13	1.8563	3.38452e-07	Neg.Binomial.W	1.14995e-06	0.000549683	0.00317125	0.00262156
AT1G51980	1	19322055	19327918	5864	7	2	5	8	4	16	17	13	23	19	1.2164	0.00229567	Neg.Binomial.W	0.00277346	0.000886767	0.00300136	0.0021146
AT1G51990	1	19329949	19333667	3719	4	4	1	3	1	16	11	16	22	16	1.76001	0.00124922	Neg.Binomial.W	0.00159483	0.000699113	0.00435601	0.0036569
AT1G52000	1	19332088	19337135	5048	6	3	2	6	8	37	22	35	18	32	1.72507	1.29257e-05	Neg.Binomial.W	2.77565e-05	0.000990491	0.00570523	0.00471474
AT1G52030	1	19344871	19350088	5218	6	6	9	5	12	20	21	29	21	32	1.15268	0.000500754	Neg.Binomial.W	0.000702476	0.0014565	0.00471445	0.00325795
AT1G52050	1	19353919	19357901	3983	2	1	1	3	6	24	27	30	28	21	2.58834	4.03548e-14	Neg.Binomial.W	1.45542e-12	0.000652774	0.00652774	0.00587497
AT1G52080	1	19368089	19373121	5033	1	3	5	3	5	26	11	26	25	28	2.24819	4.01044e-08	Neg.Binomial.W	1.85942e-07	0.000675541	0.00460958	0.00393404
AT1G52110	1	19385709	19390740	5032	1	4	2	9	6	23	9	13	28	17	1.58515	0.011904	Neg.Binomial.W	0.0127006	0.000874404	0.00357711	0.0027027
AT1G52120	1	19395081	19399244	4164	3	0	2	2	4	17	9	13	13	9	1.60944	0.00123595	Neg.Binomial.W	0.00157994	0.000528338	0.00292988	0.00240154
AT1G52160	1	19419715	19425474	5760	1	8	4	8	2	21	23	25	24	24	1.54536	0.000628753	Neg.Binomial.W	0.000859299	0.000798611	0.0040625	0.00326389
AT1G52310	1	19477066	19482154	5089	1	3	2	6	1	26	12	14	12	21	1.93634	0.000127908	Neg.Binomial.W	0.00020852	0.000510906	0.00334054	0.00282963
AT1G52320	1	19483221	19488997	5777	1	2	1	2	1	20	12	12	24	16	2.72692	2.18357e-10	Neg.Binomial.W	2.23695e-09	0.00024234	0.00290808	0.00266574
AT1G52520	1	19564601	19569391	4791	4	2	4	1	2	23	15	15	20	10	2.04307	3.11592e-08	Neg.Binomial.W	1.50001e-07	0.000542684	0.00346483	0.00292215
AT1G52530	1	19567588	19571058	3471	2	2	5	1	2	10	12	10	16	10	1.88454	1.18251e-09	Neg.Binomial	9.32442e-09	0.000691443	0.00334198	0.00265053
AT1G52580	1	19586603	19590052	3450	2	0	4	2	3	13	5	21	17	14	1.7415	3.03065e-05	Neg.Binomial.W	5.85634e-05	0.000637681	0.00405797	0.00342029
AT1G52600	1	19589434	19593731	4298	3	0	5	7	4	20	25	21	22	23	1.60944	6.85788e-05	QuasiPoisson	0.000119884	0.000884132	0.00516519	0.00428106
AT1G52660	1	19612378	19615989	3612	1	1	1	2	2	9	10	12	14	22	2.43612	2.06531e-07	Neg.Binomial.W	7.50401e-07	0.000387597	0.00370986	0.00332226
AT1G52740	1	19644236	19647485	3250	3	3	2	3	3	8	6	10	10	7	1.09861	0.000207153	Neg.Binomial.W	0.000321054	0.000861538	0.00252308	0.00166154
AT1G52780	1	19657614	19663186	5573	6	4	1	6	6	20	14	7	26	12	1.37663	0.0071273	Neg.Binomial.W	0.00786855	0.000825408	0.0028351	0.00200969
AT1G52940	1	19715402	19724725	9324	4	13	7	2	10	56	39	49	35	35	1.76235	0.00274996	Neg.Binomial.W	0.00327288	0.000772201	0.0045903	0.0038181
AT1G52970	1	19735482	19738083	2602	3	5	5	6	1	15	10	29	21	14	1.38629	0.0020283	Neg.Binomial.W	0.00247457	0.00153728	0.00684089	0.00530361
AT1G52990	1	19739400	19744449	5050	7	6	5	7	17	47	33	31	34	41	1.47213	4.62311e-05	Neg.Binomial.W	8.4616e-05	0.00166337	0.00736634	0.00570297
AT1G53000	1	19743948	19748804	4857	2	4	1	4	1	18	9	14	13	13	1.85389	0.00161615	Neg.Binomial.W	0.00201104	0.000494132	0.0027589	0.00226477
AT1G53040	1	19763245	19768507	5263	2	5	1	2	3	22	20	15	19	13	2.18864	1.84804e-09	Neg.Binomial.W	1.36777e-08	0.000494015	0.0033821	0.00288809
AT1G53080	1	19780288	19783352	3065	5	14	4	3	5	17	45	27	25	18	1.67765	0.00723339	Neg.Binomial.W	0.00797967	0.00202284	0.00861338	0.00659054
AT1G53090	1	19782185	19787902	5718	1	2	3	5	3	16	13	17	21	15	2.00148	2.16806e-08	Neg.Binomial.W	1.11443e-07	0.000489682	0.00286814	0.00237845
AT1G53140	1	19798188	19803675	5488	4	2	1	0	3	18	14	12	9	16	1.78129	4.68663e-08	Neg.Binomial.W	2.1358e-07	0.000364431	0.00251458	0.00215015
AT1G53160	1	19805263	19808705	3443	4	3	3	3	4	19	12	12	16	14	1.53687	1.33267e-05	Neg.Binomial.W	2.85063e-05	0.000987511	0.00424049	0.00325298
AT1G53190	1	19836110	19841370	5261	2	2	3	5	0	17	8	30	18	18	1.80915	6.90422e-05	Neg.Binomial.W	0.000120598	0.000456187	0.00345942	0.00300323
AT1G53440	1	19944869	19952562	7694	2	5	4	5	3	20	18	15	25	22	1.76099	2.34674e-14	Neg.Binomial	9.46443e-13	0.000493891	0.00259943	0.00210554
AT1G53450	1	19950006	19955325	5320	5	2	7	4	4	14	14	23	25	13	1.42403	0.000116737	Neg.Binomial.W	0.000192017	0.000827068	0.00334586	0.0025188
AT1G53580	1	19990271	19994458	4188	4	3	3	2	4	13	17	6	24	11	1.5329	0.0010928	Neg.Binomial.W	0.00141587	0.000764088	0.00339064	0.00262655
AT1G53590	1	19995205	20001782	6578	2	1	5	3	6	30	12	12	15	19	1.81011	6.01945e-05	Neg.Binomial.W	0.000106689	0.000516874	0.00267559	0.00215871
AT1G53655	1	20031703	20034724	3022	3	6	1	3	6	17	9	10	25	11	1.48367	0.00747857	Neg.Binomial.W	0.00823363	0.00125745	0.00476506	0.00350761
AT1G53660	1	20032885	20037189	4305	4	3	0	2	4	18	14	7	14	9	1.50991	3.68008e-05	Neg.Binomial.W	6.94653e-05	0.000603949	0.00288037	0.00227642
AT1G53800	1	20080644	20085551	4908	1	4	4	5	5	18	21	15	19	20	1.46326	6.55683e-06	Neg.Binomial.W	1.52364e-05	0.000774246	0.00378973	0.00301548
AT1G53815	1	20089249	20091962	2714	1	5	6	5	6	18	15	30	22	19	1.44489	1.60168e-05	Neg.Binomial.W	3.34e-05	0.00169492	0.00766396	0.00596905
AT1G53840	1	20100299	20104690	4392	3	3	7	2	3	20	10	10	11	12	1.18199	0.00473029	Neg.Binomial.W	0.00539178	0.000819672	0.00286885	0.00204918
AT1G53850	1	20102756	20107077	4322	3	3	7	2	3	22	14	14	12	16	1.53019	1.05422e-05	Neg.Binomial.W	2.31927e-05	0.000832948	0.00360944	0.00277649
AT1G54040	1	20169715	20174949	5235	6	5	4	7	5	29	37	27	28	21	1.86149	1.10664e-08	Neg.Binomial.W	6.27073e-08	0.00103152	0.00542502	0.00439351
AT1G54100	1	20193712	20200193	6482	2	3	3	3	1	34	16	16	26	20	2.34455	1.56276e-07	Neg.Binomial.W	5.93027e-07	0.000370256	0.00345572	0.00308547
AT1G54115	1	20200806	20205412	4607	5	0	2	6	3	11	18	14	18	12	1.34373	2.24632e-05	Neg.Binomial.W	4.50452e-05	0.000694595	0.00316909	0.0024745
AT1G54120	1	20205930	20208555	2626	2	1	4	1	2	22	13	10	8	10	1.87877	6.17388e-05	Neg.Binomial.W	0.000109141	0.000761615	0.00479817	0.00403656
AT1G54270	1	20258547	20263266	4720	1	3	1	2	2	11	10	16	14	9	1.97408	7.41382e-07	Neg.Binomial.W	2.28357e-06	0.000381356	0.00254237	0.00216102
AT1G54280	1	20261468	20268859	7392	0	2	2	2	3	15	15	18	35	12	2.20513	2.80717e-07	Neg.Binomial.W	9.76406e-07	0.000243506	0.00257035	0.00232684
AT1G54300	1	20269810	20273106	3297	2	1	1	4	2	11	9	10	7	8	1.74047	7.92506e-05	QuasiPoisson	0.000136171	0.000606612	0.00272975	0.00212314
AT1G54310	1	20272567	20276574	4008	4	2	2	6	3	16	13	24	20	19	2.01097	1.81146e-08	Neg.Binomial.W	9.59713e-08	0.000848303	0.00459082	0.00374251
AT1G54320	1	20274534	20278981	4448	2	1	3	3	3	13	10	14	14	18	1.94591	2.29384e-07	Neg.Binomial.W	8.20561e-07	0.000539568	0.00310252	0.00256295
AT1G54445	1	20331149	20333970	2822	5	2	1	7	5	21	12	15	9	24	1.40691	0.0123799	Neg.Binomial.W	0.013178	0.00141743	0.00574061	0.00432318
AT1G54510	1	20357319	20363624	6306	3	5	8	7	5	25	18	16	13	17	1.21302	0.000122332	Neg.Binomial.W	0.00020032	0.000888043	0.00282271	0.00193467
AT1G54610	1	20392664	20398295	5632	5	1	4	2	4	15	16	9	22	13	1.68434	4.26675e-05	Neg.Binomial.W	7.87799e-05	0.000568182	0.00266335	0.00209517
AT1G54720	1	20421831	20424754	2924	7	4	5	9	7	34	22	24	29	28	1.37432	1.45293e-06	Neg.Binomial.W	4.06802e-06	0.00218878	0.00937073	0.00718194
AT1G54730	1	20423332	20431194	7863	6	3	3	8	4	29	18	21	18	22	1.51551	1.45767e-06	Neg.Binomial.W	4.07819e-06	0.000610454	0.00274704	0.00213659
AT1G54760	1	20432912	20435397	2486	7	11	3	3	2	15	29	17	24	24	1.58241	0.00406534	Neg.Binomial.W	0.0046832	0.00209171	0.00876911	0.00667739
AT1G54775	1	20436784	20439014	2231	1	1	2	1	0	12	7	11	22	12	2.20827	4.40684e-09	Neg.Binomial.W	2.85568e-08	0.000448229	0.00573734	0.00528911
AT1G54780	1	20438383	20442159	3777	0	0	1	1	0	10	11	8	11	10	2.2882	2.97461e-14	Neg.Binomial.W	1.1283e-12	0.000105904	0.0026476	0.0025417
AT1G54920	1	20469678	20476193	6516	2	6	11	5	2	23	19	22	36	28	1.4816	0.0129747	Neg.Binomial.W	0.0137662	0.000798036	0.00392879	0.00313076
AT1G54930	1	20477030	20480769	3740	3	9	5	8	5	22	21	12	27	18	1.15672	0.00183565	Neg.Binomial.W	0.00225737	0.00160428	0.00534759	0.00374332
AT1G54960	1	20498776	20505076	6301	5	3	5	4	11	16	28	23	14	29	1.65658	0.000112339	Neg.Binomial.W	0.000185614	0.000888748	0.00349151	0.00260276
AT1G54990	1	20510519	20514681	4163	1	3	1	3	5	16	21	11	22	12	1.95539	2.23256e-06	Neg.Binomial.W	5.89633e-06	0.00062455	0.00393947	0.00331492
AT1G55000	1	20513634	20517558	3925	3	3	2	2	4	15	20	12	27	19	2.07944	7.72682e-08	Neg.Binomial.W	3.2572e-07	0.000713376	0.00473885	0.00402548
AT1G55020	1	20524654	20531468	6815	5	4	4	10	1	24	22	26	26	23	1.62992	5.29355e-06	Neg.Binomial.W	1.26242e-05	0.000704329	0.00355099	0.00284666
AT1G55040	1	20533874	20540189	6316	2	0	3	3	1	19	8	14	20	20	1.81238	3.42592e-07	Neg.Binomial.W	1.16267e-06	0.000284991	0.00256491	0.00227992
AT1G55050	1	20540837	20546861	6025	2	3	2	1	2	18	12	33	20	17	2.38123	2.95023e-08	Neg.Binomial.W	1.43357e-07	0.00033195	0.0033195	0.00298755
AT1G55060	1	20548533	20551225	2693	1	1	1	1	0	7	10	9	19	11	2.10684	5.84209e-09	Neg.Binomial.W	3.64613e-08	0.000297066	0.00415893	0.00386186
AT1G55110	1	20559258	20564269	5012	5	3	1	1	6	18	10	13	15	8	1.51635	0.000220281	Neg.Binomial.W	0.000339072	0.000638468	0.00255387	0.0019154
AT1G55175	1	20581965	20585859	3895	1	2	5	1	6	15	15	12	10	11	1.58563	0.000840448	Neg.Binomial.W	0.00111452	0.000770218	0.00323492	0.0024647
AT1G55180	1	20584008	20588723	4716	5	0	7	2	3	27	14	18	22	23	1.7156	1.90214e-05	Neg.Binomial.W	3.89638e-05	0.00072095	0.00441052	0.00368957
AT1G55280	1	20621930	20625794	3865	2	2	6	9	8	24	31	12	20	17	1.28093	0.0242895	Neg.Binomial.W	0.0249559	0.00139715	0.00538163	0.00398448
AT1G55290	1	20625029	20628513	3485	4	1	4	2	2	17	19	8	16	8	1.6614	0.000231109	Neg.Binomial.W	0.000353574	0.000746055	0.00390244	0.00315638
AT1G55350	1	20652740	20666110	13371	8	4	3	1	5	29	32	46	49	30	2.34341	1.63977e-06	Neg.Binomial.W	4.50937e-06	0.000314113	0.00278214	0.00246803
AT1G55430	1	20696392	20700687	4296	7	5	3	4	8	32	20	14	27	19	1.61608	5.72917e-05	Neg.Binomial.W	0.000102224	0.00125698	0.00521415	0.00395717
AT1G55460	1	20706307	20710027	3721	1	2	5	5	6	15	12	11	16	13	1.27123	0.000200133	Neg.Binomial.W	0.00031127	0.00102123	0.00360118	0.00257995
AT1G55550	1	20747639	20754079	6441	1	0	0	0	1	21	16	10	19	16	2.81626	5.48227e-05	QuasiPoisson	9.82566e-05	6.21022e-05	0.00254619	0.00248409
AT1G55620	1	20786074	20792208	6135	5	4	8	2	7	19	28	23	24	23	1.68256	4.83381e-08	Neg.Binomial.W	2.19153e-07	0.000847596	0.00381418	0.00296659
AT1G55630	1	20790635	20794581	3947	6	4	8	1	2	13	24	20	23	14	1.652	0.000596033	Neg.Binomial.W	0.000818866	0.0010641	0.00476311	0.00369901
AT1G55640	1	20792720	20795577	2858	4	2	4	5	1	8	9	14	14	10	1.28402	0.000568274	Neg.Binomial.W	0.00078416	0.00111966	0.00384885	0.00272918
AT1G55710	1	20824924	20827142	2219	6	1	5	2	4	17	11	19	18	8	1.37487	0.00196958	Neg.Binomial.W	0.00240927	0.00162235	0.00657954	0.00495719
AT1G55860	1	20878900	20894268	15369	14	10	8	7	8	75	46	40	99	51	2.00148	9.09228e-08	Neg.Binomial.W	3.72843e-07	0.000611621	0.00404711	0.00343549
AT1G55920	1	20911116	20914565	3450	1	1	2	2	0	4	12	10	17	9	1.83621	1.93812e-06	Neg.Binomial.W	5.20699e-06	0.000347826	0.00301449	0.00266667
AT1G56080	1	20973161	20977372	4212	1	2	1	1	2	8	17	11	15	11	2.3979	0.000102906	QuasiPoisson	0.000171738	0.000332384	0.00294397	0.00261159
AT1G56090	1	20976541	20980448	3908	11	4	10	10	5	21	18	30	22	28	1.22503	0.00125683	Neg.Binomial.W	0.00160361	0.00204708	0.00609007	0.00404299
AT1G56100	1	20979369	20985115	5747	18	19	19	40	13	51	57	70	50	66	1.17197	0.00129515	Neg.Binomial.W	0.00164678	0.00379328	0.0102314	0.00643814
AT1G56105	1	20982737	20985402	2666	1	0	0	0	1	8	6	9	12	8	2.18122	4.48972e-08	Neg.Binomial	2.05671e-07	0.000150038	0.00322581	0.00307577
AT1G56120	1	20986128	20994572	8445	3	2	1	1	3	26	15	20	25	23	2.53658	1.0417e-11	Neg.Binomial.W	1.71666e-10	0.000236827	0.00258141	0.00234458
AT1G56210	1	21034590	21038285	3696	3	4	2	3	3	7	16	12	9	15	1.34373	0.000129441	Neg.Binomial.W	0.000210746	0.000811688	0.00319264	0.00238095
AT1G56230	1	21044993	21050241	5249	7	3	6	4	1	25	10	12	9	18	1.1815	0.0276097	Neg.Binomial.W	0.0282026	0.000800152	0.00281958	0.00201943
AT1G56280	1	21071855	21075877	4023	2	1	0	1	1	17	10	10	14	7	2.02815	2.11536e-09	Neg.Binomial.W	1.52878e-08	0.000248571	0.00288342	0.00263485
AT1G56300	1	21077023	21081423	4401	3	3	5	5	3	10	11	19	19	18	1.59021	5.17818e-05	Neg.Binomial.W	9.33388e-05	0.00086344	0.0034992	0.00263576
AT1G56310	1	21081490	21086651	5162	4	3	1	8	6	17	17	15	13	19	1.53148	2.85601e-06	Neg.Binomial.W	7.31943e-06	0.000852383	0.00313832	0.00228594
AT1G56350	1	21093743	21099047	5305	1	0	0	0	1	12	11	19	16	11	2.63906	0.000192449	QuasiPoisson	0.00030073	7.54006e-05	0.00260132	0.00252592
AT1G56420	1	21121551	21125491	3941	4	4	2	11	4	23	26	38	19	41	1.66255	0.00315906	Neg.Binomial.W	0.00371307	0.00126871	0.00746004	0.00619132
AT1G56460	1	21145236	21150805	5570	4	6	1	2	3	17	18	17	33	27	2.12026	3.36524e-06	Neg.Binomial.W	8.44911e-06	0.000574506	0.00402154	0.00344704
AT1G56500	1	21158736	21168341	9606	6	5	3	3	5	28	9	23	35	26	1.94591	3.68515e-05	Neg.Binomial.W	6.95461e-05	0.000458047	0.00251926	0.00206121
AT1G56530	1	21178237	21181888	3652	3	2	1	3	0	10	11	10	14	13	1.76766	1.29506e-07	Neg.Binomial.W	5.06063e-07	0.000492881	0.00317634	0.00268346
AT1G56610	1	21210719	21215562	4844	2	8	6	6	12	24	25	25	25	29	1.20397	1.53844e-05	Neg.Binomial.W	3.22417e-05	0.0014038	0.00528489	0.00388109
AT1G56670	1	21240579	21245207	4629	7	0	11	11	9	32	32	23	15	19	1.0033	0.000270029	Neg.Binomial	0.000405366	0.00164182	0.00522791	0.00358609
AT1G56680	1	21249248	21252488	3241	1	4	6	11	5	9	13	21	20	11	1.03407	0.0392927	Neg.Binomial.W	0.0396286	0.00166615	0.00456649	0.00290034
AT1G56690	1	21252686	21257048	4363	0	0	0	0	0	39	30	36	31	34	3.79324	5.36748e-16	Neg.Binomial.W	3.32632e-14	0	0.0077928	0.0077928
AT1G56710	1	21256728	21260974	4247	1	4	5	4	3	29	27	34	25	22	2.31363	1.62491e-12	Neg.Binomial.W	3.56589e-11	0.000800565	0.00645161	0.00565105
AT1G57540	1	21308895	21312521	3627	0	1	0	1	0	9	6	16	14	7	2.3979	3.93823e-15	Neg.Binomial.W	2.01491e-13	0.000110284	0.00286738	0.0027571
AT1G57620	1	21341627	21345804	4178	3	9	7	6	9	35	32	36	32	28	1.42885	3.1982e-18	Neg.Binomial	3.51803e-16	0.00162757	0.00780278	0.0061752
AT1G57630	1	21344445	21347157	2713	3	4	3	7	9	26	20	20	27	17	1.37869	0.000613217	Neg.Binomial.W	0.0008395	0.0019167	0.0081091	0.00619241
AT1G57650	1	21350166	21355311	5146	4	2	9	16	7	26	37	38	36	28	1.48948	0.00317287	Neg.Binomial.W	0.00372681	0.00147688	0.00641275	0.00493587
AT1G57680	1	21361359	21365749	4391	3	0	3	3	5	10	9	16	19	11	1.4816	9.79003e-05	Neg.Binomial.W	0.000164287	0.000637668	0.0029606	0.00232293
AT1G57760	1	21389003	21391565	2563	7	2	5	10	3	29	20	23	14	19	1.54756	7.92729e-05	Neg.Binomial.W	0.000136171	0.00210691	0.00819352	0.00608662
AT1G57765	1	21392084	21395982	3899	3	1	0	4	3	12	11	23	20	17	1.84583	1.93632e-07	Neg.Binomial.W	7.09394e-07	0.000564247	0.0042575	0.00369325
AT1G57770	1	21394096	21399300	5205	7	4	1	4	3	25	22	40	25	26	2.07374	3.06501e-10	Neg.Binomial.W	2.98364e-09	0.000730067	0.00530259	0.00457253
AT1G57850	1	21424481	21429078	4598	2	5	3	1	9	28	11	9	15	22	1.49923	0.0173506	Neg.Binomial.W	0.0181271	0.000869943	0.00369726	0.00282732
AT1G58025	1	21456667	21463243	6577	3	19	9	9	17	55	32	47	42	40	1.26976	0.0141108	Neg.Binomial.W	0.0149052	0.00173331	0.00656834	0.00483503
AT1G58037	1	21471554	21475602	4049	1	7	10	4	10	19	36	43	26	27	1.65177	0.00207442	Neg.Binomial.W	0.00252628	0.00158064	0.00745863	0.00587799
AT1G58060	1	21488284	21502890	14607	13	8	6	8	9	37	34	40	44	40	1.59039	5.37156e-10	Neg.Binomial.W	4.83825e-09	0.000602451	0.00266995	0.0020675
AT1G58090	1	21509510	21512625	3116	4	5	2	2	3	20	14	20	19	15	1.94591	2.68919e-08	Neg.Binomial.W	1.32576e-07	0.00102696	0.00564827	0.00462131
AT1G58100	1	21511332	21515189	3858	2	1	4	2	1	9	13	7	16	12	1.98787	8.21554e-07	Neg.Binomial.W	2.49471e-06	0.000518403	0.0029549	0.0024365
AT1G58110	1	21514405	21519270	4866	4	2	5	4	2	13	18	19	35	20	1.94591	1.60829e-06	Neg.Binomial.W	4.43388e-06	0.000698726	0.00431566	0.00361693
AT1G58150	1	21529103	21531458	2356	5	3	2	3	0	14	20	14	11	7	1.45862	7.07715e-05	Neg.Binomial.W	0.000123349	0.00110357	0.00560272	0.00449915
AT1G58210	1	21552537	21555778	3242	0	0	0	0	0	7	6	9	10	12	2.3979	3.33344e-06	Neg.Binomial.W	8.37884e-06	0	0.00271437	0.00271437
AT1G58230	1	21565057	21580159	15103	5	3	6	2	6	42	38	34	65	30	2.41234	2.09043e-09	Neg.Binomial.W	1.52031e-08	0.000291333	0.00276766	0.00247633
AT1G58242	1	21580964	21583370	2407	1	4	1	2	4	9	11	9	15	11	1.84583	0.000975116	Neg.Binomial.W	0.00127808	0.000997092	0.00457	0.00357291
AT1G58245	1	21583252	21585524	2273	7	5	3	0	8	21	11	16	10	12	1.16113	0.0125541	Neg.Binomial.W	0.0133538	0.00202376	0.00615926	0.0041355
AT1G58250	1	21586060	21602740	16681	14	13	9	7	6	70	49	49	52	57	1.80006	3.15468e-09	Neg.Binomial.W	2.15705e-08	0.000587495	0.00332114	0.00273365
AT1G58300	1	21626758	21631118	4361	6	5	4	2	3	9	21	8	20	22	1.37624	0.00677199	Neg.Binomial.W	0.00749981	0.000917221	0.00366888	0.00275166
AT1G58370	1	21683263	21689359	6097	2	3	9	4	8	22	26	24	21	20	1.60944	3.71423e-06	Neg.Binomial.W	9.18381e-06	0.000852878	0.00370674	0.00285386
AT1G58390	1	21689642	21695447	5806	6	1	8	4	8	28	25	41	27	27	1.75052	5.79697e-08	Neg.Binomial.W	2.55578e-07	0.000930072	0.00509817	0.0041681
AT1G58430	1	21710494	21714103	3610	2	1	0	1	1	12	3	10	12	12	1.8563	2.94292e-07	Neg.Binomial.W	1.01839e-06	0.000277008	0.00271468	0.00243767
AT1G58520	1	21728913	21732344	3432	5	4	2	11	6	19	38	50	37	33	1.73142	0.00132481	Neg.Binomial.W	0.00168036	0.0016317	0.0103147	0.00868298
AT1G58525	1	21728913	21739808	10896	7	6	6	12	9	41	61	77	63	71	1.98629	5.63169e-10	Neg.Binomial.W	5.03647e-09	0.000734214	0.00574523	0.00501101
AT1G58602	1	21745354	21767048	21695	18	30	35	37	36	127	158	143	144	176	1.51861	4.79909e-09	Neg.Binomial.W	3.07142e-08	0.00143812	0.0068956	0.00545748
AT1G59460	1	21849153	21851936	2784	0	0	1	0	0	10	7	7	10	8	2.25129	2.1982e-14	Neg.Binomial.W	8.99727e-13	7.18391e-05	0.00301724	0.0029454
AT1G59510	1	21858503	21862257	3755	6	1	2	4	6	16	24	19	15	15	1.68808	1.31559e-05	Neg.Binomial.W	2.82096e-05	0.00101198	0.00474035	0.00372836
[truncated: 4,246 more rows]

## Sheet: Gen3_gene_UpDown_1k_DMGs_5603
ID	chromosome	start	end	width	DMP number									log2FC	pvalue	model	adj.pval	CT.SignalDensity	TT.SignalDensity	SignalDensityVariation
[truncated: 5,604 more rows]

[truncated: 4 more sheets: Gen4_gene_UpDown_1k_DMGs_7231, Gen5_gene_UpDown_1k_DMGs_7704, Gen6_gene_UpDown_1k_DMGs_6050, Gen1_NM_MM_gene_UpDown_1k_DMGs]
